# Supplementary material for: Comparative functional genomic screens of three yeast deletion collections reveal unexpected effects of genotype in response to diverse stress
Source: Open Biol. 2017 Jun 7;7(6):160330. doi: 10.1098/rsob.160330 (PMC5493772; doi:10.1098/rsob.160330)
Supplement: GO enrichment of strains absent in the BCprot [file rsob160330supp2.xlsx]

## Sheet: README
Additional File 2	GO enrichment of strains absent in the BCprot
go biological process enrichment for the 882 deletion strains below the threshold of detection by microarray in the BCprot relative to the gene universe of strains present in at least one deletion collection.
goid	go process id
goterm	go process name (go levels were between 7 and 15)
total genes in go term	total number of genes in go term (terms were considered if they had >5 and < 300 genes)
genes in enrichment	total number of genes in the query set present in the go term (a minimum of 5 genes from the query set must be present)
% genes in enrichment	the proportion of gene set represented by the query set
term pvalue	pvalue for term association (as determined by a hypergeometric test)
fdr	false discovery rate for term association (bonferroni correction)
genes in enriched term	gene names of genes in the query set that are in the go term
all genes in go term	gene names of all genes present in the go term

## Sheet: Additional File 2
goid	goterm	total genes in go term	genes in enrichment	% genes in enrichment	term pvalue	fdr	genes in enriched term	all genes in GO term
GO:0043038	amino acid activation	16	12.8	80	1.87e-09	3.86e-07	FMT1,PET112,SLM5,MSW1,AIM10,GTF1,MSM1,DIA4,MSR1,MST1,NAM2,HER2,MSE1,ISM1,MSD1,MSF1	FMT1,PET112,SLM5,MSW1,AIM10,ARC1,GTF1,MSM1,DIA4,MSR1,MST1,NAM2,HER2,YNL040W,MSK1,MSE1,ISM1,MSY1,MSD1,MSF1
GO:0043039	tRNA aminoacylation	16	12.8	80	1.87e-09	3.86e-07	FMT1,PET112,SLM5,MSW1,AIM10,GTF1,MSM1,DIA4,MSR1,MST1,NAM2,HER2,MSE1,ISM1,MSD1,MSF1	FMT1,PET112,SLM5,MSW1,AIM10,ARC1,GTF1,MSM1,DIA4,MSR1,MST1,NAM2,HER2,YNL040W,MSK1,MSE1,ISM1,MSY1,MSD1,MSF1
GO:0008652	cellular amino acid biosynthetic process	48	17.568	36.6	1.14e-07	2.35e-05	MET8,HIS7,ARO4,HIS4,THR4,TRP1,LYS14,HOM2,TRP4,GLY1,HOM3,HIS1,TRP2,MET6,LPD1,HIS2,MET10,LEU1,TRP5,ARO2,LYS5,CYS4,ADE3,SER2,ARG4,THR1,PAN5,HIS6,LYS12,HIS5,LYS1,ARG2,ARG3,MDE1,CBF1,CPA2,HOM6,TRP3,MET1,AAT2,MET17,ACO1,ARG7,LYS9,ARG1,MET22,SER1,ARO7	CYS3,GDH3,MIS1,LYS2,TYR1,MET8,HIS7,ARO4,SHM1,ILV6,HIS4,CIT2,THR4,IDP1,PHO2,LYS21,GLT1,LYS20,TRP1,LYS14,ARO3,ALT2,HOM2,LYS4,GCN2,TRP4,SAM2,GCN4,UTR4,GLY1,HOM3,HIS1,SER3,ILV1,TRP2,MET6,LPD1,AGX1,HIS2,MET10,IRC7,LEU1,TRP5,ARO2,LYS5,STR3,YGR012W,ASN2,CYS4,ADE3,SER2,ARG4,THR1,ERC1,YHR033W,PUT2,PAN5,AIM18,AIM46,HIS6,SER33,LYS12,HIS5,PAN6,MET28,LYS1,BNA3,ARG2,ARG3,GSH1,MET3,MDE1,ANB1,CBF1,LIA1,CPA2,STR2…
GO:0006418	tRNA aminoacylation for protein translation	13	9.945	76.5	1.76e-07	3.6e-05	FMT1,SLM5,MSW1,AIM10,MSM1,DIA4,MSR1,MST1,NAM2,MSE1,ISM1,MSD1,MSF1	FMT1,SLM5,MSW1,AIM10,ARC1,MSM1,DIA4,MSR1,MST1,NAM2,YNL040W,MSK1,MSE1,ISM1,MSY1,MSD1,MSF1
GO:0032270	positive regulation of cellular protein metabolic process	23	11.753	51.1	2.85e-07	5.82e-05	CBP6,RPS9B,PAF1,CBS1,STE7,STE5,CBS2,ATP22,ADA2,PET122,DOC1,RTF1,PET54,STE20,ASF1,ELM1,PET309,MSS51,BUR2,STE11,CTK3,PET111,PET494	CBP6,MBA1,RPS9B,PAF1,RPN4,CBS1,STE7,STE5,CBS2,HSP78,ATP22,ADA2,EDC2,PET122,CDH1,EDC1,DOC1,RTF1,PBP1,PET54,STE20,ASF1,PBS2,AIM23,SET2,ANB1,ELM1,SSK1,PET309,DCN1,MSS51,BUR2,GUF1,STE11,CDC73,ATG17,CTK3,PET111,MKT1,VPS75,GIS2,SSK2,PET494,MDM38,ATG13
GO:0000959	mitochondrial RNA metabolic process	14	9.8	70	3.49e-07	7.08e-05	SLM5,SLM3,MSW1,RPO41,CCM1,DIA4,MSR1,CBP1,MST1,DSS1,MSE1,ISM1,MSD1,MSF1	SLM5,SLM3,QRI7,MSW1,RPO41,MTO1,CCM1,DIA4,MSR1,CBP1,MST1,RSF1,DSS1,MSK1,MSE1,PET127,ISM1,MSY1,MSD1,MSF1
GO:0070129	regulation of mitochondrial translation	12	9	75	7.74e-07	0.000156	CBP6,CBS1,CBS2,ATP22,PET122,PET54,COA3,PET309,MSS51,COX14,PET111,PET494	CBP6,MBA1,CBS1,CBS2,HSP78,ATP22,PET122,PET54,COA3,AIM23,PET309,MSS51,COX14,PET111,PET494,MDM38
GO:0006396	RNA processing	66	20.064	30.4	1.65e-06	0.000331	CCR4,FMT1,RPS8A,TRM7,CBP6,RPS9B,PAF1,PAT1,PTC1,SLM3,MTF2,SIT4,DHH1,RPS11A,HPR1,MSS116,REF2,LSM6,DST1,NCS6,RTF1,SLX9,CCM1,NSR1,ELP2,RPS0A,PET54,ZUO1,CBP2,SLT2,SSZ1,LRP1,IKI1,URM1,NOT3,RPS24B,IST3,MSL1,MRS1,LSM1,RPS21B,CBP1,REX2,MSS51,MRPL15,NAM2,TRM9,RPS1B,CTK3,STO1,CUS2,POP2,PAP2,TSR3,BUD21,RPS7A,MRM1,GEP3,MOD5,MFM1,ELP3,CBC2,LEA1,THP3,MSF1,SNT309	ATS1,CCR4,FMT1,NCL1,RPS8A,POA1,RPS11B,TRM7,ECM2,MUD1,CBP6,RPS6B,NTC20,RPS9B,PAF1,RPS14A,BUD23,BUD31,PAT1,PTC1,SLM3,PUS9,MTF2,SIT4,LHP1,QRI7,TRM3,RPL35B,DHH1,AIR2,RPL35A,TRM8,NOP6,SSB1,RPS11A,RRP8,TRM1,HPR1,SAC3,CWC15,TRM82,MSS116,REF2,RTT103,CDC40,LSM6,NPL3,RPS18A,TOM1,STP1,CWC21,PKH1,NOP16,FIR1,EDC2,RPS24A,SPT2,LOC1,CGR1,DST1,TYW3,PUS2,DBP3,PAN2,MRM2,BUD13,NCS6,EDC1,TAN1,MTO1,TAD1,RTF1,SLX9,RPS2…
GO:0006397	mRNA processing	32	12.192	38.1	6.03e-06	0.00121	CCR4,CBP6,PAF1,PAT1,MTF2,DHH1,HPR1,MSS116,REF2,LSM6,DST1,RTF1,CCM1,PET54,CBP2,SLT2,NOT3,IST3,MSL1,MRS1,LSM1,CBP1,MSS51,CTK3,STO1,CUS2,POP2,MFM1,CBC2,LEA1,THP3,SNT309	CCR4,ECM2,MUD1,CBP6,NTC20,PAF1,BUD31,PAT1,MTF2,DHH1,HPR1,SAC3,CWC15,MSS116,REF2,RTT103,CDC40,LSM6,NPL3,CWC21,PKH1,FIR1,EDC2,DST1,PAN2,BUD13,EDC1,RTF1,SYF2,CCM1,PBP1,PET54,CBP2,SLT2,PIH1,IRE1,NAM8,NOT3,FKH1,IST3,MSL1,MRS1,LSM1,MRS3,CBP1,ISY1,YJR084W,PAN3,MUD2,DBR1,CBT1,MRS4,PML1,MSS51,QRI5,MID2,CDC73,NA,USA1,CTK3,STO1,CTL1,SKY1,YME2,LSM7,SWT21,SQS1,CUS2,HUB1,POP2,PKH2,SYC1,PUS7,SNU66,VTS1,MFM1,CWC…
GO:0070127	tRNA aminoacylation for mitochondrial protein translation	9	7.362	81.8	6.28e-06	0.00125	SLM5,MSW1,DIA4,MSR1,MST1,MSE1,ISM1,MSD1,MSF1	SLM5,MSW1,DIA4,MSR1,MST1,MSK1,MSE1,ISM1,MSY1,MSD1,MSF1
GO:0006744	ubiquinone biosynthetic process	8	7.112	88.9	6.98e-06	0.00138	COQ1,COQ4,COQ6,COQ9,COQ5,COQ2,COQ3,CAT5	COQ1,COQ4,FDC1,COQ6,COQ9,COQ5,COQ2,COQ3,CAT5
GO:0008535	respiratory chain complex IV assembly	12	7.584	63.2	1.27e-05	0.00249	SCO1,PET100,COX20,PET117,COA1,COX16,COA3,PET191,COX17,COX19,COX14,RCF2	SCO2,SCO1,PET100,COX20,PET117,SHY1,COA1,COX16,COA3,PET191,CMC1,COX17,COX19,COX12,COA4,RCF1,COX14,RCF2,COA2
GO:0034660	ncRNA metabolic process	52	16.12	31	1.27e-05	0.0025	FMT1,RPS8A,PET112,TRM7,RPS9B,PAF1,SLM5,PTC1,SLM3,SIT4,RPS11A,REF2,MSW1,LSM6,AIM10,NCS6,RTF1,SLX9,GTF1,CCM1,NSR1,MSM1,ELP2,RPS0A,ZUO1,DIA4,SSZ1,LRP1,MSR1,IKI1,URM1,RPS24B,RTT101,RPS21B,MST1,REX2,NAM2,TRM9,RPS1B,HER2,MSE1,PAP2,TSR3,BUD21,RPS7A,MRM1,GEP3,MOD5,ISM1,ELP3,MSD1,MSF1	ATS1,FMT1,NCL1,RPS8A,PET112,POA1,RPS11B,TRM7,RPS6B,RPS9B,PAF1,SLM5,RPS14A,BUD23,PTC1,SLM3,PUS9,SIT4,LHP1,QRI7,TRM3,RPL35B,AIR2,RPL35A,TRM8,NOP6,SSB1,RPS11A,RRP8,TRM1,TRM82,REF2,MSW1,LSM6,NPL3,RPS18A,TOM1,STP1,NOP16,RPS24A,AIM10,LOC1,CGR1,TYW3,PUS2,DBP3,ARC1,MRM2,NCS6,TAN1,MTO1,TAD1,RTF1,SLX9,GTF1,RPS23A,CCM1,NSR1,PUS6,MSM1,ELP2,RPS0A,RNH70,ZUO1,DIA4,RPS27B,PIH1,SSZ1,LRP1,RTC3,MSR1,UBA4,IKI1,URM1,…
GO:0009066	aspartate family amino acid metabolic process	23	9.798	42.6	1.5e-05	0.00292	MET8,CHA1,THR4,LYS14,HOM2,GLY1,HOM3,MET6,MET10,LYS5,ADE3,THR1,LYS12,MET18,LYS1,MDE1,CBF1,HOM6,MET1,AAT2,MET17,LYS9,MET22	MIS1,LYS2,MET8,CHA1,THR4,LYS21,LYS20,LYS14,HOM2,LYS4,ASP1,ARO10,SAM2,UTR4,GLY1,HOM3,ILV1,MET6,MET10,IRC7,LYS5,STR3,ASN2,ADE3,THR1,LYS12,MET18,MET28,LYS1,MET3,MDE1,CBF1,STR2,MET5,HOM6,MET14,AAT1,MET1,YLL058W,MHT1,MEU1,AAT2,SAM1,MET17,YML096W,ADI1,LYS9,MET22,MET12,SAM4,ICL2,MRI1,ASN1,MET16
GO:0009067	aspartate family amino acid biosynthetic process	20	9.1	45.5	1.69e-05	0.00328	MET8,THR4,LYS14,HOM2,HOM3,MET6,MET10,LYS5,ADE3,THR1,LYS12,LYS1,MDE1,CBF1,HOM6,MET1,AAT2,MET17,LYS9,MET22	MIS1,LYS2,MET8,THR4,LYS21,LYS20,LYS14,HOM2,LYS4,UTR4,HOM3,MET6,MET10,IRC7,LYS5,STR3,ASN2,ADE3,THR1,LYS12,MET28,LYS1,MET3,MDE1,CBF1,STR2,MET5,HOM6,MET14,AAT1,MET1,YLL058W,MHT1,MEU1,AAT2,MET17,YML096W,ADI1,LYS9,MET22,SAM4,MRI1,ASN1,MET16
GO:0010822	positive regulation of mitochondrion organization	9	6.75	75	2.12e-05	0.00409	CBP6,CBS1,CBS2,ATP22,PET122,PET54,MSS51,PET111,PET494	CBP6,MBA1,CBS1,CBS2,HSP78,ATP22,PET122,PET54,MSS51,PET111,PET494,MDM38
GO:0070131	positive regulation of mitochondrial translation	9	6.75	75	2.12e-05	0.00409	CBP6,CBS1,CBS2,ATP22,PET122,PET54,MSS51,PET111,PET494	CBP6,MBA1,CBS1,CBS2,HSP78,ATP22,PET122,PET54,MSS51,PET111,PET494,MDM38
GO:0033617	mitochondrial respiratory chain complex IV assembly	11	7.117	64.7	2.14e-05	0.00412	PET100,COX20,PET117,COA1,COX16,COA3,PET191,COX17,COX19,COX14,RCF2	PET100,COX20,PET117,SHY1,COA1,COX16,COA3,PET191,CMC1,COX17,COX19,COX12,COA4,RCF1,COX14,RCF2,COA2
GO:0033108	mitochondrial respiratory chain complex assembly	15	7.755	51.7	2.94e-05	0.00562	CBP6,MRP10,PET100,COX20,BCS1,QCR7,PET117,COA1,COX16,COA3,PET191,COX17,COX19,COX14,RCF2	TCM62,CBP6,MRP10,PET100,COX20,BCS1,MZM1,EMI1,QCR7,SOM1,PET117,SHY1,CBP4,COX23,COA1,COX16,COA3,PET191,MDM35,CMC1,COX17,COX19,COX12,FMP25,COA4,RCF1,COX14,RCF2,COA2
GO:0009073	aromatic amino acid family biosynthetic process	8	5.816	72.7	9.14e-05	0.0174	ARO4,TRP1,TRP4,TRP2,TRP5,ARO2,TRP3,ARO7	TYR1,ARO4,TRP1,ARO3,TRP4,TRP2,TRP5,ARO2,TRP3,PHA2,ARO7
GO:0046417	chorismate metabolic process	8	5.816	72.7	9.14e-05	0.0174	ARO4,TRP1,TRP4,TRP2,TRP5,ARO2,TRP3,ARO7	TYR1,ARO4,TRP1,ARO3,TRP4,TRP2,TRP5,ARO2,TRP3,PHA2,ARO7
GO:0006417	regulation of translation	28	9.8	35	0.000134	0.0254	TPD3,FUN12,FES1,CBP6,RPS9B,PAT1,CBS1,DHH1,MTQ2,MSS116,CBS2,ATP22,SNF1,PET122,GCN1,PET54,ZUO1,SSZ1,COA3,PET309,MSS51,CTK3,COX14,AEP1,ASC1,PET111,AEP2,PET494	TPD3,PSK1,FUN12,HEK2,FES1,CBP6,MBA1,RPS9B,YIH1,PAT1,CBS1,PPH21,DHH1,PPH22,SSB1,MTQ2,MSS116,CBS2,EBS1,HSP78,GCN2,SSD1,ATP22,NPL3,SNF1,PUF6,SLF1,EDC2,PET122,ECM32,GCN20,PUF4,TIF4632,MPT5,GCN1,EDC1,YGR054W,RPS23A,TIF4631,PBP1,PET54,SLH1,ZUO1,SBP1,SSZ1,COA3,AIM23,ANB1,EAP1,GCN3,HBS1,PET309,STM1,MSS51,GUF1,SKI2,RPL31B,TSA1,ITT1,CTK3,COX14,AEP1,NAM7,ASC1,PET111,AEP2,DOM34,MTQ1,MKT1,SSB2,GIS2,PET494,MDM…
GO:0006566	threonine metabolic process	7	5.446	77.8	0.000135	0.0254	CHA1,THR4,HOM2,GLY1,HOM3,THR1,HOM6	CHA1,THR4,HOM2,GLY1,HOM3,ILV1,THR1,HOM6,ICL2
GO:0000750	pheromone-dependent signal transduction involved in conjugation with cellular fusion	14	6.762	48.3	0.000144	0.0269	FUS3,STE50,FYV5,PTC1,STE7,STE5,AKR1,MFA1,STE2,STE20,GPA1,SCP160,STE11,STE4	FUS3,PPS1,STE50,FYV5,PTC1,GET3,STE7,AFR1,STE5,AKR1,RGA2,MFA1,DSE1,STE2,MF(ALPHA)2,KSS1,STE20,GPA1,SDP1,SCP160,FAR1,STE3,STE11,MSG5,MFA2,MDG1,RGA1,STE4,MF(ALPHA)1
GO:0045727	positive regulation of translation	12	6.264	52.2	0.00017	0.0315	CBP6,RPS9B,CBS1,CBS2,ATP22,PET122,PET54,PET309,MSS51,CTK3,PET111,PET494	TRP1,TRP4,TRP2,TRP5,TRP3
GO:0000162	tryptophan biosynthetic process	5	5	100	0.00017	0.0316	TRP1,TRP4,TRP2,TRP5,TRP3	THR4,HOM2,HOM3,THR1,HOM6
GO:0009088	threonine biosynthetic process	5	5	100	0.00017	0.0316	THR4,HOM2,HOM3,THR1,HOM6	CBP6,MBA1,RPS9B,CBS1,CBS2,HSP78,ATP22,EDC2,PET122,EDC1,PBP1,PET54,AIM23,ANB1,PET309,MSS51,GUF1,CTK3,PET111,MKT1,GIS2,PET494,MDM38
GO:0046219	indolalkylamine biosynthetic process	5	5	100	0.00017	0.0316	TRP1,TRP4,TRP2,TRP5,TRP3	TRP1,TRP4,TRP2,TRP5,TRP3
GO:0070676	intralumenal vesicle formation	5	5	100	0.00017	0.0316	DID4,VPS24,SNF7,VPS20,VPS4	DID4,VPS24,SNF7,VPS20,VPS4
GO:0006399	tRNA metabolic process	29	9.773	33.7	0.000216	0.0397	FMT1,PET112,TRM7,SLM5,PTC1,SLM3,SIT4,MSW1,LSM6,AIM10,NCS6,GTF1,MSM1,ELP2,DIA4,MSR1,IKI1,URM1,MST1,NAM2,TRM9,HER2,MSE1,PAP2,MOD5,ISM1,ELP3,MSD1,MSF1	ATS1,FMT1,NCL1,PET112,POA1,TRM7,SLM5,PTC1,SLM3,PUS9,SIT4,LHP1,QRI7,TRM3,AIR2,TRM8,TRM1,TRM82,MSW1,LSM6,STP1,AIM10,TYW3,PUS2,ARC1,NCS6,TAN1,MTO1,TAD1,GTF1,PUS6,MSM1,ELP2,RNH70,DIA4,MSR1,UBA4,IKI1,URM1,AIR1,SAP185,KTI12,MST1,LOS1,SAP190,TRM2,NAM2,IKI3,DUS3,DUS4,TRM12,TRM9,DUS1,YMR087W,RIT1,HER2,ELP6,YNL040W,MSK1,NCS2,LSM7,PUS4,TRF5,SMM1,MSE1,TRM10,PAP2,TRM11,TRM13,PPM2,RRP6,ISU2,ABP140,PUS7,TUM1,MO…
