# Supplementary material for: Comparative functional genomic screens of three yeast deletion collections reveal unexpected effects of genotype in response to diverse stress
Source: Open Biol. 2017 Jun 7;7(6):160330. doi: 10.1098/rsob.160330 (PMC5493772; doi:10.1098/rsob.160330)
Supplement: Median log2ratios for comparative fitness profiling by microarray [file rsob160330supp3.xlsx]

## Sheet: README
Additional File 3	Median log2ratios for comparative fitness profiling by microarray
column name	description	nomenclature in main text	condition	control
YKO_ade	Yeast Knockout	YKOaux	SC-ade	SC
YKO_arg	Yeast Knockout	YKOaux	SC-arg	SC
YKO_lys	Yeast Knockout	YKOaux	SC-lys	SC
YKO_met	Yeast Knockout	YKOaux	SC-met	SC
YKO_trp	Yeast Knockout	YKOaux	SC-trp	SC
YKO_16001701	Yeast Knockout	YKOaux	PCID: 16001701	YPD + 2% dmso
YKO_cccp	Yeast Knockout	YKOaux	cccp	YPD + 2% dmso
YKO_cis	Yeast Knockout	YKOaux	cisplatin	YPD
YKO_fccp	Yeast Knockout	YKOaux	fccp	YPD + 2% dmso
YKO_ypg	Yeast Knockout	YKOaux	ypg	YPD
BC_ade	Backcrossed	BCprot	SC-ade	SC
BC_arg	Backcrossed	BCprot	SC-arg	SC
BC_his	Backcrossed	BCprot	SC-his	SC
BC_leu	Backcrossed	BCprot	SC-leu	SC
BC_lys	Backcrossed	BCprot	SC-lys	SC
BC_met	Backcrossed	BCprot	SC-met	SC
BC_trp	Backcrossed	BCprot	SC-trp	SC
BC_ura	Backcrossed	BCprot	SC-ura	SC
BC_16001701	Backcrossed	BCprot	PCID: 16001701	YPD + 2% dmso
BC_cccp	Backcrossed	BCprot	cccp	YPD + 2% dmso
BC_cis	Backcrossed	BCprot	cisplatin	YPD
BC_fccp	Backcrossed	BCprot	fccp	YPD + 2% dmso
BC_ypg	Backcrossed	BCprot	ypg	YPD
PB_ade	Plasmid-Borne	PBprot	SC-ade	SC
PB_arg	Plasmid-Borne	PBprot	SC-arg	SC
PB_his	Plasmid-Borne	PBprot	SC-his	SC
PB_leu	Plasmid-Borne	PBprot	SC-leu	SC
PB_lys	Plasmid-Borne	PBprot	SC-lys	SC
PB_met	Plasmid-Borne	PBprot	SC-met	SC
PB_trp	Plasmid-Borne	PBprot	SC-trp	SC
PB_ura	Plasmid-Borne	PBprot	SC-ura	SC
PB_16001701	Plasmid-Borne	PBprot	PCID: 16001701	YPD + 2% dmso
PB_cccp	Plasmid-Borne	PBprot	cccp	YPD + 2% dmso
PB_cis	Plasmid-Borne	PBprot	cisplatin	YPD
PB_fccp	Plasmid-Borne	PBprot	fccp	YPD + 2% dmso
PB_ypg	Plasmid-Borne	PBprot	ypg	YPD
blank cells indicates strain is undetectable by microarray
fitness defect scores >1 highlighted in light red fill with dark red text

## Sheet: Additional File 3
ORF	gene	description	YKO_ade	YKO_arg	YKO_lys	YKO_met	YKO_trp	YKO_16001701	YKO_cccp	YKO_cis	YKO_fccp	YKO_ypg	BC_ade	BC_arg	BC_his	BC_leu	BC_lys	BC_met	BC_trp	BC_ura	BC_16001701	BC_cccp	BC_cis	BC_fccp	BC_ypg	PB_ade	PB_arg	PB_his	PB_leu	PB_lys	PB_met	PB_trp	PB_ura	PB_16001701	PB_cccp	PB_cis	PB_fccp	PB_ypg
YMR035W	IMP2	Catalytic subunit of mitochondrial inner membrane peptidase complex; required for maturation of mitochondrial proteins of the intermembrane space; complex contains two catalytic subunits (Imp1p and Imp2p that differ in substrate specificity), and Som1p	0.169486	0.135539	0.127188	0.17312	0.278047	0.180231	0.803324	0.183395	0.438363	1.67268														0.114251	-0.134082	0.296034	0.472495	-0.146622	-0.0415771	0.0435235	-0.139166	0.131236	-0.28723	0.514325	-0.339143	-0.145031
YLR058C	SHM2	Cytosolic serine hydroxymethyltransferase; converts serine to glycine plus 5,10 methylenetetrahydrofolate; major isoform involved in generating precursors for purine, pyrimidine, amino acid, and lipid biosynthesis	4.01556	-0.0950379	-0.0477257	-0.0385453	0.15672	2.07589	-0.2537	-0.118165	-0.300913	-0.252869	3.44518	-0.535486	0.500011	-0.553191	-0.209306	0.131227	-0.311608	-0.60162
YGR061C	ADE6	Formylglycinamidine-ribonucleotide (FGAM)-synthetase; catalyzes a step in the 'de novo' purine nucleotide biosynthetic pathway	3.78362	-0.654745	-0.441383	-0.518264	-0.337583	3.17715	-0.792467	-0.393536	-0.741052	-0.750177
YAR015W	ADE1	N-succinyl-5-aminoimidazole-4-carboxamide ribotide synthetase; required for 'de novo' purine nucleotide biosynthesis; red pigment accumulates in mutant cells deprived of adenine; protein abundance increases in response to DNA replication stress	3.66856	-0.716486	-0.412888	-0.956503	-0.242662	2.36588	-1.82834	-1.13333	-1.12425	0.485447
YMR300C	ADE4	Phosphoribosylpyrophosphate amidotransferase (PRPPAT); catalyzes first step of the 'de novo' purine nucleotide biosynthetic pathway; also known as amidophosphoribosyltransferase	3.22847	-0.507558	-0.457965	-0.22772	-0.504614	3.16005	-0.611764	-0.259536	-0.712348	-0.680792									0.353804	0.373623	0.527914	0.00202235	-0.202228									2.2318	-0.560981	-0.947307	-0.902955	0.364159
YKR099W	BAS1	Myb-related transcription factor; involved in regulating basal and induced expression of genes of the purine and histidine biosynthesis pathways; also involved in regulation of meiotic recombination at specific genes	2.83896	-0.177465	0.108611	0.385311	-0.122703	1.28262	-1.76831	-0.510825	-1.29303	-1.04639	3.0597	0.0848492	1.67529	-0.345572	0.330629	1.02377	-0.106932	0.0890466						2.44501	-0.217823	2.12017	-0.500771	-0.236309	0.0918603	-0.583711	-0.479584
YGR208W	SER2	Phosphoserine phosphatase of the phosphoglycerate pathway; involved in serine and glycine biosynthesis, expression is regulated by the available nitrogen source	2.49842	-0.390291	-0.113854	0.081333	2.36932	-0.107573	-0.0944974	-0.268355	-0.0359048	0.183387														2.81057	-0.520951	-0.0191072	-0.0687807	-0.374159	-0.104719	0.411031	-0.413792	0.0499507	0.114657	0.0848388	0.0798538	-0.0919032
YJL024C	APS3	Small subunit of the clathrin-associated adaptor complex AP-3; involved in vacuolar protein sorting; related to the sigma subunit of the mammalian clathrin AP-3 complex; suppressor of loss of casein kinase 1 function; protein abundance increases in response to DNA replication stress	1.50371	0.406349	0.774056	0.664518	2.46474	-0.443012	-0.0876798	-0.453036	0.0690161	-0.374427	0.0388333	-0.0294359	-0.0105348	-0.033819	0.115298	-0.0534287	0.174817	-0.0607639	0.0973195	0.522311	0.271757	0.270322	0.189997	0.428928	-0.0831725	-0.4215	-0.424213	0.387026	0.0452104	0.298604	-0.354743	0.364433	-0.321291	0.281001	-0.197314	0.167863
YOR184W	SER1	3-phosphoserine aminotransferase; catalyzes the formation of phosphoserine from 3-phosphohydroxypyruvate, required for serine and glycine biosynthesis; regulated by the general control of amino acid biosynthesis mediated by Gcn4p; protein abundance increases in response to DNA replication stress	1.32494	-1.67985	-1.38824	-1.32203	0.0157857	0.220454	0.0928309	-0.140997	-0.144001	-0.0311147														2.28852	-0.793009	0.378669	-0.439581	-0.720349	-0.436242	-0.295336	-0.533011	-0.125733	-0.127231	-0.149048	0.0278163	-0.123839
YGR261C	APL6	Beta3-like subunit of the yeast AP-3 complex; functions in transport of alkaline phosphatase to the vacuole via the alternate pathway; exists in both cytosolic and peripherally associated membrane-bound pools	1.29236	0.631983	0.647392	1.36389	1.99781
YKR080W	MTD1	NAD-dependent 5,10-methylenetetrahydrafolate dehydrogenase; plays a catalytic role in oxidation of cytoplasmic one-carbon units; expression is regulated by Bas1p and Bas2p, repressed by adenine, and may be induced by inositol and choline	0.884629	0.116383	0.263334	0.154784	-0.0920259	0.180433	0.104595	-0.324294	-0.0166326	-0.195822	0.577141	-0.217703	-0.0192533	0.0627645	0.259216	0.199385	0.017603	-0.033513	0.227159	-0.160913	0.0540497	-0.0416409	-0.112046	0.769793	0.111702	-0.105933	-0.147495	0.182957	0.168137	0.166558	0.0950226	0.341047	-0.0511591	0.180112	-0.0504298	-0.0767879
YDR323C	PEP7	Adaptor protein involved in vesicle-mediated vacuolar protein sorting; multivalent adaptor protein; facilitates vesicle-mediated vacuolar protein sorting by ensuring high-fidelity vesicle docking and fusion, which are essential for targeting of vesicles to the endosome; required for vacuole inheritance	0.814781	1.22724	0.345277	0.520954	0.835852
YMR267W	PPA2	Mitochondrial inorganic pyrophosphatase; required for mitochondrial function and possibly involved in energy generation from inorganic pyrophosphate	0.788132	-0.00373516	0.282062	-0.345724	-0.141859	0.23838	2.12054	-0.507438	1.04587	1.10971														-0.128256	0.00867964	-0.0961856	0.138302	0.195833	-0.145587	-0.112761	-0.0838871	0.0543946	2.33436	-0.418764	1.6854	1.87026
YGR219W	YGR219W	Dubious open reading frame; unlikely to encode a functional protein, based on available experimental and comparative sequence data; partially overlaps the verified ORF MRPL9/YGR220C	0.753176	0.0260438	0.325991	0.0160572	-0.0745788																			-0.246479	-0.0858416	-0.24345	0.450076	0.193788	-0.379703	-0.430434	-0.505144	-0.101664	2.70101	-0.479471	1.87835	1.91327
YBR288C	APM3	Mu3-like subunit of the clathrin associated protein complex (AP-3); functions in transport of alkaline phosphatase to the vacuole via the alternate pathway	0.722998	0.22722	0.0316804	0.139093	1.55443	-0.148899	-0.0451614	0.165229	-0.212486	-0.186459	0.312464	-0.119046	0.0228064	0.0182806	0.0815434	0.115138	-0.170363	0.0869642	-0.174312	0.164866	-0.0825361	0.0396137	-0.0118182	0.398384	0.253269	-0.0233028	0.0735252	0.215319	-0.131842	0.348585	0.110842	-0.146224	-0.12965	0.0779829	0.0417637	-0.226342
YCR046C	IMG1	Mitochondrial ribosomal protein of the large subunit; required for respiration and for maintenance of the mitochondrial genome	0.695792	-0.218092	0.274714	-0.522138	-0.435663	0.475334	2.41565	-0.422194	1.93719	2.2593														0.0584886	-0.520007	-0.15012	-0.0885904	-0.0585472	-0.410189	-0.338697	-0.470097	0.047282	1.56725	-0.357423	0.712668	1.74246
YBL086C	YBL086C	Protein of unknown function; green fluorescent protein (GFP)-fusion protein localizes to the cell periphery	0.690753	0.193148	0.261364	0.0390769	0.53412	-0.297378	-0.0308833	-0.209935	0.126536	-0.037223	-0.0631845	-0.0440569	-0.107446	-0.0937976	-0.113689	-0.176584	-0.0429243	-0.0231597	-0.0705931	0.0878533	-0.0511207	0.153284	-0.044317	0.0875996	0.238026	0.31824	0.312217	0.356137	0.418476	0.278791	0.0304656	0.204863	0.0409361	0.0231716	0.0372146	0.176134
YDL056W	MBP1	Transcription factor; involved in regulation of cell cycle progression from G1 to S phase, forms a complex with Swi6p that binds to MluI cell cycle box regulatory element in promoters of DNA synthesis genes	0.683172	0.0408061	0.222466	-0.321615	-0.0237628	0.311988	1.38872	-0.473058	1.14145	0.672424	0.00270971	-0.136596	-0.15784	-0.328341	0.0144495	-0.0865535	-0.113765	-0.139173	0.0471666	0.132914	-0.318724	0.185731	0.114013	0.353595	-0.126016	0.204132	0.271197	0.0253343	0.0647604	0.0317875	0.12233	-0.226188	0.0151613	-0.298011	0.158861	0.362003
YER091C	MET6	Cobalamin-independent methionine synthase; involved in methionine biosynthesis and regeneration; requires a minimum of two glutamates on the methyltetrahydrofolate substrate, similar to bacterial metE homologs	0.679265	-0.361653	-0.328072	1.53846	-0.246643	0.236243	-0.088046	0.170733	0.0196097	-0.0961965														0.217252	0.00638934	0.147911	0.19243	-0.0419237	3.41294	0.0531046	0.180195	-0.119732	0.178053	0.0723943	0.227699	-0.0289342
YKL092C	BUD2	GTPase activating factor for Rsr1p/Bud1p; plays a role in spindle position checkpoint distinct from its role in bud site selection; required for both axial and bipolar budding patterns; mutants exhibit random budding in all cell types	0.672879	0.171249	0.06439	0.125567	0.0648547	-0.0203837	-0.0892205	-0.228047	-0.378669	0.121897	-0.0301923	0.403395	-0.111822	0.0760654	0.113339	0.0801849	0.0687295	0.0217048	0.375584	0.691839	0.355075	0.454182	0.0660133	-0.0395534	-0.036058	0.0877141	-0.0893319	0.0227232	0.152928	0.242963	-0.0802184	0.195684	0.254996	0.00792999	0.0204226	0.0951029
YMR242C	RPL20A	Ribosomal 60S subunit protein L20A; homologous to mammalian ribosomal protein L18A, no bacterial homolog; RPL20A has a paralog, RPL20B, that arose from the whole genome duplication	0.659403	0.488523	0.441775	0.369651	0.413048						-0.192637	0.185428	-0.110522	-0.169973	-0.106393	0.228815	-0.207534	-0.279545	0.0125107	-0.00501034	-0.0350811	0.0784259	-0.094446	-0.113774	0.0715338	0.338904	0.155934	-0.114189	0.0140934	-0.329208	0.474061
YBR267W	REI1	Cytoplasmic pre-60S factor; required for the correct recycling of shuttling factors Alb1, Arx1 and Tif6 at the end of the ribosomal large subunit biogenesis; involved in bud growth in the mitotic signaling network	0.6582	0.321267	0.147806	0.237863	0.000566003	0.0983697	0.0579777	0.0360359	-0.0139917	0.0347508
YMR202W	ERG2	C-8 sterol isomerase; catalyzes isomerization of delta-8 double bond to delta-7 position at an intermediate step in ergosterol biosynthesis; transcriptionally down-regulated when ergosterol is in excess; mutation is functionally complemented by human EBP	0.608264	0.177188	-0.271718	0.065841	0.0281612	-0.00689411	1.46378	0.588747	0.586173	-0.639239	0.262696	1.11591	0.114221	0.0808287	0.416364	0.697714	0.390658	0.363439														0.205427	1.77293	0.824895	1.46726	-0.248883
YIR026C	YVH1	Dual specificity protein phosphatase; regulates growth, sporulation, and glycogen accumulation in a cAMP-dependent protein kinase cascade dependent manner; mutants are defective in 60S ribosome assembly; positively regulates pre-autophagosomal structure (PAS) formation upon nitrogen starvation or rapamycin treatment	0.607547	0.165587	0.0437005	-0.0453923	0.272896	-0.0140894	-0.0372028	-0.0575583	-0.048127	-0.0712913
YBL027W	RPL19B	Ribosomal 60S subunit protein L19B; rpl19a and rpl19b single null mutations result in slow growth, while the double null mutation is lethal; homologous to mammalian ribosomal protein L19, no bacterial homolog; RPL19B has a paralog, RPL19A, that arose from the whole genome duplication	0.605576	0.0433668	0.0506036	-0.0204367	0.358537	0.0388711	0.0305144	0.0615177	0.037933	0.0171667	0.108449	0.20658	0.088879	-0.0516773	0.0290203	-0.054845	0.407163	0.14147
YJL115W	ASF1	Nucleosome assembly factor; involved in chromatin assembly and disassembly, anti-silencing protein that causes derepression of silent loci when overexpressed; plays a role in regulating Ty1 transposition; relocalizes to the cytosol in response to hypoxia; growth defect of the asf1 null mutant is functionally complemented by either human ASF1A or ASF1B	0.589393	-0.0817786	-0.0362921	0.0982515	-0.0123722
YGL021W	ALK1	Protein kinase; along with its paralog, ALK2, required for proper spindle positioning and nuclear segregation following mitotic arrest, proper organization of cell polarity factors in mitosis, proper localization of formins and polarity factors, and survival in cells that activate spindle assembly checkpoint; phosphorylated in response to DNA damage; ALK1 has a paralog, ALK2, that arose from the …	0.573963	0.302449	0.0438197	-0.0821228	0.239483	0.0802849	0.126754	0.102176	0.181521	0.0528951	-0.0419102	0.172073	0.152935	0.049398	0.0272173	-0.0205668	0.0917332	0.0606034	-0.0259453	0.0489215	-0.0425354	-0.0694413	0.0589936	-0.0221687	-0.115278	-0.0643024	-0.0699832	-0.0563975	-0.00794559	0.0267098	-0.127022	0.0218417	0.0210999	-0.116918	0.141403	0.12538
YML036W	CGI121	Component of the EKC/KEOPS complex; EKC/KEOPS complex is required for t6A tRNA modification and telomeric TG1-3 recombination; may have role in transcription; Cgi121p is dispensable for tRNA modification; other complex members are Bud32p, Kae1p, Pcc1p, and Gon7p	0.570506	0.202945	0.230477	-0.0499021	-0.035059	0.0329715	0.0490541	0.047	0.00706132	0.0200061	-0.0385743	-0.0866055	-0.0687334	0.19268	0.193812	-0.00835047	0.111464	-0.15894	-0.32287	-0.129789	-0.272188	-0.313711	0.043642	0.26479	0.0173827	-0.225528	0.0414295	0.0808164	-0.0407528	0.217935	-0.172686	-0.0611421	-0.169971	0.152476	-0.0680665	0.0551883
YIL053W	GPP1	Constitutively expressed DL-glycerol-3-phosphate phosphatase; also known as glycerol-1-phosphatase; involved in glycerol biosynthesis, induced in response to both anaerobic and osmotic stress; GPP1 has a paralog, GPP2, that arose from the whole genome duplication	0.564113	0.097086	0.417687	0.12971	0.309814	0.158143	-0.556657	-0.0796055	-0.390551	-0.722137	-0.00178389	-0.124175	-0.405117	0.144719	-0.236549	-0.476916	-0.066772	-0.484502						0.291833	0.111553	0.840249	0.756298	0.15703	0.354041	0.271311	0.598346
YNL271C	BNI1	Formin; polarisome component; nucleates the formation of linear actin filaments, involved in cell processes such as budding and mitotic spindle orientation which require the formation of polarized actin cables, functionally redundant with BNR1	0.562179	0.394605	0.2325	0.299921	0.655275
YFL023W	BUD27	Unconventional prefoldin protein involved in translation initiation; required for correct assembly of RNAP I, II, and III in an Rpb5p-dependent manner; shuttles between nucleus and cytoplasm; mutants have inappropriate expression of nutrient sensitive genes due to translational derepression of Gcn4p transcription factor; diploid mutants show random budding; ortholog of human URI/RMP	0.559371	0.491302	0.39907	0.116718	0.560412	0.0619607	0.00570685	-0.0611203	-0.0271041	0.00715705
YMR142C	RPL13B	Ribosomal 60S subunit protein L13B; not essential for viability; homologous to mammalian ribosomal protein L13, no bacterial homolog; RPL13B has a paralog, RPL13A, that arose from the whole genome duplication	0.548304	0.393193	0.395337	0.271951	0.481409	0.0617329	-0.00487409	-0.0332358	-0.0576415	-0.0182456									2.04272	-0.346711	0.0416381	0.0256638	-0.966991	-0.081354	0.115057	0.561491	0.207583	0.12966	0.442064	0.0859508	0.347771
YFL036W	RPO41	Mitochondrial RNA polymerase; single subunit enzyme similar to those of T3 and T7 bacteriophages; requires a specificity subunit encoded by MTF1 for promoter recognition; Mtf1p interacts with and stabilizes the Rpo41p-promoter complex, enhancing DNA bending and melting to facilitate pre-initiation open complex formation; Rpo41p also synthesizes RNA primers for mitochondrial DNA replication	0.546215	-0.0312412	0.312052	-0.0299155	0.205677	0.205154	1.9356	-0.441623	1.3427	0.0925548														0.0555807	0.147948	0.284783	0.549939	0.208273	0.127903	-0.0114284	0.209458	-0.0662159	2.36775	-0.207293	1.39735	1.09703
YGL143C	MRF1	Mitochondrial translation release factor; involved in stop codon recognition and hydrolysis of the peptidyl-tRNA bond during mitochondrial translation; lack of MRF1 causes mitochondrial genome instability	0.545092	0.130279	0.616497	0.151959	0.274714	-0.119553	2.11785	-0.837564	1.81142	1.18824	-0.42443	-0.057204	-0.0840566	-0.330924	-0.325382	-0.457015	-0.338485	-0.044115						-0.103917	0.0346757	0.550508	0.156707	-0.0588402	-0.0754223	0.0364851	0.0439522	-0.147776	1.97889	-0.0846179	1.57278	1.6743
YPL201C	YIG1	Protein that interacts with glycerol 3-phosphatase; plays a role in anaerobic glycerol production; localizes to the nucleus and cytosol	0.53527	-0.0684182	0.146606	0.247616	0.138341	-0.000342743	-0.128999	-0.00680101	-0.0707128	0.111732	-0.366945	-0.27088	-0.0062244	-0.241223	-0.0972446	0.314062	-0.0809935	0.37552	-0.106039	-0.333928	-0.133784	-0.22369	0.139147	-0.0328593	0.301148	-0.201625	-0.0788965	0.348525	0.379398	-0.210775	0.258414
YGL017W	ATE1	Arginyl-tRNA-protein transferase; catalyzes post-translational conjugation of arginine to the amino termini of acceptor proteins which are then subject to degradation via the N-end rule pathway	0.534422	0.00122777	-0.041292	0.255956	0.203218	0.0466874	0.0728361	0.0179272	-0.16718	-0.0936545	-0.0181537	-0.0875747	0.100052	-0.0821159	0.073812	-0.0839999	-0.101042	0.0782057	-0.226186	0.665728	1.87149	-0.0163028	-0.137375	-0.140128	-0.172115	0.0308483	-0.0337609	-0.0357984	0.0343487	-0.169849	-0.10918	-0.0115847	0.0895003	-0.160254	0.119545	0.127136
YCL061C	MRC1	S-phase checkpoint protein required for DNA replication; couples DNA helicase and polymerase; interacts with and stabilizes Pol2p at stalled replication forks during stress, where it forms a pausing complex with Tof1p and is phosphorylated by Mec1p; defines a novel S-phase checkpoint with Hog1p that coordinates DNA replication and transcription upon osmostress; protects uncapped telomeres; Dia2p-…	0.531223	0.292828	0.147654	0.483696	0.0863916	-0.00848949	0.0111477	-0.0279462	-0.0196014	-0.0280989	-0.263508	0.15044	-0.0320442	0.00702159	-0.30632	-0.148082	0.147084	0.00437638	-0.0899382	-0.517214	-0.157158	-0.181559	0.0178672	-0.121038	-0.317158	2.34369	2.15581	0.260088	0.681479	0.126156	1.70996	-0.0196451	-0.405206	0.0898643	-0.0201554	-0.128274
YMR016C	SOK2	Nuclear protein that negatively regulates pseudohyphal differentiation; plays a regulatory role in the cyclic AMP (cAMP)-dependent protein kinase (PKA) signal transduction pathway; relocalizes to the cytosol in response to hypoxia; SOK2 has a paralog, PHD1, that arose from the whole genome duplication	0.528191	0.261224	-0.141753	0.224848	0.129632	0.311496	0.105289	-0.426319	-0.27705	0.634351	-0.318966	0.158983	-0.33173	-0.0271768	-0.176752	-0.213906	-0.140083	-0.350411						-0.325059	-0.0487298	-0.419644	-0.279821	-0.377927	-0.326499	-0.518544	-0.345474	0.104347	0.0150545	0.0111232	0.137104	-0.231941
YLR139C	SLS1	Mitochondrial membrane protein; coordinates expression of mitochondrially-encoded genes; may facilitate delivery of mRNA to membrane-bound translation machinery	0.527225	-0.0445112	0.161964	-0.359564	0.0271858	0.267732	1.67198	-0.595053	1.17954	1.03821
YOR096W	RPS7A	Protein component of the small (40S) ribosomal subunit; interacts with Kti11p; deletion causes hypersensitivity to zymocin; homologous to mammalian ribosomal protein S7, no bacterial homolog; RPS7A has a paralog, RPS7B, that arose from the whole genome duplication	0.525177	0.153392	0.265325	0.22011	0.342721	-0.141803	-0.125083	-0.271031	-0.218699	-0.162554
YGR107W	YGR107W	Dubious open reading frame; unlikely to encode a functional protein, based on available experimental and comparative sequence data	0.524595	0.293915	0.21226	0.363683	-0.157961	0.0704191	-0.13219	0.117418	0.00264291	-0.105578									-0.413781	-0.342808	-0.1311	-0.32943	-0.159382									-0.0192378	-0.162675	0.030467	-0.0229695	-0.359768
YKL048C	ELM1	Serine/threonine protein kinase that regulates cellular morphogenesis; septin behavior, and cytokinesis; required for the regulation of other kinases, such as Kin4p; forms part of the bud neck ring	0.523943	0.314953	0.363207	-0.0101654	0.305145	0.0102071	-0.00660911	-0.0669977	-0.0564632	-0.0121493
YOL046C	YOL046C	Dubious open reading frame; unlikely to encode a functional protein, based on available experimental and comparative sequence data; almost completely overlaps the verified gene PSK2/YOL045W	0.516278	0.202933	0.213343	0.104414	0.490743	0.00197054	0.202894	-0.195498	-0.0321116	-0.290221	-0.036442	0.287419	-0.0875508	-0.0276713	-0.0826756	-0.225091	0.0395599	-0.1156	0.0842726	0.24296	0.228384	-0.0502122	-0.0078582	-0.0747272	-0.067425	-0.146721	-0.102935	-0.0570537	-0.0939676	0.0972581	-0.218825	0.0858342	0.0492219	0.139691	-0.177534	-0.250803
YHL005C	YHL005C	Dubious open reading frame; unlikely to encode a functional protein, based on available experimental and comparative sequence data; partially overlaps the verified ORF YHL004W	0.515418	0.173638	0.628984	0.352996	0.189808						-0.204521	0.00182535	-0.0440404	0.311176	0.460543	-0.046497	0.182937	0.293728
YKL106W	AAT1	Mitochondrial aspartate aminotransferase; catalyzes the conversion of oxaloacetate to aspartate in aspartate and asparagine biosynthesis	0.513798	0.104612	-0.275801	-0.0585916	0.239318	0.14203	0.128083	0.0110903	-0.136482	0.249274	0.08461	0.150833	-0.177176	-0.0877402	-0.108385	0.157145	-0.180836	0.0341166	-0.0676598	0.115807	-0.104419	-0.187481	0.474392	-0.101282	0.255512	0.148174	0.103332	-0.104494	-0.0872879	-0.203608	0.109369	-0.365638	0.11721	-0.12986	0.0263935	0.255237
YNL069C	RPL16B	Ribosomal 60S subunit protein L16B; N-terminally acetylated, binds 5.8 S rRNA; transcriptionally regulated by Rap1p; homologous to mammalian ribosomal protein L13A and bacterial L13; RPL16B has a paralog, RPL16A, that arose from the whole genome duplication	0.513561	-0.0239152	-0.0431698	0.0629801	0.280554	0.01206	0.0823045	-0.00646879	0.0406166	0.0461715														0.12654	0.167911	0.136993	0.180687	0.0629217	0.901853	0.0410503	0.18022	0.224896	-0.115693	0.114133	-0.101759	-0.563223
YNL068C	FKH2	Forkhead family transcription factor; plays a major role in the expression of G2/M phase genes; positively regulates transcriptional elongation; facilitates clustering and activation of early-firing replication origins; negative role in chromatin silencing at HML and HMR; substrate of the Cdc28p/Clb5p kinase; relocalizes to the cytosol in response to hypoxia; FKH2 has a paralog, FKH1, that arose …	0.512269	-0.11734	-0.601977	-0.206224	0.00622298	0.0859107	-0.476738	0.277735	-0.10067	-0.072778	0.0785092	0.00333091	0.125517	0.282561	0.431018	0.102514	-0.0976275	0.196507						0.206673	0.146605	0.453662	0.565802	0.181423	0.480598	0.162048	0.377631	0.0913046	0.0517427	0.603278	0.12022	-0.209078
YCR082W	AHC2	Component of the ADA histone acetyltransferase complex; Ach2p and Ach1p are unique to the ADA complex and not shared with the related SAGA and SLIK complexes; may tether Ach1p to the complex	0.511276	0.643868	0.0936919	0.340095	0.381184	-0.091456	-0.0570974	-0.0916805	0.0209516	-0.200988	0.279626	-0.0403201	0.0534835	0.240048	0.228625	-0.0326424	-0.125364	0.290169	-0.0496561	0.134651	-0.0315517	-0.102566	0.0876626	0.154509	0.20629	-0.272332	-0.219332	0.349162	0.0199051	0.0876947	-0.17098	0.016108	-0.278079	0.0464994	-0.128763	-0.130343
YPL046C	ELC1	Elongin C, conserved among eukaryotes; forms a complex with Cul3p that polyubiquitylates monoubiquitylated RNA polymerase II to trigger its proteolysis; plays a role in global genomic repair	0.509113	0.210546	0.224688	-0.0127781	0.174541	-0.302188	0.0412205	0.354586	0.238129	0.173887	-0.0382519	-0.400221	-0.0989314	-0.139936	0.181312	-0.0472302	-0.0229425	0.00239154	-0.45903	-0.0836601	1.43576	-0.136589	-0.231856	-0.0929068	0.0836628	-0.200011	0.029763	-0.125611	0.0214016	-0.0368635	-0.266512	0.13003	-0.103728	0.578287	-0.237231	-0.222696
YPR071W	YPR071W	Putative membrane protein; YPR071W is not an essential gene; YPR071W has a paralog, YIL029C, that arose from a single-locus duplication	0.508401	0.189733	0.354839	0.46108	0.11727	-0.0622214	0.312011	0.0815365	0.301875	-0.08092	-0.318722	-0.134736	-0.192149	0.0713054	0.0518822	-0.13301	0.00329144	0.214971	-0.174212	-0.0142595	0.114972	0.13353	0.148296	-0.176878	-0.111957	-0.354858	-0.13522	-0.0776853	-0.0643046	-0.0485198	-0.468703	-0.00997456	-0.181238	0.0749638	-0.39702	-0.201533
YNL016W	PUB1	Poly (A)+ RNA-binding protein; abundant mRNP-component protein that binds mRNA and is required for stability of many mRNAs; component of glucose deprivation induced stress granules, involved in P-body-dependent granule assembly; protein abundance increases in response to DNA replication stress	0.507991	0.0272554	0.408263	0.437241	0.637467
YGR165W	MRPS35	Mitochondrial ribosomal protein of the small subunit; null mutant does not grow on glycerol, is sensitive to 2,4-dichlorophenol, and accumulates large lipid droplets	0.507491	0.00442308	0.189686	-0.409339	0.157613	0.170783	3.0971	-0.597641	1.32899	1.44121														0.158467	0.123549	0.101662	-0.00338486	0.108341	-0.144166	0.063538	0.135193	0.180372	2.01211	-0.133444	1.66845	1.63188
YER122C	GLO3	ADP-ribosylation factor GTPase activating protein (ARF GAP); involved in ER-Golgi transport; shares functional similarity with Gcs1p	0.505692	0.0380383	0.236783	-0.0405543	-0.0512311	0.224222	1.88566	-0.44496	1.11041	2.47239
YER081W	SER3	3-phosphoglycerate dehydrogenase; catalyzes the first step in serine and glycine biosynthesis; SER3 has a paralog, SER33, that arose from the whole genome duplication	0.505473	-0.324268	-0.136409	-0.0386917	-0.0969502	-0.120545	-0.211092	-0.215072	-0.0162726	0.0742084	0.0883064	-0.0290368	0.099188	-0.116626	-0.0216397	-0.231876	0.0964976	-0.141035	-0.273154	-0.0629514	-0.0132441	-0.0882827	-0.230641									0.202312	0.218733	-0.0795568	0.0480437	-0.186619
YIR013C	GAT4	Protein containing GATA family zinc finger motifs; involved in spore wall assembly; sequence similarity to GAT3, and the double mutant gat3 gat4 exhibits reduced dityrosine fluorescence relative to the single mutants	0.504009	0.13823	0.260005	0.0342533	0.0612827	0.229115	0.538622	0.266494	0.570512	-0.0338998	0.0541344	0.00768299	0.325259	-0.200821	-0.00349138	0.154513	0.000486524	0.0919938	0.0318786	-0.0133928	0.0496166	0.15321	0.152267	0.0501595	-0.127312	0.0327723	0.120593	-0.0214328	-0.0854129	0.0569921	-0.05153	-0.150153	-0.229267	3.9e-06	-0.190427	-0.147842
YGL129C	RSM23	Mitochondrial ribosomal protein of the small subunit; has similarity to mammalian apoptosis mediator proteins; null mutation prevents induction of apoptosis by overproduction of metacaspase Mca1p	0.499922	0.241987	0.695243	0.105969	0.0489865	-0.0678007	1.7327	-0.455296	1.47913	2.46176
YPL058C	PDR12	Plasma membrane ATP-binding cassette (ABC) transporter; weak-acid-inducible multidrug transporter required for weak organic acid resistance; induced by sorbate and benzoate and regulated by War1p; mutants exhibit sorbate hypersensitivity	0.498691	0.0640521	0.362736	0.294965	0.106618	-0.462079	0.0950257	0.114331	-0.128773	0.193955	-0.145185	0.245295	0.0620338	0.150149	-0.0117272	0.0157556	-0.12487	-0.0289861	-0.770512	-0.0649026	-0.160179	-0.0998815	0.151596	0.0197616	0.148242	-0.0690592	0.0729372	0.0343314	0.221837	-0.0374152	0.272242	0.038864	-0.156946	0.292918	-0.189699	-0.269965
YNL066W	SUN4	Cell wall protein related to glucanases; possibly involved in cell wall septation; member of the SUN family; SUN4 has a paralog, SIM1, that arose from the whole genome duplication	0.498436	0.167979	0.0813978	0.350473	-0.0676603	-0.161421	-0.00096626	-0.0047656	-0.133826	0.0868935	0.23524	-0.0660678	-0.217797	0.223332	0.314125	0.188876	0.00447829	0.315822	-0.0409335	-0.123654	-0.0780509	-0.0546281	0.401857	-0.199076	-0.300452	-0.538207	-0.192658	-0.176432	-0.0593261	0.094144	0.105345	-0.0381355	-0.0877259	0.443356	0.00711083	0.011773
YJL120W	YJL120W	Dubious open reading frame; unlikely to encode a functional protein, based on available experimental and comparative sequence data; partially overlaps the verified gene YJL121C/RPE1; deletion confers sensitivity to GSAO	0.495342	-0.169437	-0.187693	0.372968	-0.139593	0.58277	-0.184192	-0.11051	-0.0642663	0.650613									0.654272	-0.0105265	-0.304055	0.0421484	0.374058	-0.150982	-0.231904	-0.119965	0.0443427	-0.406493	0.121493	-0.00752776	-0.108575
YGL167C	PMR1	High affinity Ca2+/Mn2+ P-type ATPase; required for Ca2+ and Mn2+ transport into Golgi; involved in Ca2+ dependent protein sorting, processing; D53A mutant (Mn2+ transporting) is rapamycin sensitive, Q783A mutant (Ca2+ transporting) is rapamycin resistant; Mn2+ transport into Golgi lumen required for rapamycin sensitivity; mutations in human homolog ATP2C1 cause acantholytic skin condition Hailey…	0.495193	0.219329	0.0463448	0.346856	-0.0188205
YGL198W	YIP4	Protein that interacts with Rab GTPases; localized to late Golgi vesicles; computational analysis of large-scale protein-protein interaction data suggests a possible role in vesicle-mediated transport	0.493722	0.185004	0.571237	0.381533	-0.00202053	0.0239657	-0.117015	-0.0997236	0.173063	-0.017673	-0.212478	-0.193207	-0.245191	-0.145678	0.00897174	-0.109896	-0.21291	-0.222815	-0.0446976	0.109441	0.0900875	0.169013	0.107033	0.347813	0.0578264	0.231794	0.00970978	0.478076	0.183915	-0.0229359	0.332109	0.00914352	-0.0125803	-0.121555	0.0840895	-0.183292
YDR332W	IRC3	Double-stranded DNA-dependent helicase of the DExH/D-box family; required for maintenance of the mitochondrial (mt) genome; null mutant accumulates double-stranded breaks in mt DNA; localizes to the mt matrix	0.490161	-0.169719	0.0398434	-0.398588	-0.296921	-0.00500315	2.55694	-0.644424	1.40565	3.32537
YHR057C	CPR2	Peptidyl-prolyl cis-trans isomerase (cyclophilin); catalyzes the cis-trans isomerization of peptide bonds N-terminal to proline residues; has a potential role in the secretory pathway; CPR2 has a paralog, CPR5, that arose from the whole genome duplication; suppresses toxicity of slow-folding human Z-type alpha1-antitrypsin variant associated with liver cirrhosis and emphysema	0.483496	0.146088	0.098478	0.108142	0.306235	-0.0835708	-0.100039	-0.14662	-0.0143814	-0.0593232														0.178416	0.0689849	0.774158	0.665388	0.102277	-0.176696	0.159676	0.0437349	0.0641204	-0.0205933	0.112954	0.0372492	-0.314988
YMR319C	FET4	Low-affinity Fe(II) transporter of the plasma membrane	0.482357	0.202982	0.287617	0.34913	0.620347	0.147376	0.173224	0.714242	-0.274336	0.336904	0.149039	0.0871335	0.040285	0.00201303	0.12768	-0.121544	-0.197828	-0.231045	-0.010285	0.0444469	0.575013	0.0292621	-0.111792	-0.0243371	-0.0839595	-0.250939	0.0625493	0.0126284	0.0533071	-0.174026	-0.245621	0.20102	0.26492	0.417729	0.0830606	0.232152
YLR013W	GAT3	Protein containing GATA family zinc finger motifs; involved in spore wall assembly; sequence similarity to GAT4, and the double mutant gat3 gat4 exhibits reduced dityrosine fluorescence relative to the single mutants	0.469621	0.218677	0.333823	0.327272	0.530532	-0.172225	0.306824	0.109615	0.189762	-0.0386278	-0.229868	-0.179491	-0.180025	-0.0209682	-0.00565492	-0.187041	-0.168351	-0.010262	-0.102682	0.0643962	-0.107306	0.109586	0.0509048	-0.00821842	-0.00444772	0.0614299	-0.401912	0.00279933	-0.0229708	-0.0385739	-0.140498	0.225403	0.0736666	-0.00297385	0.0727968	0.214271
YCR020C-A	MAK31	Non-catalytic subunit of N-terminal acetyltransferase of the NatC type; required for replication of dsRNA virus; member of the Sm protein family	0.46888	0.100073	0.760537	0.23617	0.644312						0.0475383	0.48848	0.273884	0.27625	-0.135431	0.0768329	0.319486	0.33133						-0.149803	-0.0686009	-0.423447	-0.288515	-0.141327	-0.101371	-0.130556	-0.45858
YPL230W	USV1	Putative transcription factor containing a C2H2 zinc finger; mutation affects transcriptional regulation of genes involved in growth on non-fermentable carbon sources, response to salt stress and cell wall biosynthesis; USV1 has a paralog, RGM1, that arose from the whole genome duplication	0.468199	-0.014173	0.00255811	-0.151681	0.316606	0.00706786	0.625314	0.189801	0.404253	0.436995	0.13024	0.0514348	0.475796	-0.296408	-0.439011	0.0624446	-0.0878738	-0.228788	0.640659	-0.189432	-0.185645	0.00543311	-0.446806	-0.0933997	-0.135079	0.29642	0.0376098	-0.060452	0.0328438	-0.169903	0.0343088	-0.0453611	-0.101046	0.21114	-0.143099	-0.270722
YHR129C	ARP1	Actin-related protein of the dynactin complex; required for spindle orientation and nuclear migration; forms actin-like short filament composed of 9 or 10 Arp1p monomers; putative ortholog of mammalian centractin	0.464594	0.53875	0.357476	-0.119685	0.362764	0.214306	0.0740937	0.0485923	0.505784	-0.142534	-0.20635	0.150442	-0.220928	-0.215187	-0.185618	-0.279439	0.120246	-0.0310751						0.230623	0.185393	1.01632	1.20406	0.129139	0.693435	0.172707	1.45613	0.00721213	0.160358	-0.168021	0.304359	0.202351
YJL182C	YJL182C	Dubious open reading frame; unlikely to encode a functional protein, based on available experimental and comparative sequence data; partially overlaps uncharacterized ORF YJL181W	0.463969	0.182686	0.26291	0.170555	-0.0279585	0.0617882	-0.0721827	-0.208572	-0.0696272	-0.165207	-0.0454687	0.0812332	-0.127383	0.174643	0.12185	-0.00867542	0.340128	-0.0597702	-0.123594	0.0260701	0.120902	0.0248908	-0.253951	0.167045	0.215967	0.12428	0.0528562	0.0700829	0.196265	0.157224	0.115143	-0.0733427	0.184965	-0.0497775	0.102514	0.215192
YHR010W	RPL27A	Ribosomal 60S subunit protein L27A; homologous to mammalian ribosomal protein L27, no bacterial homolog; RPL27A has a paralog, RPL27B, that arose from the whole genome duplication	0.463507	0.303612	0.512399	0.0559486	0.640558
YGR171C	MSM1	Mitochondrial methionyl-tRNA synthetase (MetRS); functions as a monomer in mitochondrial protein synthesis; functions similarly to cytoplasmic MetRS although the cytoplasmic form contains a zinc-binding domain not found in Msm1p	0.461915	-0.518519	-0.256871	-0.15283	-0.0823475	0.158636	2.2995	-0.478226	1.41148	1.48487														-0.112383	-0.159251	0.0933303	0.68114	0.0606056	-0.0803248	-0.0330743	-0.059098	-0.0588997	2.53221	-0.504214	1.84706	1.7435
YMR269W	TMA23	Nucleolar protein implicated in ribosome biogenesis; deletion extends chronological lifespan	0.45847	-0.130287	0.23761	0.119865	0.215828	0.000574125	0.0197872	-0.00412112	0.036902	-0.0104582
YDR155C	CPR1	Cytoplasmic peptidyl-prolyl cis-trans isomerase (cyclophilin); catalyzes the cis-trans isomerization of peptide bonds N-terminal to proline residues; binds the drug cyclosporin A; N-terminally propionylated in vivo; protein abundance increases in response to DNA replication stress	0.457237	0.174415	0.403202	0.599511	0.153282	-0.0258306	-0.338537	-0.0546062	-0.112573	-0.0713779	-0.0774158	-0.335922	0.0402476	0.107416	-0.0318082	0.0525418	-0.0188634	-0.0798621	-0.457331	-0.1448	-0.162759	-0.4073	0.0629683									-0.146052	-0.108202	-0.103574	-0.228026	0.0881429
YKL143W	LTV1	Component of the GSE complex; GSE is required for proper sorting of amino acid permease Gap1p; required for ribosomal small subunit export from nucleus; required for growth at low temperature	0.455962	0.412998	1.41709	-0.0850837	0.68303
YNL049C	SFB2	Component of the Sec23p-Sfb2p heterodimer of the COPII vesicle coat; required for cargo selection during vesicle formation in ER to Golgi transport; homologous to Sfb3p; SFB2 has a paralog, SEC24, that arose from the whole genome duplication	0.452115	-0.00475484	0.332987	0.0984019	0.153687	-0.0466512	0.228189	0.145606	-0.0526218	0.0768073	0.207742	-0.0808749	0.0196049	0.287403	0.068227	0.235245	-0.0754352	-0.106065	-0.00460328	-0.14089	-0.133323	-0.040749	0.216401	-0.31161	-0.292098	-0.110413	-0.154605	-0.0816027	-0.112844	0.0764915	-0.124492	0.223503	0.1423	-0.167512	-0.105465	0.407521
YOL062C	APM4	Cargo-binding mu subunit of AP-2; AP-2 is a heterotetrameric endocytic cargo-binding adaptor that facilitates uptake of membrane proteins during clathrin-mediated endocytosis; Apm4p is required for AP-2 function and localization, and binds cell wall stress receptor Mid2p; AP-2 is required for cell polarity responses to pheromone, nutritional status and cell wall damage in S. cerevisiae, and for h…	0.451132	0.510305	0.26748	0.163004	0.180787	-0.0581416	-0.211365	0.217731	-0.203857	0.110715	0.0992969	0.13181	0.221694	0.0838402	0.229213	0.139267	0.155852	0.103517	0.0476594	-0.00498788	-0.0696628	0.0494866	-0.184378	0.177431	-0.00748528	0.0789646	-0.14632	0.130274	0.0358357	-0.0451621	-0.0672799	-0.0676322	-0.218959	-0.00397821	-0.0555668	-0.229294
YOL092W	YPQ1	Putative vacuolar membrane transporter for cationic amino acids; likely contributes to amino acid homeostasis by exporting cationic amino acids from the vacuole; member of the PQ-loop family, with seven transmembrane domains; similar to mammalian PQLC2 vacuolar transporter; YPQ1 has a paralog, RTC2, that arose from the whole genome duplication	0.45053	-0.0599215	0.0226771	0.150875	0.122055	-0.230167	0.00865421	-0.146717	-0.0837471	0.0101018	-0.0869174	-0.108374	-0.106948	-0.104572	-0.0847469	-0.0154322	-0.11317	0.059597	-0.129969	0.107957	0.000639065	-0.113194	-0.0890169	0.0830557	0.0132732	-0.131534	-0.287019	-0.182272	-0.0720733	0.0201528	-0.161275	-0.0646926	0.0582587	-0.127235	0.00163363	-0.112708
YDL059C	RAD59	Protein involved DNA double-strand break repair; repairs breaks in DNA during vegetative growth via recombination and single-strand annealing; anneals complementary single-stranded DNA; forms nuclear foci upon DNA replication stress; required for loading of Rad52p to DSBs; paralog of Rad52p	0.450514	0.322823	0.14349	0.580438	-0.209584	-0.343208	-0.616667	1.84675	-0.385951	-0.139082	-0.421499	-0.460899	-0.294227	-0.351934	-0.164439	-0.250824	-0.432281	-0.157858	-0.310623	-0.411369	1.59414	-0.229763	-0.204136	-0.0603518	0.0743054	-0.103199	-0.121674	0.237874	0.233281	-0.044749	0.215535	0.0202234	-0.0533757	1.49313	-0.216151	-0.0730275
YCR017C	CWH43	Putative sensor/transporter protein involved in cell wall biogenesis; contains 14-16 transmembrane segments and several putative glycosylation and phosphorylation sites; null mutation is synthetically lethal with pkc1 deletion	0.446209	0.363541	-0.0655418	0.291688	0.0153474	-0.0197182	-0.0451463	-0.183134	-0.149419	-0.084437	0.0539263	0.0352867	-0.00690049	-0.455276	-0.0809204	-0.236793	0.0788342	0.265242	0.444715	-0.0516563	0.487087	-0.167148	0.00453812	0.29083	0.0388283	-0.168564	-0.279174	0.104432	-0.0206724	0.167993	-0.127446	0.204045	-0.086818	0.14843	-0.0492217	0.318901
YLR181C	VTA1	Multivesicular body (MVB) protein; involved in endosomal protein sorting; regulates Vps4p activity by promoting its oligomerization; has an N-terminal Vps60- and Did2- binding domain, a linker region, and a C-terminal Vps4p binding domain	0.445037	0.408999	0.459799	0.37732	0.313139	0.00149107	-0.372964	0.104536	-0.0572093	-0.20138	0.168722	0.574767	0.572715	0.388125	0.234268	0.455166	-0.0930392	0.14241	-0.0270724	-0.154411	-0.0205647	-0.0621	-0.0529213	0.0663222	-0.0191724	-0.100891	-0.0169452	0.0378478	0.074462	-0.137149	-0.18933	0.0389953	-0.020945	0.0517503	-0.0732109	0.0242756
YER134C	YER134C	Magnesium-dependent acid phosphatase; member of the haloacid dehalogenase superfamily; non-essential gene	0.444271	0.141761	0.271574	0.280206	0.292654	0.124676	-0.0623933	-0.14941	-0.0700149	0.0533307	0.0373264	0.358405	-0.099718	0.116729	0.0838721	-0.209164	0.102894	0.0134377	-0.148793	-0.00396351	0.232283	-0.174721	-0.195796	0.0487927	0.0702446	0.321749	0.0314606	0.0108193	0.0219926	0.0447432	0.225661	-0.107867	0.237026	-0.202408	0.090259	0.060505
YGR168C	YGR168C	Putative protein of unknown function; YGR168C is not an essential gene	0.442543	0.0553235	0.160423	0.0637297	0.209606	-0.0781188	0.0418236	0.0451253	0.0465186	-0.100238									-0.151547	0.168422	-0.323488	0.0483037	0.0609483									-0.0878889	0.168363	-0.0172156	0.233882	-0.116031
YDR417C	YDR417C	Dubious open reading frame; unlikely to encode a functional protein, based on available experimental and comparative sequence data; partially overlaps the verified ORF RPL12B/YDR418W	0.441349	0.012202	0.104372	-0.0727793	0.119994																			0.160634	0.183843	0.0596675	0.0864881	0.109118	0.0668707	0.0666429	0.227443	0.0225865	0.010269	0.00857056	-0.00251356	-0.019616
YJR034W	PET191	Protein required for assembly of cytochrome c oxidase; exists as an oligomer; described as both an integral mitochondrial inner membrane protein facing the intermembrane space (IMS) and as a soluble IMS protein; contains a twin Cx9C motif; imported into the IMS via the MIA import machinery	0.441211	0.402505	0.362904	0.881706	0.0446587	-0.275532	1.86318	-0.541837	1.08223	2.65804
YHL032C	GUT1	Glycerol kinase; converts glycerol to glycerol-3-phosphate; glucose repression of expression is mediated by Adr1p and Ino2p-Ino4p; derepression of expression on non-fermentable carbon sources is mediated by Opi1p and Rsf1p	0.440616	0.271199	0.282855	0.246502	0.195415	-0.142837	0.153399	0.205387	-0.0632203	-0.0575693	0.0416495	0.253341	0.0409289	-0.056952	0.185622	0.101743	0.0879484	0.162255	0.178847	-0.155747	0.334296	-0.108061	-0.0619143	0.123767	0.215522	0.188992	0.0997104	0.0626228	0.046364	-0.0145446	0.0219037	0.146099	-0.10265	0.0619014	-0.163055	-0.0642283
YLR344W	RPL26A	Ribosomal 60S subunit protein L26A; binds to 5.8S rRNA; non-essential even when paralog is also deleted; deletion has minimal affections on ribosome biosynthesis; homologous to mammalian ribosomal protein L26 and bacterial L24; RPL26A has a paralog, RPL26B, that arose from the whole genome duplication	0.439403	0.319696	0.343297	0.167214	-0.0182045	-0.000216566	0.000574722	-0.014783	-0.0733765	-0.0322799	0.0783218	0.184912	-0.0364898	0.199756	0.203276	0.0669954	-0.304635	-0.218643	-0.273876	-0.136572	-0.00370298	-0.244737	-0.13435	-0.139275	-0.240837	-0.173754	-0.355512	-0.123852	-0.112902	-0.0970999	-0.165936	-0.265122	-0.0322878	-0.229796	0.11831	-0.200177
YMR121C	RPL15B	Ribosomal 60S subunit protein L15B; binds to 5.8 S rRNA; homologous to mammalian ribosomal protein L15, no bacterial homolog; RPL15B has a paralog, RPL15A, that arose from the whole genome duplication; relocalizes from nucleus to nucleolus upon DNA replication stress	0.438982	0.554256	0.220879	0.672862	0.720128						-0.131966	0.044222	-0.0194417	-0.242154	-0.0575824	-0.138201	-0.137621	-0.0783581	-0.253663	0.0583185	0.277344	-0.13893	0.132181	-0.0424717	0.0497752	0.123306	-0.0774894	-0.114177	0.175205	0.0637264	-0.0351632	-0.0611288	-0.188021	-0.0308525	-0.0650821	0.0483468
YPL054W	LEE1	Zinc-finger protein of unknown function	0.436857	-0.242236	-0.185597	-0.107727	-0.180424	-0.0362982	-0.113201	-0.465889	-0.299314	-0.183868	0.0507514	0.0805059	0.018662	-0.16773	0.0812271	-0.0366899	-0.0286159	0.0710809	-0.132896	-0.0753553	0.137403	-0.0613523	-0.282962	0.0926201	-0.242799	0.0275184	0.0277625	-0.10477	-0.0322539	-0.0195547	-0.119069	0.0577417	-0.357859	-0.118088	-0.314011	-0.114882
YOR269W	PAC1	Involved in nuclear migration, part of the dynein/dynactin pathway; targets dynein to microtubule tips, which is necessary for sliding of microtubules along bud cortex; serves at interface between dynein's ATPase site and its microtubule binding stalk, causing individual dynein motors to remain attached to microtubules for long periods; synthetic lethal with bni1; homolog of human LIS1, mutations…	0.436162	-0.0211558	0.26476	0.0776564	0.192079	-0.306968	-0.0663092	0.0234184	0.0398834	-0.000823897	-0.121409	-0.129442	-0.111017	-0.199385	-0.109342	0.465254	0.190419	-0.0684105	0.257203	0.666341	0.363732	0.219516	0.0958199	-0.16628	-0.261695	0.21262	0.282345	-0.0381736	0.201468	0.169956	0.451864	0.378711	0.342769	0.147672	0.183882	0.440076
YNL130C	CPT1	Cholinephosphotransferase; required for phosphatidylcholine biosynthesis and for inositol-dependent regulation of EPT1 transcription; CPT1 has a paralog, EPT1, that arose from the whole genome duplication	0.434924	0.221541	0.357683	0.231782	0.389274	0.0489607	0.14846	-0.0485407	0.318755	-0.0459323	0.253728	0.386547	0.281465	0.44455	0.251519	0.344258	0.174067	0.469348						0.0010345	-0.0102258	0.0470429	-0.0865929	0.100436	0.100883	0.100433	0.0822226	-0.228476	-0.0967896	-0.331403	-0.139684	0.0569017
YLR450W	HMG2	HMG-CoA reductase; converts HMG-CoA to mevalonate, a rate-limiting step in sterol biosynthesis; one of two isozymes; overproduction induces assembly of peripheral ER membrane arrays and short nuclear-associated membrane stacks; forms foci at nuclear periphery upon DNA replication stress; HMG2 has a paralog, HMG1, that arose from the whole genome duplication; human homolog HMGCR can complement yea…	0.43488	0.15174	-0.0255634	0.123059	-0.0982035	0.0496029	-0.215373	0.36609	0.14835	-0.118183	-0.319209	-0.233857	-0.245176	-0.0801844	-0.116404	0.0571289	-0.326519	-0.302156	0.220807	0.0522133	-0.146767	0.0952141	0.090923	-0.0594964	0.0654828	-0.248827	0.0115607	-0.160686	0.0817752	-0.0642885	0.0221504	-0.0383299	0.0509847	0.0558224	0.105339	0.0121413
YDR161W	ACL4	Specific assembly chaperone for ribosomal protein Rpl4p; binds to an evolutionarily conserved surface extension of nascent Rpl4p and chaperones Rpl4p until its assembly into the pre-ribosome; transcriptionally co-regulated with rRNA and ribosome biosynthesis genes	0.43478	0.171339	0.211738	0.0759287	0.594362	-0.0248604	-0.0185226	-0.0394784	-0.0570649	-0.0402617	-0.0235374	0.0593315	-8.35e-05	0.0743454	0.186101	0.0166598	-0.0280226	-0.12539	-0.289284	-0.0481944	-0.0890033	0.0251563	-0.236703	-0.106357	0.0553605	0.0725805	0.0281516	0.132212	-0.201612	-0.00723911	-0.0618977	-0.110848	-0.0562668	-0.252374	-0.0713823	0.146033
YMR157C	AIM36	Protein of unknown function; null mutant displays reduced respiratory growth and elevated frequency of mitochondrial genome loss; the authentic, non-tagged protein is detected in purified mitochondria in high-throughput studies	0.433061	0.333131	0.202826	0.331721	0.224988	0.0900211	-0.146838	0.131256	-0.136649	0.240184	0.240576	0.109547	0.16284	0.171376	0.420735	0.361698	0.201182	0.365776	0.0900621	0.396488	0.0687998	0.399611	0.221966	0.199895	-0.019003	-0.144632	-0.218185	0.0706178	0.100775	0.151307	0.0654935	0.168248	0.178665	0.285145	-0.187006	0.205993
YNR052C	POP2	RNase of the DEDD superfamily; subunit of the Ccr4-Not complex that mediates 3' to 5' mRNA deadenylation	0.430874	0.198735	0.0181644	0.31605	0.380761
YBR162W-A	YSY6	Protein of unknown function; expression suppresses a secretory pathway mutation in E. coli; has similarity to the mammalian RAMP4 protein involved in secretion	0.43071	0.23306	0.222995	0.117853	0.349574	0.0734657	0.0326501	0.195679	-0.0685327	0.185717	-0.0575629	0.0272012	-0.0772802	-0.160382	-0.0747942	0.0397254	-0.0158866	-0.0526454	0.0880498	0.00819437	0.503581	0.104437	0.0293034	0.0834059	0.10665	0.367258	0.343789	0.0768694	0.133528	0.137699	0.235732
YOL064C	MET22	Bisphosphate-3'-nucleotidase; involved in salt tolerance and methionine biogenesis; dephosphorylates 3'-phosphoadenosine-5'-phosphate and 3'-phosphoadenosine-5'-phosphosulfate, intermediates of the sulfate assimilation pathway; human homolog BPNT1 complements yeast null mutant	0.427772	0.318584	0.189468	1.19013	0.0205968	0.00394278	-0.00596459	-0.049051	-0.116395	-0.0435195
YER156C	YER156C	Putative protein of unknown function; interacts with Hsp82p and copurifies with Ipl1p; expression is copper responsive and downregulated in strains deleted for MAC1, a copper-responsive transcription factor; similarity to mammalian MYG1	0.427362	-0.0269457	0.0740322	-0.0456149	0.0941744																			0.197404	0.152796	-0.0729558	-0.111887	0.0582982	0.00777349	0.061973	-0.0827761
YBL024W	NCL1	S-adenosyl-L-methionine-dependent tRNA: m5C-methyltransferase; methylates cytosine to m5C at several positions in tRNAs and intron-containing pre-tRNAs; increases proportion of tRNALeu(CAA) with m5C at wobble position in response to hydrogen peroxide, causing selective translation of mRNA from genes enriched in TTG codon; loss of NCL1 confers hypersensitivity to oxidative stress; similar to Nop2p…	0.424983	-0.0368246	0.39922	0.277045	0.322002	0.0733116	0.051643	0.0218226	0.0836535	0.0292833	-0.0361727	-0.335643	-0.0174099	0.252577	0.35945	0.031513	-0.0497269	-0.392745	-0.150863	0.0703145	0.0333131	-0.00516006	-0.312379	0.0364348	0.232241	0.939771	1.55247	0.210395	1.22356	0.25847	1.07984	-0.202147	-0.116949	-0.0256654	0.136945	0.201254
YML013W	UBX2	Bridging factor involved in ER-associated protein degradation (ERAD); bridges the cytosolic Cdc48p-Npl1p-Ufd1p ATPase complex and the membrane associated Ssm4p and Hrd1p ubiquitin ligase complexes; contains a UBX (ubiquitin regulatory X) domain and a ubiquitin-associated (UBA) domain; redistributes from the ER to lipid droplets during the diauxic shift and stationary phase; required for the maint…	0.424757	0.483417	0.624316	0.755627	0.285622																			-0.121923	-0.23089	-0.127662	-0.0628953	-0.197599	0.151286	-0.336788	-0.0344119	0.00803842	-0.0277621	-0.0208688	0.0293019	0.03081
YOL136C	PFK27	6-phosphofructo-2-kinase; catalyzes synthesis of fructose-2,6-bisphosphate; inhibited by phosphoenolpyruvate and sn-glycerol 3-phosphate, expression induced by glucose and sucrose, transcriptional regulation involves protein kinase A	0.422542	0.118052	0.252282	0.167093	0.0801905	0.00701872	0.188435	0.20104	-0.232625	-0.225792	-0.109418	0.0117563	0.109702	0.000957412	0.0380942	0.147164	0.0503545	0.0862701	0.130838	0.0554195	-0.146898	-0.0297076	0.148332	-0.243511	-0.0347257	-0.196388	-0.606205	0.144251	0.0246731	-0.126429	-0.357028	0.0881969	-0.12006	-0.0384679	-0.0168605	-0.273459
YDL009C	YDL009C	Protein of unknown function; mRNA identified as translated by ribosome profiling data; partially overlaps the verified ORF YDL010W; YDL009C is not an essential gene	0.420064	0.185492	0.31607	0.260959	0.295843	-0.0606793	-0.121304	0.0333855	0.0964512	-0.0368177	-0.320635	-0.635925	-0.310203	-0.416896	-0.162612	-0.323169	-0.483892	-0.402395	0.030573	0.0217546	-0.265403	-0.108263	0.121627	0.199218	0.0302162	0.510246	0.063023	0.0983901	0.277001	0.0761058	0.20339	0.0303082	0.143757	-0.173216	0.0589441	0.0109506
YDL047W	SIT4	Type 2A-related serine-threonine phosphatase; functions in the G1/S transition of the mitotic cycle; regulator of COPII coat dephosphorylation; required for ER to Golgi traffic; interacts with Hrr25p kinase; cytoplasmic and nuclear protein that modulates functions mediated by Pkc1p including cell wall and actin cytoskeleton organization; similar to human PP6	0.41963	0.689195	0.442483	0.641885	0.663498
YLR083C	EMP70	Protein with a role in cellular adhesion and filamentous growth; also endosome-to-vacuole sorting; similar to Tmn3p; member of Transmembrane Nine family of proteins with 9 transmembrane segments; EMP70 has a paralog, TMN2, that arose from the whole genome duplication	0.417534	0.107171	0.16199	-0.148432	0.40792	-0.381539	0.583053	-0.33711	0.108455	0.373087	-0.228632	-0.213527	-0.00266597	-0.444655	-0.254042	-0.445631	-0.309906	-0.321403	0.348623	-0.0745121	-0.212143	-0.0827578	-0.330141	-0.158681	-0.13268	-0.542637	-0.386936	-0.27653	-0.314636	-0.274568	-0.370192	-0.0521809	0.0165398	-0.439876	0.0442496	-0.142829
YLR061W	RPL22A	Ribosomal 60S subunit protein L22A; required for the oxidative stress response in yeast; homologous to mammalian ribosomal protein L22, no bacterial homolog; RPL22A has a paralog, RPL22B, that arose from the whole genome duplication	0.416537	0.061223	0.0972871	-0.00983584	0.42462	-0.0285033	-0.0611156	-0.0501117	0.0462314	-0.0696248
YLR015W	BRE2	Subunit of COMPASS (Set1C) complex; COMPASS methylates Lys4 of histone H3 and functions in silencing at telomeres; has a C-terminal Sdc1 Dpy-30 Interaction (SDI) domain that mediates binding to Sdc1p; similar to trithorax-group protein ASH2L	0.414993	0.435574	-0.0061844	0.109285	0.491186	-0.0213099	0.161903	-0.00786437	-0.348412	-0.00113317	-0.16285	-0.191168	-0.211949	-0.216613	0.521274	0.103495	0.118092	-0.210877	-0.213351	0.00302915	0.0754186	-0.11009	0.268963									0.112902	0.0427512	0.247346	-0.159327	0.244499
YGR023W	MTL1	Putative plasma membrane sensor; involved in cell integrity signaling and stress response during glucose starvation and oxidative stress; has structural and functional similarity to Mid2p; MTL1 has a paralog, MID2, that arose from the whole genome duplication	0.414558	-0.141104	0.038688	0.14811	0.118991	-0.367795	-0.0295742	-0.397755	0.0463899	-0.0572728	0.0703353	0.124901	-0.0172676	0.0981147	0.0671335	0.11717	-0.0461375	0.107204	0.058525	0.050511	0.0863782	0.0854286	-0.0865188	0.0414541	0.0938798	0.0975971	0.0197205	0.179333	0.0272599	0.309591	0.00387013	-0.131658	0.0301703	0.0493602	-0.0668712	-0.158223
YDR482C	CWC21	Protein involved in RNA splicing by the spliceosome; component of a complex containing Cef1p; interacts genetically with ISY1 and BUD13; may bind RNA; has similarity to S. pombe Cwf21p	0.414263	0.0810106	0.415294	0.141006	0.608557	0.00318818	-0.185621	0.033129	0.183072	-0.24807	-0.044206	-0.163806	0.0946485	-0.256155	-0.0390091	0.0981636	-0.141902	-0.196212	0.110182	0.11016	-0.0243375	0.0352039	-0.0233365	-0.0497732	-0.175419	0.360301	0.530887	-0.104181	0.172415	0.0228204	0.12865	0.0598757	0.0481862	-0.139646	0.204859	-0.0149608
YJL151C	SNA3	Protein involved in efficient MVB sorting of proteins to the vacuole; may function as an RSP5 adapter protein for MVB cargos; integral membrane protein localized to vacuolar intralumenal vesicles	0.413298	0.145949	0.285181	0.173839	0.101587	0.161845	0.134242	0.201713	0.0615022	0.0160218														0.104765	-0.0254074	-0.0123154	-0.00186992	0.115059	0.165737	0.0970807	-0.174539	0.206302	0.116745	-0.0234473	0.0872978	0.0906093
YGR213C	RTA1	Protein involved in 7-aminocholesterol resistance; has seven potential membrane-spanning regions; expression is induced under both low-heme and low-oxygen conditions; member of the fungal lipid-translocating exporter (LTE) family of protein; RTA1 has a paralog, YLR046C, that arose from the whole genome duplication	0.4117	0.0798155	0.319935	0.236819	0.283523	-0.0486938	-0.0389674	0.195507	0.0344868	-0.0919823	0.0739459	0.295766	0.122422	-0.0251337	0.145486	0.127697	0.204173	0.39414	0.238021	0.0798709	-0.0849066	0.174375	-0.0369581	0.117341	0.193566	-0.0480075	-0.225904	0.247768	-0.0261926	0.150769	0.0886338	-0.237699	-0.0252573	-0.166935	0.0883024	0.00124792
YOL114C	PTH4	Protein similar to the human peptidyl-tRNA hydrolase gene ICT1; associates with mitochondrial large subunit; may function in translation termination; YOL114C is not an essential gene	0.411164	0.117624	-0.0355935	-0.015537	0.250022	-0.0526534	-0.0562717	-0.0466539	-0.0322845	-0.0552817	0.220739	0.244187	0.41574	0.0141694	0.0737392	0.173163	-0.0100948	0.0438795	-0.151098	-0.253828	-0.102272	-0.105443	0.317719	0.069646	0.311375	0.0720943	-0.159541	0.0805381	-0.0424914	0.0102216	0.0882113	0.122794	-0.21818	0.0978721	-0.306189	-0.331027
YBL081W	YBL081W	Non-essential protein of unknown function; null mutation results in a decrease in plasma membrane electron transport	0.408419	-0.0300117	0.230758	0.325747	-0.0602675	0.0427178	0.0456648	-0.0318134	0.0218764	0.0452514	-0.227355	-0.112009	-0.429383	-0.107966	0.156126	0.0555593	0.0232496	-0.220414	0.115838	-0.415531	-0.0593493	-0.196788	0.00971161	-0.197784	0.243094	0.0229997	-0.0767401	-0.16949	0.0450546	0.204848	0.240855	-0.0214992	0.0128438	-0.0924819	0.0680498	-0.0574362
YHR109W	CTM1	Cytochrome c lysine methyltransferase; trimethylates residue 72 of apo-cytochrome c (Cyc1p) in the cytosol; not required for normal respiratory growth	0.408074	0.00858325	0.212232	0.429901	0.219877	0.0168145	-0.0261323	-0.0724481	-0.0152381	-0.0724676	0.0838088	0.0195099	-0.0375764	-0.0068598	-0.151456	0.00348789	0.0656056	0.0141479	-0.0468756	-0.28404	0.0155345	-0.326091	-0.00331326	-0.115735	-0.103439	0.692498	0.560203	-0.00954956	-0.00267534	-0.0412738	0.523789	-0.178789	0.162026	0.00667539	-0.0319046	-0.422969
YIL006W	YIA6	Mitochondrial NAD+ transporter; involved in the transport of NAD+ into the mitochondria (see also YEA6); member of the mitochondrial carrier subfamily; disputed role as a pyruvate transporter; has putative mouse and human orthologs; YIA6 has a paralog, YEA6, that arose from the whole genome duplication	0.406471	0.183006	0.463687	0.230662	0.139235	-0.255449	0.157989	-0.28598	0.203081	-0.226499									-0.145219	0.0545557	0.331928	-0.220352	-0.501866									0.0217232	0.162695	0.218142	-0.162968	-0.119475
YNL022C	RCM1	rRNA m5C methyltransferase; methylates cytosine at position 2278 of 25S rRNA while Nop2p methylates cytosine at position 2870; contains seven beta-strand methyltransferase motif; localized to the nucleolus; interacts with Trm112p; homolog of NSUN5A, a human gene which is deleted in Williams-Beuren Syndrome	0.404644	0.228864	0.0609201	0.0526107	0.10067	0.0483671	0.404112	0.316032	0.0568582	-0.0187771	-0.0760747	-0.204205	-0.201405	-0.124197	-0.156434	-0.225543	0.018227	-0.46286	-0.114549	0.0598829	-0.147353	0.173653	0.0740939	-0.154138	-0.132113	-0.222089	-0.0492708	-0.136945	-0.0536471	-0.227951	-0.33651	0.303386	0.29263	0.411476	0.0923908	0.0662251
YOL141W	PPM2	AdoMet-dependent tRNA methyltransferase; also involved in methoxycarbonylation; required for the synthesis of wybutosine (yW), a modified guanosine found at the 3'-position adjacent to the anticodon of phe-tRNA; similarity to Ppm1p	0.403404	0.222517	0.416708	0.0367263	0.31061	-0.0470394	0.00902783	0.237863	-0.0385812	0.138347	-0.0198512	0.158972	0.197612	-0.0880416	-0.320494	0.0380258	-0.221098	-0.173626	0.0285076	-0.00138054	-0.0332995	-0.0252573	0.0155044	-0.010614	-0.0130506	0.301045	0.251039	-0.0649803	0.0695669	0.0420252	0.464192	0.00549338	0.0572994	-0.00785948	-0.0593247	-0.0195565
YLR267W	BOP2	Protein of unknown function	0.401954	0.345575	0.281731	0.124466	0.207445	-0.362478	0.18407	-0.0496008	-0.140218	-0.158525									-0.186635	0.0538388	-0.0192425	-0.0604236	-0.0557121	-0.00625228	0.0860422	-0.0370959	-0.171709	-0.00377623	0.318317	0.0332088	-0.0479347	0.0343124	-0.0439725	0.281807	-0.135303	-0.280682
YLR069C	MEF1	Mitochondrial elongation factor involved in translational elongation	0.400547	-0.155299	-0.172923	-0.340708	-0.198754	0.438339	2.59547	-0.0900289	1.60628	0.897939														-0.0414897	0.0661094	0.00869005	0.76189	0.151501	-0.160909	0.050441	0.105441	-0.102115	2.49969	0.08867	1.88297	0.439828
YOR265W	RBL2	Protein involved in microtubule morphogenesis; required for protection from excess free beta-tubulin; proposed to be involved the folding of beta-tubulin; similar to mouse beta-tubulin cofactor A; protein abundance increases in response to DNA replication stress	0.399794	0.00799522	0.227825	0.315716	0.101407	-0.15468	0.205893	-0.0898237	-0.396327	-0.162353	-0.150898	-0.232062	-0.161358	0.027361	0.0891835	-0.00266786	-0.131414	0.251108	-0.222236	0.198366	0.0238308	-0.0422956	0.178101	0.0597346	0.0129641	-0.172464	-0.101703	-0.00542955	0.0894165	0.496626	0.343971	0.129223	0.0490569	0.228682	-0.0662419	0.302987
YLR142W	PUT1	Proline oxidase; nuclear-encoded mitochondrial protein involved in utilization of proline as sole nitrogen source; PUT1 transcription is induced by Put3p in the presence of proline and the absence of a preferred nitrogen source	0.39367	0.207088	0.0411234	0.0313005	0.0556816	-0.152097	0.350002	-0.0483629	0.286731	-0.0687518	0.127593	-0.0361591	-0.112015	-0.155866	-0.00619902	0.128693	0.196567	-0.0413681	-0.183313	-0.101562	0.515514	0.21931	-0.282536	0.0657647	-0.0307325	-0.0837293	-0.0608714	-0.0829035	0.158751	-0.150247	-0.0100391	0.0113	0.0567408	0.00668367	-0.0760168	-0.00884247
YOR291W	YPK9	Vacuolar protein with a possible role in sequestering heavy metals; has similarity to the type V P-type ATPase Spf1p; homolog of human ATP13A2 (PARK9), mutations in which are associated with Parkinson disease and Kufor-Rakeb syndrome	0.391553	0.330417	0.0574192	-0.0699898	0.334036	0.169711	-0.0567728	-0.134884	0.507	-0.242213	0.0157202	0.320176	-0.0774931	0.0504032	0.161259	-0.0555177	0.0912429	0.0842284	0.253328	-0.0582256	0.00686465	-0.184761	0.18176	0.162736	0.0895424	-0.0253095	0.104172	0.125786	0.0523732	0.152633	-0.0170238	0.00813924	0.0127119	-0.0182178	0.100625	0.00608859
YOR015W	YOR015W	Dubious open reading frame; unlikely to encode a functional protein, based on available experimental and comparative sequence data	0.391387	0.385957	0.179291	0.210634	0.322334	-0.0751966	-0.0557522	0.286187	-0.011059	0.0184028	-0.419874	-0.110699	-0.226372	-0.296754	-0.318493	-0.213575	-0.0525129	-0.25823	-0.0396106	-0.0969731	0.184314	0.0493782	0.0545723	0.121689	-0.0825379	-0.0299604	0.0683977	0.0226492	0.0155291	0.0820094	-0.0510994	0.0709649	-0.0838362	0.180137	-0.106077	-0.15762
YDL191W	RPL35A	Ribosomal 60S subunit protein L35A; homologous to mammalian ribosomal protein L35 and bacterial L29; RPL35A has a paralog, RPL35B, that arose from the whole genome duplication	0.390524	0.141013	0.173695	-0.122088	0.220041						0.183313	0.178909	0.0962144	-0.0812549	0.156123	0.0376267	0.0892926	-0.109964	0.0496011	0.332613	0.139081	-0.108724	0.0665911	0.163423	-0.00541233	-0.0892102	0.0841285	0.316484	0.00576392	-0.0444323	-0.112917	-0.152346	-0.425944	-0.283964	-0.550158	-0.0832707
YNL105W	RRT16	Dubious open reading frame; unlikely to encode a functional protein, based on available experimental and comparative sequence data; partially overlaps verified gene INP52; identified in a screen for mutants with decreased levels of rDNA transcription	0.386924	0.324405	0.0393781	-0.00519839	0.419146	-0.0164143	-0.421548	0.539857	-0.102507	-0.142574	0.125087	0.110266	0.205929	-0.00981227	0.0521897	-0.143441	-0.24166	-0.190265	-0.177937	0.265771	0.0376986	0.1953	-0.226281	0.0305887	-0.064519	0.0943265	0.0373661	0.0417946	-0.0224855	-0.0576683	0.137348	0.000169538	0.181239	-0.112157	0.0171586	-0.0719466
YFL003C	MSH4	Protein involved in meiotic recombination; required for normal levels of crossing over, colocalizes with Zip2p to discrete foci on meiotic chromosomes, has homology to bacterial MutS protein	0.386917	0.0501698	-0.0147274	-0.101468	-0.0161851	0.208047	-0.0576086	-0.154858	0.175183	0.0196781	0.09795	-0.21077	-0.0462426	-0.000403491	0.168515	0.0681784	0.155245	-0.0743663	0.368188	0.263258	-0.181508	-0.0301163	0.296148	0.0881641	-0.0141229	0.212504	0.231239	0.203853	0.345961	0.488979	0.259388	0.000608642	0.14856	-0.106329	0.128698	0.0215519
YKR024C	DBP7	Putative ATP-dependent RNA helicase of the DEAD-box family; involved in ribosomal biogenesis; required at post-transcriptional step for efficient retrotransposition; essential for growth under anaerobic conditions	0.385994	-0.0607142	0.311782	0.305803	-0.0174815	-0.0478648	-0.0057345	0.0705281	-0.0734618	-0.0192037	0.562789	0.422858	0.279437	-0.00943892	-0.0390104	0.00919641	-0.156813	0.113352
YOR099W	KTR1	Alpha-1,2-mannosyltransferase; involved in O- and N-linked protein glycosylation; type II membrane protein; member of the KRE2/MNT1 mannosyltransferase family; relocalizes from vacuole to cytoplasm upon DNA replication stress	0.385492	-0.0971624	-0.105754	-0.0556419	0.0449851	-0.302173	0.166395	-0.164727	-0.0837015	0.0283118
YDL096C	OPI6	Dubious open reading frame; unlikely to encode a functional protein, based on available experimental and comparative sequence data; partially overlaps verified gene PMT1/YDL095W; YDL096C is not essential	0.384624	0.363986	-0.195539	0.147491	0.232703	-0.0250247	0.242391	0.0501051	0.410975	-0.0754667	0.0341559	-0.598794	-0.361494	-0.214567	0.26478	-0.185406	-0.194129	-0.407906	-0.126868	0.161903	0.01051	0.0370351	0.261402	-0.112929	0.030094	0.101309	0.423553	0.475881	0.470782	0.213123	0.323771	-0.159526	0.04105	-0.0883732	0.0972375	-0.110926
YLR416C	YLR416C	Dubious open reading frame; unlikely to encode a functional protein, based on available experimental and comparative sequence data	0.384336	0.291542	0.139042	0.641394	-0.066694	0.268196	0.0547591	0.0243375	0.0704786	-0.0699344	0.12134	-0.114499	-0.0691835	-0.0345411	0.0373468	-0.196825	-0.0884604	0.0191028	-0.268493	0.0304914	0.0987517	0.250269	0.0124023	0.161571	-0.122216	-0.0704752	-0.0372563	0.00414649	-0.129803	-0.190638	-0.148437	9.94e-05	0.285871	-0.0205137	-0.0135842	-0.155173
YDL138W	RGT2	Plasma membrane high glucose sensor that regulates glucose transport; contains 12 predicted transmembrane segments and a long C-terminal tail required for induction of hexose transporters; RGT2 has a paralog, SNF3, that arose from the whole genome duplication	0.384014	0.334523	0.49464	0.318127	0.453462	-0.0271424	-0.0587724	-0.286295	-0.152739	0.0178285														-0.475353	-0.347619	-0.593994	-0.550764	-0.359918	-0.458238	-0.594017	-0.686293	-0.0261746	0.102118	0.0312016	0.00410997	-0.0149755
YBL036C	YBL036C	Putative non-specific single-domain racemase; based on structural similarity; binds pyridoxal 5'-phosphate; expression of GFP-fusion protein induced in response to the DNA-damaging agent MMS	0.383644	0.302286	0.348557	0.231902	0.34783	0.241392	0.22769	0.356552	-0.0897093	-0.0229823	-0.0205259	-0.0474115	-0.143361	-0.0414824	0.0677787	0.0116463	0.0985081	0.0290571	0.17972	-0.0182361	-0.0546091	0.0774339	0.0824982	0.0229326	-0.118241	0.175997	0.209733	0.141114	0.0818601	0.0262223	0.0226007	0.0958183	-0.0218456	0.0244537	0.0736346	0.0938245
YNL180C	RHO5	Non-essential small GTPase of the Rho/Rac family of Ras-like proteins; RAC1 ortholog; regulated by phosphorylation and ubiquitination; likely involved in protein kinase C (Pkc1p)-dependent signal transduction pathway that controls cell integrity	0.382562	0.0820655	0.0826384	0.0757514	0.323378	0.0472229	-0.143326	0.203531	-0.116966	0.162967
YPR061C	JID1	Probable Hsp40p co-chaperone; has a DnaJ-like domain and appears to be involved in ER-associated degradation of misfolded proteins containing a tightly folded cytoplasmic domain; inhibits replication of Brome mosaic virus in S. cerevisiae	0.382253	-0.110348	-0.0137289	-0.274442	-0.100119	-0.371896	-0.235626	-0.196356	0.0512755	0.0149389	0.0460464	0.070201	0.250828	0.103466	0.164019	0.184103	0.0307092	0.247149	0.0465059	0.178871	-0.00605493	0.0553853	-0.0321735	-0.0564279	0.000278867	-0.400853	-0.178661	-0.202847	-0.151537	0.0750616	-0.106312	0.0753989	0.121077	0.0768463	0.096878	-0.0573211
YDR405W	MRP20	Mitochondrial ribosomal protein of the large subunit	0.381679	0.113781	0.148003	-0.21313	-0.00127912	0.0335662	1.41263	-0.584436	0.781788	1.43773																						0.107636	2.17516	-0.347696	0.669567	2.21719
YFL010C	WWM1	WW domain containing protein of unknown function; binds to Mca1p, a caspase-related protease that regulates H2O2-induced apoptosis; overexpression causes G1 phase growth arrest and clonal death that is suppressed by overexpression of MCA1	0.381138	-0.0456009	0.335619	0.11657	0.302665	0.0724488	0.132266	0.0443979	-0.0311503	0.143204	0.13677	0.0617252	-0.18097	0.115836	-0.289118	0.068889	0.35857	0.191307	0.0570068	0.00528737	0.155363	-0.220208	0.33704	-0.055172	0.0901466	-0.327564	-0.126728	-0.0575933	-0.0706549	0.0566558	-0.0636839	-0.10847	-0.182535	0.158011	0.287252	-0.130868
YHR131C	YHR131C	Putative protein of unknown function; GFP-fusion protein localizes to the cytoplasm; overexpression causes cell cycle delay or arrest; contains a PH domain and binds phosphatidylinositols and other lipids in a large-scale study; YHR131C has a paralog, YNL144C, that arose from the whole genome duplication	0.380656	0.280239	0.258701	0.266149	0.124558	-0.166082	-0.244067	0.261878	-0.161996	0.238364	-0.354726	-0.0635939	-0.239801	-0.293299	-0.193327	-0.0994703	-0.369251	-0.260585	-0.169259	0.0441288	-0.0163197	-0.0732469	-0.256565	0.053468	0.0705102	-0.00507168	-0.133012	0.0372573	-0.0109456	0.0583119	-0.0384407	0.0197759	0.00543	0.267051	-0.117878	-0.23074
YOL095C	HMI1	Mitochondrial inner membrane localized ATP-dependent DNA helicase; required for the maintenance of the mitochondrial genome; not required for mitochondrial transcription; has homology to E. coli helicase uvrD	0.379936	0.190957	0.502419	-0.114749	0.142837	0.0239003	3.09734	-0.618355	1.53972	2.65382
YLR068W	FYV7	Essential protein required for maturation of 18S rRNA; required for survival upon exposure to K1 killer toxin	0.379114	0.266857	0.346794	0.123138	0.3339	0.0619464	0.0367704	0.0496933	0.031209	0.0136411														0.11189	-0.129404	0.294299	-0.0531083	-0.433593	-0.559124	0.0409672	0.462194	0.0247615	-0.486937	0.263644	0.256734	-0.134848
YNL098C	RAS2	GTP-binding protein; regulates nitrogen starvation response, sporulation, and filamentous growth; farnesylation and palmitoylation required for activity and localization to plasma membrane; homolog of mammalian Ras proto-oncogenes; RAS2 has a paralog, RAS1, that arose from the whole genome duplication	0.379065	0.252573	0.50678	0.2243	0.108727						0.252407	0.52002	0.204477	0.11655	0.176305	0.152614	-0.0428238	0.0988424	-0.0826401	-0.325735	-0.210657	-0.267752	-0.341488									0.198096	-0.202112	0.115253	-0.225125	-0.285883
YPR151C	SUE1	Protein required for degradation of unstable forms of cytochrome c; located in the mitochondria	0.378024	0.547698	0.476507	0.000331957	0.164002	-0.00500474	-0.118706	-0.179644	-0.211412	0.0453046									-0.36307	-0.0397516	-0.257635	0.155778	-0.0323866	-0.174361	0.0705481	-0.177431	-0.0634507	0.140181	-0.054362	-0.0856575	-0.0182904	-0.0924183	0.00781543	-0.226169	0.0349616	0.144806
YBR260C	RGD1	GTPase-activating protein (RhoGAP) for Rho3p and Rho4p; possibly involved in control of actin cytoskeleton organization	0.377708	0.250347	0.269454	0.446502	0.191565	-0.0639848	-0.350636	0.102776	-0.345348	0.0467337	0.232588	0.13723	0.354749	0.340918	0.361972	0.421402	0.257878	0.517836	-0.108211	0.44905	0.24983	0.27896	0.124113	0.136767	0.0247266	0.0495906	-0.0720234	0.0377838	0.179607	-0.000901727	-0.216823	0.156477	-0.323441	-0.0273613	-0.249511	0.161145
YGL013C	PDR1	Transcription factor that regulates the pleiotropic drug response; zinc cluster protein that is a master regulator involved in recruiting other zinc cluster proteins to pleiotropic drug response elements (PDREs) to fine tune the regulation of multidrug resistance genes; relocalizes to the cytosol in response to hypoxia; PDR1 has a paralog, PDR3, that arose from the whole genome duplication	0.376915	0.515302	0.340214	0.176358	0.0970375	-0.0104727	0.00862872	0.0250502	0.0163717	-0.0089801									0.178767	-0.196121	-0.000711425	-0.297637	-0.118291	0.157194	0.194911	0.0304424	0.210018	0.188187	0.219447	0.058799	-0.0836157	-0.0453603	-0.0107443	0.0443012	0.0528092	0.033044
YLR460C	YLR460C	Member of the quinone oxidoreductase family; up-regulated in response to the fungicide mancozeb; possibly up-regulated by iodine	0.376812	0.316577	0.217998	0.192075	0.0789264	0.0647692	0.134554	0.118403	-0.0451731	-0.186069	-0.0190622	-0.17473	-0.101779	-0.254005	-0.154749	-0.100775	0.142945	0.119581	-0.011518	0.243088	-0.131372	-0.0641481	0.165877	-0.0171181	0.127805	-0.0356563	-0.173826	0.105678	-0.00790135	0.0254467	-0.122658	-0.314541	0.360172	-0.250714	0.406958	-0.0207198
YGL124C	MON1	Subunit of a heterodimeric guanine nucleotide exchange factor (GEF); subunit of the Mon1-Ccz1 GEF complex which stimulates nucleotide exchange and activation of Ypt7p, a Rab family GTPase involved in membrane tethering and fusion events at the late endosome and vacuole; GEF activity is stimulated by membrane association and anionic phospholipids; role in localizing Ypt7p to the vacuolar membrane;…	0.376124	0.465308	0.371972	0.489093	0.156845	-0.319332	-0.166355	-0.144114	0.0491819	-0.347932	-0.329067	0.0930689	-0.159218	0.0182577	0.0682901	0.148539	0.0789522	-0.0864276						0.130203	0.324704	0.569387	1.13905	0.000277585	-0.0150518	-0.0400598	1.52473	-0.115621	-0.173444	0.432372	-0.223012	0.0488309
YOR139C	YOR139C	Dubious open reading frame; unlikely to encode a functional protein, based on available experimental and comparative sequence data; partially overlaps the verified ORF SFL1/YOR140W	0.375345	0.0657549	0.173411	0.484408	0.401689	0.495972	0.275021	0.302298	0.396635	-0.122052
YKL040C	NFU1	Protein involved in iron metabolism in mitochondria; similar to NifU, which is a protein required for the maturation of the Fe/S clusters of nitrogenase in nitrogen-fixing bacteria	0.374746	0.0564	0.146747	0.0081184	0.411407	-0.0690617	-0.138001	-0.101761	-0.16459	-0.154739	-0.0183493	0.0450565	-0.158779	0.518627	-0.276889	0.0484433	-0.275134	-0.148951	-0.0587544	0.167929	0.0212634	-0.221072	0.568339	0.0942335	0.056206	-0.0614303	0.317879	-0.161513	-0.0345678	-0.0945171	-0.393778	-0.244337	-0.178906	-0.0945147	-0.315687	0.15031
YNL199C	GCR2	Transcriptional activator of genes involved in glycolysis; interacts and functions with the DNA-binding protein Gcr1p	0.374629	1.37482	0.675463	0.679422	0.933543						-0.0030089	-0.0969839	0.0997999	0.283074	0.0475786	-0.0648984	0.16622	0.300077						0.0752718	0.346852	0.0508994	-0.167736	0.2886	0.0706317	0.202387	-0.146045
YKL027W	TCD2	tRNA threonylcarbamoyladenosine dehydratase; required for the ct6A tRNA base modification, where an adenosine at position 37 is modified to form a cyclized active ester with an oxazolone ring; localized to the mitochondrial outer membrane; TCD2 has a paralog, TCD1, that arose from the whole genome duplication	0.374094	0.430863	0.00737976	0.00768158	0.256546	0.0624509	-0.18357	0.0832391	-0.293538	0.436468	-0.102672	-0.232376	-0.016295	-0.126126	-0.419251	-0.255483	-0.271758	-0.225272	-0.0258683	-0.0463713	-0.412907	0.0842002	-0.143337	-0.0684058	0.0679119	-0.114681	-0.257799	-0.187726	-0.292194	-0.294785	-0.171803	-0.219514	-0.0704313	-0.435775	0.209178	-0.30946
YJL096W	MRPL49	Mitochondrial ribosomal protein of the large subunit	0.373942	-0.0289458	0.423893	-0.0222321	-0.0999981	0.336919	2.5719	-0.352095	2.05956	0.867038														0.148964	0.527004	-0.239147	0.067575	-0.0602368	0.207756	-0.00322634	0.140868	-0.0167884	1.80403	-0.615506	1.31784	1.81454
YML073C	RPL6A	Ribosomal 60S subunit protein L6A; N-terminally acetylated; binds 5.8S rRNA; homologous to mammalian ribosomal protein L6, no bacterial homolog; RPL6A has a paralog, RPL6B, that arose from the whole genome duplication	0.372038	0.431607	0.287502	0.328961	0.298756	-0.261994	-0.243736	-0.12382	-0.398294	0.029336
YDR065W	RRG1	Protein of unknown function; required for vacuolar acidification and mitochondrial genome maintenance; the authentic, non-tagged protein is detected in highly purified mitochondria in high-throughput studies	0.371134	0.183886	0.486985	0.0220252	0.28896	0.223491	2.60741	-0.597059	1.98814	0.285947
YOR094W	ARF3	Glucose-repressible ADP-ribosylation factor; GTPase of Ras superfamily involved in regulating cell polarity and invasive growth; localizes to dynamic spots at plasma membrane and modulates PtdIns(4,5)P2 levels to facilitate endocytosis; required for localization of endocytic protein Lsb5p to correct cortical site in cells; also has mRNA binding activity; homolog of mammalian Arf6	0.370495	0.0569738	0.278947	0.0803173	0.0552567	0.0518961	0.443931	0.143826	0.197631	0.318034	-0.355322	-0.102914	-0.319736	-0.445243	-0.664018	-0.306907	-0.571663	-0.508887	0.173724	-0.10892	-0.209634	-0.289069	0.0986952	-0.0272393	0.0655198	-0.160997	-0.0944377	0.109502	0.0283762	-0.0384939	-0.209711	-0.424894	0.0141351	0.105522	0.187839	-0.185662
YLR461W	PAU4	Member of the seripauperin multigene family; encoded mainly in subtelomeric regions; active during alcoholic fermentation; regulated by anaerobiosis; negatively regulated by oxygen; repressed by heme	0.36962	0.285656	0.206856	0.394334	0.411209	-0.0715132	0.272216	0.134305	0.215153	-0.0626285	-0.188743	-0.00414462	-0.0721829	0.138296	0.14713	-0.097399	-0.128934	0.011025	0.110394	-0.0619316	0.163627	-0.251655	0.0988625	-0.178259	-0.254581	-0.283063	-0.231706	-0.0689136	-0.152816	-0.201647	-0.362903	-0.177416	-0.188175	0.0142484	0.0418778	0.0440628
YDR509W	YDR509W	Dubious open reading frame; unlikely to encode a functional protein, based on available experimental and comparative sequence data	0.369333	-0.26988	0.37525	-0.445714	-0.242452	0.359248	1.90482	-0.936497	1.6724	0.0938503	-0.387938	-0.245573	-0.220748	-0.119464	-0.145114	-0.0116887	-0.0129813	-0.126638	-0.289076	0.138776	-0.271052	-0.117014	0.149719	-0.193494	-0.00620894	1.79425	2.37202	-0.106337	-0.1089	-0.14112	1.25467	-0.10033	0.0262679	-0.0346268	0.034073	-0.0192686
YER113C	TMN3	Protein with a role in cellular adhesion and filamentous growth; similar to Emp70p and Tmn2p; member of Transmembrane Nine family with 9 transmembrane segments; localizes to Golgi; induced by 8-methoxypsoralen plus UVA irradiation	0.369094	0.133853	0.177228	0.200494	0.135667	-0.153925	-0.125635	0.0354818	-0.198773	-0.18774	0.189913	0.164898	-0.0396829	0.0494958	-0.0127688	0.113058	0.168452	-0.0215852	-0.123413	0.117182	-0.258515	0.17398	-0.196777									0.0159222	0.302819	-0.270397	0.246494	0.327217
YDL112W	TRM3	2'-O-ribose methyltransferase; catalyzes the ribose methylation of the guanosine nucleotide at position 18 of tRNAs	0.368359	-0.00894824	0.0566304	0.286658	0.0793562	-0.11707	0.0611455	0.00648702	-0.19419	0.0461648	0.29306	0.0507691	-0.11816	-0.146555	-0.189147	-0.285969	-0.0737975	-0.206058	0.0997186	-0.182736	0.229338	0.0972704	0.313278	0.0118639	-0.29556	-0.302704	-0.306415	-0.180871	-0.405787	-0.0682915	-0.462726	0.0270276	-0.172521	-0.383586	-0.191391	0.143244
YDR191W	HST4	NAD(+)-dependent protein deacetylase; deacetylation targets are primarily mitochondrial proteins; involved along with Hst3p in silencing at telomeres, cell cycle progression, radiation resistance, genomic stability and short-chain fatty acid metabolism; accumulates in mitochondria in response to biotin starvation and may link biotin metabolism with energy homeostasis; member of the Sir2 family an…	0.368002	0.391069	0.347189	0.283371	-0.035186	0.0197222	-0.0135911	-0.12668	0.0331402	0.0281744	0.0936734	-0.0205499	0.0503275	-0.0242936	-0.0523978	0.0270471	-0.0218725	0.00977767	0.0299542	-0.0077501	0.0171638	0.0458185	0.0208552	-0.0177429	-0.143447	-0.342048	-0.572374	-0.131212	0.0539516	-0.0771886	-0.425777	-0.0890545	-0.118289	0.208703	0.0193081	-0.027153
YDL172C	YDL172C	Dubious open reading frame; unlikely to encode a functional protein, based on available experimental and comparative sequence data	0.367936	-0.0304315	0.390118	0.316864	0.125323	0.375023	0.452576	-0.309057	0.165487	0.216617														0.104026	0.15741	-0.296652	-0.337313	0.221905	-0.13598	0.252885	-0.375049	-0.135731	0.164334	0.308042	0.513461	0.0775462
YGR200C	ELP2	Subunit of Elongator complex; binds to microtubules via conserved alkaline residues; has two seven-bladed WD40 &#946; propellers; Elongator complex is required for modification of wobble nucleosides in tRNA; target of Kluyveromyces lactis zymocin	0.367911	0.00139836	0.0855204	-0.0914959	0.200929
YLR074C	BUD20	C2H2-type zinc finger protein required for ribosome assembly; shuttling factor which associates with pre-60S particles in the nucleus, accompanying them to the cytoplasm; cytoplasmic dissociation of Bud20p requires Drg1p; N-terminus harbors a nuclear localization signal (NLS) and a nuclear export signal (NES); cytoplasmic Bud20p is reimported by Kap123-dependent pathway; involved in bud-site sele…	0.366803	0.00910721	-0.0615391	-0.061015	0.0914888	-0.0133386	0.0102218	-0.0884751	-0.11058	-0.0218766
YJL132W	YJL132W	Putative protein of unknown function; localizes to the membrane fraction; possible Zap1p-regulated target gene induced by zinc deficiency; YJL132W is a non-essential gene	0.36673	0.0657681	-0.028088	-0.132648	0.106624	0.0947198	0.119269	0.188972	-0.0644927	-0.300331	0.180732	0.244471	0.091078	0.214637	0.113975	0.224629	0.295649	0.474599	-4.88e-05	-0.170385	-0.335352	-0.213329	0.208035	0.46759	0.161043	0.368239	0.267638	0.173799	0.111727	0.298674	0.164395	-0.0755932	-0.0329435	-0.051193	0.136499	0.0735887
YHR001W-A	QCR10	Subunit of the ubiqunol-cytochrome c oxidoreductase complex; this complex comprises part of the mitochondrial respiratory chain; members include Cobp, Rip1p, Cyt1p, Cor1p, Qcr2p, Qcr6p, Qcr7p, Qcr8p, Qcr9p, and Qcr10p and comprises part of the mitochondrial respiratory chain	0.365784	0.376295	0.258327	0.275783	0.742692	0.00200267	0.0076616	0.0379375	0.0205708	-0.00634239	-0.199723	-0.393734	-0.188217	-0.337142	0.100699	-0.376042	-0.264958	-0.251619	0.194909	0.437448	0.108695	0.348146	0.184755	0.0286568	-0.101644	0.414537	0.182061	-0.0438718	0.0113914	-0.092656	0.0636299	0.052904	-0.0166914	-0.0405782	-0.0174373	-0.128185
YJL145W	SFH5	Non-classical phosphatidylinositol transfer protein (PITP); exhibits PI- but not PC-transfer activity; localizes to the peripheral endoplasmic reticulum, cytosol and microsomes; similar to Sec14p; partially relocalizes to the plasma membrane upon DNA replication stress	0.364964	0.151342	0.133869	0.100804	0.368117	-0.0176413	-0.116145	0.0584662	-0.25487	0.058392	0.370871	0.00638615	0.0258907	0.153148	0.152128	-0.0498459	-0.00866174	-0.122675	-0.0805192	-0.0623285	-0.141914	0.182586	-0.0838633	-0.125293	0.207017	-0.0330804	-0.197127	-0.00697738	0.00229991	-0.080982	0.0797753	0.122051	0.0257326	0.0614043	0.0943073	-0.0467558
YNL204C	SPS18	Protein of unknown function, contains a putative zinc-binding domain; expressed during sporulation; SPS18 has a paralog, GCS1, that arose from the whole genome duplication	0.363982	0.0465861	-0.139474	0.0788861	0.278765	-0.145111	0.329174	-0.370849	0.175767	0.028076	0.0626352	-0.199131	0.107607	0.0625315	-0.105442	-0.36726	-0.280222	-0.166836	-0.110407	0.11484	0.356222	0.104728	-0.106129	0.082707	0.0877568	-0.135271	0.015596	0.0747154	0.0686091	0.0417277	-0.15935	-0.00221745	0.0638502	-0.000518422	-0.0732544	-0.00919021
YKL159C	RCN1	Protein involved in calcineurin regulation during calcium signaling; has similarity to H. sapiens DSCR1 which is found in the Down Syndrome candidate region	0.363179	-0.121311	-0.0637145	-0.166036	-0.0213363	0.104718	0.233965	0.191393	0.0272626	-0.447963
YDR519W	FPR2	Membrane-bound peptidyl-prolyl cis-trans isomerase (PPIase); binds to the drugs FK506 and rapamycin; expression pattern suggests possible involvement in ER protein trafficking; relocalizes from nucleus to vacuole upon DNA replication stress; mutation is functionally complemented by human FKBP2	0.362763	0.147863	0.0790519	-0.131754	-0.0808645	0.261597	2.06274	-0.747899	1.12385	0.981042	0.106754	0.112661	0.241749	0.408416	0.168848	0.280676	0.163107	0.185585	-0.106807	-0.169035	-0.247771	-0.167333	0.0891835	-0.459302	-0.396779	-0.219494	-0.146181	-0.294319	-0.226596	-0.133598	-0.227146	0.192138	0.0458607	-0.221114	0.0214491	0.292821
YBL100C	YBL100C	Dubious open reading frame; unlikely to encode a functional protein, based on available experimental and comparative sequence data; almost completely overlaps the 5' end of ATP1	0.362638	-0.0303938	0.429967	0.220117	0.0193972	0.537974	1.79594	-0.034412	1.21089	1.62966
YIL014C-A	YIL014C-A	Putative protein of unknown function	0.361259	0.0642384	0.250917	0.0211917	0.26288	0.0191828	2.71413	-0.062778	2.21877	-0.118532	-0.100996	-0.0112187	-0.122539	0.239993	0.0427231	0.00199372	0.122825	0.0444284	0.0338458	-0.128432	0.0253847	-0.0506969	-0.168991	0.0395639	-0.0221355	0.44472	0.494387	-0.0227188	0.163456	0.0403796	0.582569	-0.220517	-0.0324311	-0.0111433	0.0757929	-0.206909
YPR039W	YPR039W	Dubious open reading frame; unlikely to encode a functional protein, based on available experimental and comparative sequence data; partially overlaps the verified non essential genes ERV2/YPR037C and TIP41/YPR040W	0.360722	-0.00638865	0.0157156	0.10884	-0.0633436	-0.0803946	0.0872208	0.46124	0.185941	0.181698	0.0288241	0.268016	0.0149327	0.40724	0.0868605	0.331932	0.247789	0.0279191	-0.063665	0.0953484	0.1521	-0.0765172	0.233985	-0.0928766	-0.0221612	-0.227042	-0.262224	-0.0480591	-0.0530359	-0.134505	-0.337826	-0.0843261	-0.0390446	0.311972	0.011596	-0.0136554
YER095W	RAD51	Strand exchange protein; forms a helical filament with DNA that searches for homology; involved in the recombinational repair of double-strand breaks in DNA during vegetative growth and meiosis; homolog of Dmc1p and bacterial RecA protein	0.360023	0.352292	0.328052	0.209981	0.136103	-0.108464	-0.40708	1.73069	-0.149086	-0.834735	-0.29378	-0.166363	-0.157387	-0.401464	0.156102	0.079918	-0.215606	-0.0612341	0.11209	0.100739	1.92298	-0.174007	-0.366407	0.0764592	0.27756	-0.00415411	0.332574	0.206987	0.217087	0.0576089	0.225558
YNL286W	CUS2	Putative checkpoint factor in transcription; binds to U2 snRNA and Prp11p; may be involved in U2 snRNA folding; contains two RNA recognition motifs (RRMs)	0.359223	-0.000763928	0.203022	0.159699	-0.0396173	0.083665	-0.0316994	0.134741	-0.19581	-0.283233
YCL016C	DCC1	Subunit of a complex with Ctf8p and Ctf18p; shares some components with Replication Factor C; required for sister chromatid cohesion and telomere length maintenance	0.358224	0.0746274	-0.0853859	0.341368	0.12065	0.022946	0.0540331	-0.0539038	0.0880867	0.0059214	-0.554138	-0.14215	0.0789107	-0.0462635	-0.257409	0.418418	-0.286515	0.375201	0.181586	-0.0467633	0.339196	-0.0536459	0.152741
YLL033W	IRC19	Protein of unknown function; YLL033W is not an essential gene but mutant is defective in spore formation; null mutant displays increased levels of spontaneous Rad52p foci	0.357365	0.0182838	0.437212	0.262179	-0.083425	0.214906	2.43219	-0.641511	1.61395	0.154119														0.145893	0.0203524	0.215119	0.463187	0.197366	-0.0400262	0.0336156	0.194763	-0.134372	2.30391	-0.342765	1.29144	1.95895
YBR299W	MAL32	Maltase (alpha-D-glucosidase); inducible protein involved in maltose catabolism; encoded in the MAL3 complex locus; functional in genomic reference strain S288C; hydrolyzes the disaccharides maltose, turanose, maltotriose, and sucrose	0.356411	0.147145	0.0452658	-0.0590873	-0.166867	-0.045061	-0.577921	0.308028	-0.354354	-0.122729	-0.0324128	-0.0771934	-0.0645445	-0.183157	-0.277416	-0.161457	-0.129456	-0.216836	0.0699676	0.44973	-0.156682	0.188515	0.0657437	0.234506	0.157513	0.194139	0.14669	0.318904	0.170852	0.131904	0.352891	-0.0626352	0.576059	-0.0975054	0.705648	-0.208237
YER087W	AIM10	Protein with similarity to tRNA synthetases; non-tagged protein is detected in purified mitochondria; null mutant is viable and displays elevated frequency of mitochondrial genome loss	0.356147	-0.0166547	0.229305	0.0246794	-0.173246	-0.000125221	1.93816	-0.49622	1.23925	0.207682														0.0448332	0.216382	0.0267662	0.279912	0.160569	-0.287661	0.21739	0.0562806	0.226106	-0.447567	0.741886	-0.278454	-0.339871
YCL033C	MXR2	Methionine-R-sulfoxide reductase; involved in the response to oxidative stress; protects iron-sulfur clusters from oxidative inactivation along with MXR1; involved in the regulation of lifespan	0.355026	0.0579375	-0.163137	0.188819	-0.246707	-0.203912	0.0781062	-0.287728	0.277982	0.133404	-0.128592	0.396732	0.0122243	0.0783827	0.0844699	-0.110556	-0.128805	0.245055	0.129262	0.189143	-0.0553643	0.202667	-0.316012	0.058211	0.0856274	-0.0365979	-0.0536101	-0.150957	0.0694272	0.0876272	-0.0906298	0.0533113	-0.0317221	-0.219506	0.167975	-0.290343
YPL216W	YPL216W	Putative protein of unknown function; not an essential gene; YPL216W has a paralog, ITC1, that arose from the whole genome duplication	0.355005	-0.0514922	-0.219452	0.358302	0.273923	-0.06497	0.111208	-0.134061	-0.0321769	0.199375	0.43183	0.215524	0.61942	0.397655	0.379112	0.434112	0.385246	0.261514						-0.286147	-0.0351008	-0.305592	-0.0337322	-0.152719	-0.0727152	-0.129801	0.00380723	-0.084005	-0.0300909	0.0969177	-0.319877	-0.244624
YBR268W	MRPL37	Mitochondrial ribosomal protein of the large subunit	0.354593	0.0898332	0.298379	-0.148552	0.417958	0.344218	1.97523	-0.540649	1.32564	0.925989														-0.13705	0.0911817	0.00493836	0.0471045	-0.188076	-0.0982315	-0.185167	-0.129415	-0.206255	2.29977	-0.206221	1.2174	1.59632
YNL079C	TPM1	Major isoform of tropomyosin; binds to and stabilizes actin cables and filaments, which direct polarized cell growth and the distribution of several organelles; acetylated by the NatB complex and acetylated form binds actin most efficiently; TPM1 has a paralog, TPM2, that arose from the whole genome duplication	0.354206	0.456853	0.600983	0.0745311	-0.0458803	0.0528981	0.0446566	0.00237733	0.094875	0.0217147	-0.0600304	0.42436	0.339655	-0.0536173	0.285209	0.13543	-0.0805976	0.371486														0.421718	-0.344578	-0.473358	-0.207289	0.308284
YPL262W	FUM1	Fumarase; converts fumaric acid to L-malic acid in the TCA cycle; cytosolic and mitochondrial distribution determined by the N-terminal targeting sequence, protein conformation, and status of glyoxylate shunt; phosphorylated in mitochondria	0.353551	-0.367241	2.88005	-0.406341	-0.532348	-0.0500351	0.296118	-0.508381	0.276363	1.5148																						0.312518	0.112319	0.577182	0.100338	1.49388
YKL169C	YKL169C	Dubious open reading frame; unlikely to encode a functional protein, based on available experimental and comparative sequence data; partially overlaps the verified gene MRPL38	0.350691	-0.0691216	0.391543	-0.161389	0.119336	0.212279	2.30842	-0.340696	1.72759	1.3653														0.260752	0.259242	0.10801	0.556638	0.321399	-0.129552	0.280843	0.0698477	-0.122948	2.25604	-0.319932	1.52419	2.10908
YHR167W	THP2	Subunit of the THO and TREX complexes; THO connects transcription elongation and mitotic recombination, and TREX is recruited to activated genes and couples transcription to mRNA export; involved in telomere maintenance	0.350001	-0.0769515	0.196982	0.0774187	0.308615						0.218317	-0.126046	0.281447	0.122341	0.405472	0.326568	0.591579	-0.190617	0.58491	0.469474	-0.221406	0.303795	0.0441596
YPL060W	MFM1	Mitochondrial inner membrane magnesium transporter; involved in maintenance of mitochondrial magnesium concentrations and membrane potential; indirectly affects splicing of group II introns; functionally and structurally related to Mrs2p	0.349914	-0.212554	0.0297368	-0.0258439	0.36298
YKR057W	RPS21A	Protein component of the small (40S) ribosomal subunit; homologous to mammalian ribosomal protein S21, no bacterial homolog; RPS21A has a paralog, RPS21B, that arose from the whole genome duplication	0.348922	0.0541418	-0.00218374	0.0287469	0.0930366	-0.0692343	-0.0537228	-0.0462712	-0.0780508	-0.0714771
YML052W	SUR7	Plasma membrane protein, component of eisosomes; long-lived protein that remains stable in eisosomes of mother cells while other eisosome proteins, Pil1p and Lsp1p, turn over; may function to anchor the eisosome in place; sporulation and plasma membrane sphingolipid content are altered in mutants; localizes to furrow-like invaginations (MCC patches)	0.348345	-0.132436	-0.111718	-0.193213	-0.162594	-0.0471809	0.0169363	-0.0605669	0.356323	0.0923613	0.0895767	0.0173447	-0.162842	-0.266244	-0.27543	-0.328006	0.0966667	-0.099959						-0.0381192	0.101398	0.335065	0.328044	0.229989	0.122872	0.0637885	0.192363	-0.488954	-0.0907987	1.99046	-0.0999771	-0.0619808
YER046W-A	YER046W-A	Dubious open reading frame; unlikely to encode a functional protein, based on available experimental and comparative sequence data; overlaps ORF SAP1/YER047C	0.348246	0.21113	0.268088	0.222609	0.215649	0.0292737	-0.0298309	0.10173	0.0882562	0.138049	0.0447529	0.0144969	-0.0527678	-0.0469488	-0.0489366	0.138877	-0.0793448	-0.0132563														0.251199	0.0780613	-0.168929	0.0586968	0.437198
YDR515W	SLF1	RNA binding protein that associates with polysomes; may be involved in regulating mRNA translation; involved in the copper-dependent mineralization of copper sulfide complexes on cell surface in cells cultured in copper salts; SLF1 has a paralog, SRO9, that arose from the whole genome duplication; protein abundance increases in response to DNA replication stress	0.347852	0.19667	0.344917	0.247581	0.625101	-0.0456931	-0.103712	-0.060659	-0.232825	-0.0707641	0.000819608	-0.313636	-0.126738	0.0831363	0.124217	-0.047426	-0.23258	0.160895	-0.0553946	0.130488	-0.109092	0.187009	-0.172275	0.0539458	-0.0710649	0.077959	0.0087117	0.0122849	0.0392954	0.00272507	-0.0163477	-0.0492056	-0.168988	-0.173038	0.00939977	0.080572
YNL034W	YNL034W	Putative protein of unknown function; not an essential gene; YNL034W has a paralog, YNL018C, that arose from a segmental duplication	0.347841	-0.107015	-0.219756	-0.22094	-0.021505	0.112466	0.0392194	0.234388	0.0109003	-0.0272159	-0.06556	0.220193	0.0786817	0.165299	0.300435	-0.0832243	-0.0434018	0.131494	-0.0940377	-0.323153	-0.265036	0.00260762	0.280606	-0.0218518	-0.111785	-0.177356	-0.139421	-0.00467124	-0.0387699	-0.0537754	-0.308247	-0.0474984	0.103764	-0.0297906	0.0125483	0.168329
YDR133C	YDR133C	Dubious open reading frame; unlikely to encode a functional protein, based on available experimental and comparative sequence data; partially overlaps YDR134C	0.347745	0.00860426	-0.0477341	0.351178	0.333083	-0.123233	0.252128	-0.000983095	0.0708659	0.342486	0.00698302	0.0213343	-0.159063	-0.0452942	0.186889	-0.202684	0.0906028	-0.0829669	0.043785	0.00462694	-0.11751	-0.0709241	-0.0756197	-0.160512	0.135589	-0.0267297	-0.100166	-0.0861035	0.042849	-0.0160011	0.0968436	0.011264	0.0315346	-0.0139942	-0.163456	-0.00160287
YLR320W	MMS22	Subunit of E3 ubiquitin ligase complex involved in replication repair; stabilizes protein components of the replication fork, such as the fork-pausing complex and leading strand polymerase, preventing fork collapse and promoting efficient recovery during replication stress; required for accurate meiotic chromosome segregation	0.347524	-0.272926	-0.188244	0.10207	0.195205
YOR266W	PNT1	Mitochondrial integral inner membrane protein; involved in membrane insertion of C-terminus of Cox2p, interacts genetically and physically with Cox18p; deletion mutant sensitive to the anti-Pneumocystis carinii drug pentamidine	0.347316	0.358493	0.296566	0.334796	0.116034	0.0274488	0.203302	0.022408	0.378166	0.0901195	-0.0485646	-0.115068	-0.0522239	0.00402646	0.108287	0.135131	0.100765	-0.0940043	-0.202632	-0.166646	-0.0208763	-0.0501428	-0.0523602	0.0309674	-0.0399021	-0.11862	-0.0533432	0.0281479	-0.024033	-0.0897929	-0.0738001	0.153655	0.429467	-0.0389834	0.235514	0.0759484
YDR080W	VPS41	Subunit of the HOPS endocytic tethering complex; vacuole membrane protein that functions as a Rab GTPase effector, interacting specifically with the GTP-bound conformation of Ypt7p, facilitating tethering, docking and promoting membrane fusion events at the late endosome and vacuole; required for both membrane and protein trafficking; Yck3p-mediated phosphorylation regulates the organization of v…	0.346767	0.114586	0.208905	0.0910086	0.423753	0.0837187	-0.427459	0.235094	-0.0175673	-0.278254														0.372695	0.0858076	0.0789071	0.144134	0.257087	-0.077203	0.257467	0.348729	0.0628815	0.0773308	0.154959	0.181706	0.280887
YKR003W	OSH6	Member of an oxysterol-binding protein family; family members have overlapping, redundant functions in sterol metabolism and collectively perform a function essential for viability; GFP-fusion protein localizes to the cell periphery; overexpression extends lifespan by promoting vacuolar fusion; OSH6 has a paralog, OSH7, that arose from the whole genome duplication	0.346454	-0.115192	-0.124377	0.0178484	-0.228739	0.0131264	0.141309	0.129657	0.204511	-0.0505657	-0.0202445	-0.155422	-0.324576	-0.179717	-0.175727	-0.102792	-0.124914	-0.112417	-0.111168	-0.0422668	0.0170549	-0.0695398	0.018548	0.0134787	0.137256	-0.315657	-0.219302	-0.0482514	-0.2544	-0.0493602	-0.302257	-0.0474756	0.107102	0.0764653	0.211728	-0.0795364
YBL082C	ALG3	Dolichol-P-Man dependent alpha(1-3) mannosyltransferase; involved in synthesis of dolichol-linked oligosaccharide donor for N-linked glycosylation of proteins; G353A missense mutation in human ortholog ALG3 implicated in carbohydrate deficient glycoprotein syndrome type IV, which is characterized by microcephaly, severe epilepsy, minimal psychomotor development, partial deficiency of sialic acids…	0.346452	-0.278414	-0.0474635	-0.672764	-0.153953	-0.216013	-0.253322	0.175468	0.100989	-0.0218157	0.507545	0.0114608	0.0802669	0.111269	0.37552	0.0364803	0.350711	-0.0500133	0.309024	0.345015	-0.0245078	0.31504	-0.0372496									0.149118	0.0428122	-0.130439	0.035738	0.158307
YDR109C	YDR109C	Putative kinase	0.34617	0.267431	0.258447	0.24284	0.322848	-0.27077	-0.0693133	-0.0631324	0.0634412	0.00393876	-0.0590957	0.0625635	-0.0104917	-0.144638	-0.146561	-0.146979	-0.226341	-0.0139679	0.58468	-0.240702	0.374088	0.261292	-0.0407082	0.0214295	-0.093335	-0.119544	-0.215364	0.410539	-0.0405105	-0.0675966	0.0692625	-0.0600616	-0.0897176	-0.240219	0.0455366	0.0640181
YBR098W	MMS4	Subunit of structure-specific Mms4p-Mus81p endonuclease; cleaves branched DNA; involved in recombination, DNA repair, and joint molecule formation/resolution during meiotic recombination; phosphorylation of the non-catalytic subunit Mms4p by Cdc28p and Cdc5p during mitotic cell cycle activates the function of Mms4p-Mus81p	0.344788	0.33745	0.505784	0.39011	-0.108561	-0.505597	0.0689938	2.12169	0.0763497	-0.166884														0.170019	-0.137772	0.0142779	-0.358443	-0.041677	0.0490497	-0.00254214	-0.147493
YPL234C	VMA11	Vacuolar ATPase V0 domain subunit c'; involved in proton transport activity; hydrophobic integral membrane protein (proteolipid) containing four transmembrane segments; N and C termini are in the vacuolar lumen	0.343655	0.328238	0.302439	-0.232993	-0.0480077
YMR179W	SPT21	Protein with a role in transcriptional silencing; required for normal transcription at several loci including HTA2-HTB2 and HHF2-HHT2, but not required at the other histone loci; functionally related to Spt10p; localizes to nuclear foci that become diffuse upon DNA replication stress	0.343547	0.152347	0.109779	0.105449	0.231966	0.0487228	0.0418468	0.0231455	0.0467085	0.0236757														0.323672	0.0206273	-0.157679	-0.356415	0.309609	-0.0536181	0.244232	-0.0753926	0.0198002	0.0913479	0.0013907	-0.386119	-0.0509661
YFR024C-A	LSB3	Protein containing a C-terminal SH3 domain; binds Las17p, which is a homolog of human Wiskott-Aldrich Syndrome protein involved in actin patch assembly and actin polymerization; protein abundance increases in response to DNA replication stress; LSB3 has a paralog, YSC84, that arose from the whole genome duplication	0.343443	-0.0499118	-0.0381541	-0.395359	0.213671	0.222529	0.137031	-0.0665521	-0.287869	0.425245	0.537913	0.485081	0.236929	0.533755	0.482546	0.410731	0.205956	0.204286	0.128844	-0.695326	0.113011	-0.383589	0.120831	0.0574393	-0.140027	-0.213344	-0.331895	-0.494003	-0.0713895	-0.277982	-0.349064	0.0278538	-0.137684	-0.0684459	-0.0351033	0.0305035
YGL136C	MRM2	Mitochondrial 2' O-ribose methyltransferase; required for methylation of U(2791) in 21S rRNA; MRM2 deletion confers thermosensitive respiration and loss of mitochondrial DNA; has similarity to Spb1p and Trm7p, and to E. coli FtsJ/RrmJ	0.343349	0.274554	0.191393	0.0930807	0.174504						-0.349776	-0.10372	-0.302142	0.0870077	-0.306904	-0.065368	-0.0897241	-0.0460406														0.225641	0.132855	0.0117836	0.403166	0.559168
YCR094W	CDC50	Endosomal protein that interacts with phospholipid flippase Drs2p; interaction with Cdc50p is essential for Drs2p catalytic activity; mutations affect cell polarity and polarized growth; similar to Lem3p; CDC50 has a paralog, YNR048W, that arose from the whole genome duplication	0.342844	-0.151004	-0.183753	-0.0663583	0.0654115	-0.0485572	-0.0213184	-0.0761404	0.0116949	-0.033478	-0.158648	-0.0596069	-0.0612202	-0.167905	-0.27831	-0.0549149	-0.0667901	0.00972989						-0.131181	-0.383562	-0.100571	-0.413603	0.220701	-0.0243997	-0.106204	-0.275931	-0.149053	1.84848	0.437036	2.46048	0.109315
YHR081W	LRP1	Nuclear exosome-associated nucleic acid binding protein; involved in RNA processing, surveillance, degradation, tethering, and export; forms a stable heterodimer with Rrp6p and regulates its exonucleolytic activity; rapidly degraded by the proteasome in the absence of Rrp6p; homolog of mammalian nuclear matrix protein C1D involved in regulation of DNA repair and recombination	0.341255	0.53181	0.321918	0.491101	0.556417																			0.246747	-0.154237	-0.135268	-0.323601	0.193585	0.190809	0.0589108	-0.168992
YIL113W	SDP1	Stress-inducible dual-specificity MAP kinase phosphatase; negatively regulates Slt2p MAP kinase by direct dephosphorylation, diffuse localization under normal conditions shifts to punctate localization after heat shock; SDP1 has a paralog, MSG5, that arose from the whole genome duplication	0.341053	0.161065	0.18065	0.611451	0.413958	0.136705	-0.0775077	0.0708977	0.0269664	0.0546001	-0.038889	-0.189776	-0.0492056	-0.0814684	0.0964494	0.137557	-0.0435114	-0.127467	0.199643	0.304379	-0.0793389	0.288549	0.0274902	0.0342238	0.0937889	-0.120782	-0.186548	0.0415345	0.0478601	-0.0152911	-0.16215	0.303621	0.407469	-0.0560049	0.326656	0.290089
YBR034C	HMT1	Nuclear SAM-dependent mono- and asymmetric methyltransferase; modifies hnRNPs, including Npl3p and Hrp1p, affecting their activity and nuclear export; methylates U1 snRNP protein Snp1p, ribosomal protein Rps2p, and histones H3 and H4; interacts genetically with genes encoding components of Rpd3(L) and this interaction is important for Rpd3 recruitment to the subtelomeric region	0.340879	0.174281	0.52216	0.181134	0.255015	0.339321	-0.0757885	-0.0460648	-0.179906	0.140359														0.197525	0.048465	0.694402	1.18941	0.0225673	0.528438	0.257017	0.893585	0.188428	0.0399526	0.42333	0.0683311	-0.499059
YFR034C	PHO4	Basic helix-loop-helix (bHLH) transcription factor of the myc-family; activates transcription cooperatively with Pho2p in response to phosphate limitation; binding to 'CACGTG' motif is regulated by chromatin restriction, competitive binding of Cbf1p to the same DNA binding motif and cooperation with Pho2p; function is regulated by phosphorylation at multiple sites and by phosphate availability	0.340538	0.258548	0.19723	0.148422	0.158088	-0.0355968	-0.459755	-0.105304	-0.215091	-0.193414	-0.0128372	-0.185386	-0.0783284	0.072987	0.0353409	-0.116067	-0.151521	0.072087	-0.269272	-0.0159601	-0.164492	0.0810637	0.0462247	-0.0300345	0.0579282	0.18348	0.226981	0.137322	0.302852	0.201753	0.317058	0.167219	-0.118325	-0.388483	-0.14059	0.188996
YMR238W	DFG5	Putative mannosidase; essential glycosylphosphatidylinositol (GPI)-anchored membrane protein required for cell wall biogenesis in bud formation, involved in filamentous growth, homologous to Dcw1p	0.34016	0.149578	0.106908	0.160997	0.0954296	0.00153169	0.0040113	0.144643	0.134454	-0.0906576	0.0181903	0.0903579	-0.110931	0.155297	0.110237	0.149264	0.149369	0.079675	-0.121464	0.209885	-0.259207	0.156399	0.00615109	-0.0904894	-0.110327	-0.306854	-0.246789	-0.195081	-0.00616598	-0.235481	-0.388607	-0.156931	0.0817954	0.120967	0.0759176	-0.110918
YLR331C	JIP3	Dubious open reading frame; unlikely to encode a functional protein, based on available experimental and comparative sequence data; not conserved in closely related Saccharomyces species; 98% of ORF overlaps the verified gene MID2	0.33907	0.215562	0.0198502	0.369255	-0.233113	0.0106434	-0.0404253	0.380945	0.174819	0.0397034	-0.319281	-0.209418	0.0682072	0.13145	0.0426914	0.158347	0.0850094	0.209515	-0.388508	0.487853	0.0338103	0.184693	0.103026	0.0748734	0.157551	-0.0545278	-0.0466909	0.483269	0.257422	0.265368	0.321196	-0.168946	-0.132869	-0.0772373	-0.0245638	0.234091
YGL166W	CUP2	Copper-binding transcription factor; activates transcription of the metallothionein genes CUP1-1 and CUP1-2 in response to elevated copper concentrations; required for regulation of copper genes in response to DNA-damaging reagents; CUP2 has a paralog, HAA1, that arose from the whole genome duplication	0.338929	-0.0728131	0.441427	0.284067	0.398004	-0.133487	-0.195299	-0.00271091	-0.303163	0.0102888	0.000303678	0.0481008	-0.214487	-0.0235862	-0.135907	-0.0671176	-0.0173157	-0.0741702	0.0815544	0.244896	-0.156204	0.338392	-0.0737775	-0.1678	0.160673	-0.0238502	-0.00629688	-0.00673847	-0.0637966	0.0601371	-0.0151148	0.121855	-0.0113472	0.0631133	-0.171987	0.146961
YLR216C	CPR6	Peptidyl-prolyl cis-trans isomerase (cyclophilin); catalyzes the cis-trans isomerization of peptide bonds N-terminal to proline residues; plays a role in determining prion variants; binds to Hsp82p and contributes to chaperone activity; protein abundance increases in response to DNA replication stress	0.338543	0.123364	0.0567483	0.0280483	0.207804	0.28162	-0.131305	0.193986	-0.46325	-0.245748	-0.0561949	-0.199065	0.0537646	-0.205116	-0.0573077	-0.192503	-0.0622481	-0.182529	-0.205892	0.110844	0.0672584	-0.0824422	0.0167888	0.136002	-0.314584	0.273495	0.138547	-0.351161	-0.0184999	-0.183937	0.199297	-0.294231	-0.157813	-0.0760335	-0.416171	-0.159983
YOL091W	SPO21	Component of the meiotic outer plaque of the spindle pole body; involved in modifying the meiotic outer plaque that is required prior to prospore membrane formation; SPO21 has a paralog, YSW1, that arose from the whole genome duplication	0.337754	0.145043	0.123112	-0.0221534	0.173066	0.150554	0.129986	0.0477732	0.0330371	0.0818764	-0.079695	0.244567	0.0305237	-0.0645091	-0.0263843	-0.00301055	-0.10249	-0.215935	-0.00266601	0.107535	-0.027351	-0.0881632	-0.209686	-0.105187	-0.00505959	-0.276319	-0.314154	0.0662342	-0.209709	-0.0619339	-0.437664	-0.0363951	0.0182366	-0.273954	0.159343	-0.0307441
YDR111C	ALT2	Catalytically inactive alanine transaminase; expression is repressed in the presence of alanine and repression is mediated by Nrg1p; ALT2 has a paralog, ALT1, that arose from the whole genome duplication	0.337468	0.128842	0.459261	0.104617	0.167269	0.0723211	0.00481546	-0.0738121	-0.0757961	0.0367254	0.229322	0.201269	0.092782	0.106689	0.204389	0.154722	0.172642	0.0359726	-0.0617828	-0.122475	-0.121191	-0.0683408	0.00152417	0.00768307	-0.212519	-0.0126361	0.0594408	-0.020951	-0.0557372	0.0226848	0.116861	-0.134179	-0.24537	-0.191854	-0.0911169	0.0647005
YJL144W	YJL144W	Cytoplasmic hydrophilin essential in desiccation-rehydration process; expression induced by osmotic stress, starvation and during stationary phase; protein abundance increases in response to DNA replication stress	0.337338	-0.0471224	-0.18016	0.105683	0.165756	0.124285	-0.320616	0.277122	-0.0390113	0.0255609	0.138478	0.397267	0.173319	0.263673	0.102795	0.178521	0.102722	0.20732	0.205381	-0.0844709	0.201926	-0.10938	-0.156992	-0.0903342	0.0363228	-0.187725	-0.413098	-0.00508301	-0.0777709	-0.293216	-0.272186	0.0762441	0.192949	0.0214336	0.1037	-0.0225673
YLR012C	YLR012C	Putative protein of unknown function; YLR012C is not an essential gene	0.335478	0.0604194	0.0412186	-0.0454518	0.190452	0.0170126	0.315177	-0.0150461	0.293845	0.233121	0.0916448	-0.116328	-0.230373	0.0694645	0.0700079	0.247003	-0.0729771	-0.0831236	-0.151287	-0.0627894	0.0780537	0.0886913	0.129845	-0.0353211	0.0024977	-0.11522	-0.0378021	0.0784051	0.10223	-0.180715	-0.0338004	-0.0431789	0.20765	-0.312543	0.286444	0.369089
YPL091W	GLR1	Cytosolic and mitochondrial glutathione oxidoreductase; converts oxidized glutathione to reduced glutathione; cytosolic Glr1p is the main determinant of the glutathione redox state of the mitochondrial intermembrane space; mitochondrial Glr1p has a role in resistance to hyperoxia; protein abundance increases in response to DNA replication stress	0.335262	0.041499	-0.015599	0.223472	0.149153	0.248018	-0.0107854	0.262188	-0.181878	0.0862745														-0.0737901	0.0555307	-0.471069	-0.024367	-0.212194	-0.0176866	-0.0770475	-0.31086	-0.206051	-0.02377	0.0744534	-0.082537	-0.422602
YNL246W	VPS75	NAP family histone chaperone; binds to histones and Rtt109p, stimulating histone acetyltransferase activity; possesses nucleosome assembly activity in vitro; proposed role in vacuolar protein sorting and in double-strand break repair; protein abundance increases in response to DNA replication stress; relocalizes to the cytosol in response to hypoxia	0.334725	0.139508	-0.0462679	0.0719767	0.404299	-0.0308692	0.0189731	-0.0275942	-0.217026	-0.0283009	0.105397	0.102375	0.105882	-0.0718172	0.193211	0.0755396	-0.211791	0.140583	-0.0357496	0.304078	0.0158982	-0.237494	0.0912356	0.300971	0.150029	0.0928533	0.371795	0.352304	0.378557	0.256861	0.409552	0.242513	-0.273952	0.241257	-0.20326	0.0187553
YDR134C	YDR134C	Cell wall protein; YDR134C has a paralog, CCW12, that arose from the whole genome duplication; S. cerevisiae genome reference strain S288C contains an internal in-frame stop at codon 67, which in other strains encodes glutamine	0.334042	0.239645	0.0392853	0.093127	0.316135	0.0689951	-0.0787497	-0.0962937	-0.240957	-0.0698868	-0.0583803	0.0462599	-0.0570497	-0.0790597	0.00278955	-0.163261	-0.134633	-0.112094	0.119277	0.192825	0.318364	0.0564429	-0.00164415	0.260135	-0.0424135	-0.0447135	0.228106	0.0489491	0.202137	0.032981	-0.302028	0.106666	-0.117699	0.0489832	-0.299173	0.0295095
YJR001W	AVT1	Vacuolar transporter; imports large neutral amino acids into the vacuole; member of a family of seven S. cerevisiae genes (AVT1-7) related to vesicular GABA-glycine transporters	0.33375	0.400348	-0.0358456	0.154747	0.255565																			0.0120506	0.0720354	-0.0391594	-0.136953	-0.0548921	-0.176202	0.00286321	-0.191977	-0.270157	-0.126927	-0.367391	0.0936163	-0.121191
YML060W	OGG1	Nuclear and mitochondrial glycosylase/lyase; specifically excises 7,8-dihydro-8-oxoguanine residues located opposite cytosine or thymine residues in DNA, repairs oxidative damage to mitochondrial DNA, contributes to UVA resistance	0.333564	0.173672	-0.00120379	0.112319	-0.0893263	-0.0710576	-0.369939	-0.0540045	-0.194641	-0.0368868	-0.262555	-0.247208	-0.129038	-0.319204	-0.323032	-0.326605	-0.462278	-0.00746864	-0.203991	0.0570427	-0.353862	-0.243685	-0.0566353									0.00492583	-0.0223478	0.00668005	0.00527591	0.00557783
YLR372W	ELO3	Elongase; involved in fatty acid and sphingolipid biosynthesis; synthesizes very long chain 20-26-carbon fatty acids from C18-CoA primers; involved in regulation of sphingolipid biosynthesis; lethality of the elo2 elo3 double null mutation is functionally complemented by human ELOVL1 and weakly complemented by human ELOVL3 or ELOV7	0.332544	0.665463	-0.101047	0.00797496	0.144039														-0.391555	0.123471	0.329009	1.44539	-0.348696									-0.0650978	-0.184447	0.472564	0.433852	-0.40877
YBR095C	RXT2	Component of the histone deacetylase Rpd3L complex; possibly involved in cell fusion and invasive growth; relocalizes to the cytosol in response to hypoxia	0.332105	0.187421	0.352885	0.165045	0.427289						-0.302012	-0.131569	-0.155941	-0.311223	-0.514851	-0.27599	-0.309142	-0.220574						-0.141953	0.144351	-0.556038	-0.507691	-0.118963	-0.260492	-0.0814012	-0.267733	-0.211493	0.0635416	0.110948	0.131533	0.362889
YCR045C	RRT12	Probable subtilisin-family protease; role in formation of the dityrosine layer of spore walls; localizes to the spore wall and also the nuclear envelope and ER region in mature spores	0.331816	-0.182679	-0.13157	0.0645014	-0.107899	0.116016	0.652026	0.0195024	0.600411	-0.288536	0.1214	-0.0267716	0.17544	-0.00552199	-0.00706066	0.160056	0.0812676	0.0529102	-0.155673	-0.143925	-0.158129	-0.023957	-0.0792592	0.0199523	0.0441389	-0.027556	-0.172888	-0.0546029	-0.0209197	0.12627	-0.0891375	0.133385	0.0598984	0.0973854	0.102262	0.00391312
YDL234C	GYP7	GTPase-activating protein for yeast Rab family members; members include Ypt7p (most effective), Ypt1p, Ypt31p, and Ypt32p (in vitro); involved in vesicle mediated protein trafficking	0.329589	0.128125	-0.35127	0.142566	0.144147	-0.153481	0.0283021	-0.0165314	-0.0830116	-0.00247123	0.487404	0.0735524	0.512955	0.063004	0.27002	0.159313	0.324849	0.26507	0.204284	-0.0428641	0.252651	0.0779029	0.016836	0.00318446	-0.0324078	-0.142447	-0.276563	-0.102269	-0.0746393	0.0487093	0.0485657	0.0343341	-0.0701525	-0.35656	-0.101477	0.111519
YGL138C	YGL138C	Putative protein of unknown function; has no significant sequence similarity to any known protein	0.329338	0.00355612	-0.012674	0.153952	-0.168814	0.366721	0.0778021	0.334095	-0.0820117	-0.0546474									0.420596	0.444585	0.315211	0.0918038	-0.270407	0.21456	0.176798	0.161394	0.168104	0.253594	0.316885	0.1308	0.156264	-0.0627869	0.206969	-0.0580281	0.190417	0.117176
YLL020C	YLL020C	Dubious open reading frame; unlikely to encode a functional protein, based on available experimental and comparative sequence data; partially overlaps the verified gene KNS1	0.328984	0.440142	0.0941541	0.384776	0.0753169	-0.00874065	-0.575979	0.0561966	-0.38733	0.146278	0.141119	0.248052	0.0477773	0.239069	0.171858	-0.127782	-0.0197831	0.0974035	-0.188477	0.194593	0.0643752	-0.266643	0.680005	0.205538	-0.0234917	0.0975879	0.0415245	0.226664	0.123251	0.1075	-0.0824418	0.0135218	-0.0070455	0.0166543	-0.0764681	-0.000384245
YPL005W	AEP3	Peripheral mitochondrial inner membrane protein; may facilitate use of unformylated tRNA-Met in mitochondrial translation initiation; stabilizes the bicistronic AAP1-ATP6 mRNA	0.327929	0.322651	0.449793	-0.0305477	0.0226718	0.139946	2.32862	-0.424239	1.79489	0.902279														0.150484	0.0202278	0.0726287	0.165724	0.12682	0.108461	-0.0194661	0.2284	0.212749	2.71648	-0.158298	1.76653	1.74119
YNL316C	PHA2	Prephenate dehydratase; catalyzes the conversion of prephanate to phenylpyruvate, which is a step in the phenylalanine biosynthesis pathway	0.327827	0.199448	0.0258871	-0.124376	0.0704688	0.162807	0.255197	0.243288	0.302006	-0.0157403	-0.0171524	-0.124507	0.249657	-0.632127	-0.153818	0.0850343	0.140746	0.0023817	-0.237269	-0.162775	-0.289195	0.202388	0.112372	-0.037043	0.150214	0.163696	-0.0570977	0.144444	0.56843	-0.0912001	-0.132536	-0.223015	-0.0141576	-0.0261129	0.100357	-0.107357
YKL156W	RPS27A	Protein component of the small (40S) ribosomal subunit; homologous to mammalian ribosomal protein S27, no bacterial homolog; RPS27A has a paralog, RPS27B, that arose from the whole genome duplication; protein abundance increases in response to DNA replication stress	0.326671	0.145018	0.360735	0.135411	-0.0117137						0.199617	0.000655057	-0.0552518	0.177823	0.0746535	0.235011	-0.00861157	0.280814	-0.398904	-0.439874	0.0104008	-0.0382256	-0.00050439	0.106278	0.0118506	0.148049	-0.154076	0.126997	0.267234	-0.0429894	0.0916099	0.132791	0.00862178	0.423386	-0.0482099	-0.233799
YKR044W	UIP5	Protein of unknown function that interacts with Ulp1p; a Ubl (ubiquitin-like protein)-specific protease for Smt3p protein conjugates	0.325942	0.286129	0.0811111	0.405348	0.181136	0.0723654	0.24164	0.126231	0.252368	0.016978	0.00472072	-0.11028	-0.0704414	0.0912192	0.0421261	-0.00533367	-0.082202	0.0466549	-0.10901	-0.294805	0.0270446	-0.291418	-0.0575434	0.297057	0.0826577	0.125103	0.147106	0.0270189	0.365866	0.0855712	0.148482	0.117246	-0.0928676	0.147036	-0.00534821	0.0582395
YPR091C	NVJ2	Lipid-binding ER protein, enriched at nucleus-vacuolar junctions (NVJ); may be involved in sterol metabolism or signaling at the NVJ; contains a synaptotagmin-like-mitochondrial-lipid binding protein (SMP) domain; binds phosphatidylinositols and other lipids in a large-scale study; may interact with ribosomes, based on co-purification experiments	0.325787	0.370266	-0.0385919	0.259378	0.0457364	-0.0180017	-0.0607545	0.109512	-0.286579	-0.0465559	-0.217056	-0.165575	-0.0787159	-0.378153	-0.221435	-0.262985	-0.500501	-0.30139	0.0485729	-0.0400682	-0.156402	-0.361573	0.00538681	0.135658	0.0127004	-0.0395238	-0.283006	-0.00266377	-0.131531	-0.0683758	-0.175285	-0.0249898	0.121026	0.0117354	0.101595	-0.0816132
YOR130C	ORT1	Ornithine transporter of the mitochondrial inner membrane; exports ornithine from mitochondria as part of arginine biosynthesis; functionally complemented by human ortholog, SLC25A15, which is associated with hyperammonaemia-hyperornithinaemia-homocitrullinuria (HHH) syndrome, but HHH-associated variants fail to complement	0.324683	3.1842	0.146177	0.186177	0.238386	-0.0130406	-0.223548	0.311947	-0.171261	0.127905	-0.185985	-0.225631	-0.262122	0.0422009	0.072976	-0.26298	-0.142345	-0.124621	0.0249237	-0.121043	0.185781	-0.292159	-0.187142	-0.167151	3.42752	-0.14683	-0.328325	-0.360214	0.119642	-0.101515	-0.357855	-0.00436261	0.00962989	-0.000905705	-0.107916	0.00116381
YCL039W	GID7	Subunit of GID Complex that binds directly to central component Vid30p; GID complex is involved in proteasome-dependent catabolite inactivation of fructose-1,6-bisphosphatase; Gid7p contains six WD40 repeats; computational analysis suggests that Gid7p and Moh1p have similar functions	0.324669	0.275821	0.270027	0.0553811	0.191457	0.0354752	0.112592	0.225449	-0.142016	0.00920703	-0.0599464	0.168951	0.335785	0.172225	0.0958374	0.0235454	-0.0532191	0.117009	-0.200051	-0.0149985	-0.0215728	-0.0397354	0.263697	-0.0656734	-0.0570728	-0.344968	0.0919799	0.190048	0.113143	0.141425	-0.250775	0.196139	-0.0587273	0.2599	0.0263416	-0.133679
YPL009C	RQC2	Component of RQC, which mediates nascent chain degradation; RQC (ribosome quality control complex) is a ribosome-bound complex required for degradation of polypeptides arising from stalled translation; recruits alanine- and threonine-charged tRNA to the A site and directs the elongation of nascent chains independently of mRNA or 40S subunits; monitors translation stress and signals this to Hsf1p	0.324558	0.429658	0.502518	0.400896	0.452443	-0.160525	-0.158213	-0.120532	-0.13619	-0.115588	-0.105573	-0.205745	-0.142456	-0.14132	0.27192	0.0588479	-0.0409111	0.0132383	-0.0818817	0.0911374	-0.0371628	0.0446544	-0.106513	0.0585457	0.089564	-0.106701	0.078927	0.16174	-0.0640402	0.185792	0.0666854	0.199453	-0.13758	-0.166981	-0.114913	-0.0696027
YCL002C	YCL002C	Putative protein of unknown function; YCL002C is not an essential gene	0.324124	0.214814	0.128488	0.194013	0.517862	0.0522193	-0.0242751	-0.0449822	-0.0554988	0.0207579																						-0.0124624	0.368455	-0.0901173	0.106906	-0.115717
YBR159W	IFA38	Microsomal beta-keto-reductase; contains oleate response element (ORE) sequence in the promoter region; mutants exhibit reduced VLCFA synthesis, accumulate high levels of dihydrosphingosine, phytosphingosine and medium-chain ceramides	0.322896	-0.209632	0.137634	0.103286	0.0229461	0.0263431	0.162354	-0.0956176	-0.169635	0.0429635
YNR058W	BIO3	7,8-diamino-pelargonic acid aminotransferase (DAPA); catalyzes the second step in the biotin biosynthesis pathway; BIO3 is in a cluster of 3 genes (BIO3, BIO4, and BIO5) that mediate biotin synthesis; BIO3 and BIO4 were acquired by horizontal gene transfer (HGT) from bacteria	0.322776	0.420731	0.156539	0.351087	0.519988	-0.00726338	0.185365	0.24691	0.099464	-0.09312	0.00860361	0.124672	0.0886969	0.0620763	0.208942	0.103847	0.116474	0.14795	0.162117	0.239761	0.0569993	0.046893	-0.142456	-0.0790969	-0.152867	0.17834	-0.093126	0.0773497	-0.0673032	-0.107343	0.222113	0.192776	0.0324785	0.00458009	0.0598913	0.069706
YER178W	PDA1	E1 alpha subunit of the pyruvate dehydrogenase (PDH) complex; catalyzes the direct oxidative decarboxylation of pyruvate to acetyl-CoA; phosphorylated; regulated by glucose; PDH complex is concentrated in spots within the mitochondrial matrix, often near the ERMES complex and near peroxisomes	0.321931	0.639544	0.390028	0.308288	0.0120984	-0.160575	0.642522	-0.152148	0.616313	0.597792
YKL110C	KTI12	Protein that plays a role in modification of tRNA wobble nucleosides; protein plays role in tRNA wobble nucleoside modification with Elongator complex; involved in sensitivity to G1 arrest induced by zymocin; interacts with chromatin throughout the genome; also interacts with Cdc19p	0.319198	0.00799692	0.0299063	0.00912881	0.0766235	0.00803896	0.00451045	-0.0213856	0.0148509	-0.00631805	0.139386	0.0262249	0.295893	-0.0304228	0.0107699	0.308664	0.432747	0.239806						-0.302887	-0.503571	-0.43328	-0.367814	-0.319854	-0.246336	-0.304883	-0.276796
YDR420W	HKR1	Mucin family member that functions as an osmosensor in the HOG pathway; large, highly glycosylated protein that functions redundantly with Msb2p in Sho1p-mediated osmostresss induction of the HOG signaling pathway; cytoplasmic domain interacts with Ahk1p a scaffold protein that prevents cross talk with the Kss1p MAPK of the filamentous growth pathway; mutant displays defects in beta-1,3 glucan sy…	0.318999	0.132427	0.309784	0.288257	-0.106142	-0.0647777	-0.081117	-0.127821	0.115921	0.0661266	-0.171833	-0.0155637	0.0835023	0.521648	0.0982273	0.0716096	0.0341161	0.0225812	-0.21559	0.288962	-0.450292	0.415368	-0.143883	-0.0178357	-0.0415529	-0.125387	-0.49141	0.150438	0.239151	0.00728112	-0.136792	0.312471	-0.402048	0.615679	-0.362144	0.112711
YOR197W	MCA1	Ca2+-dependent cysteine protease; may cleave specific substrates during the stress response; regulates apoptosis upon H2O2 treatment; required for clearance of insoluble protein aggregates during normal growth; implicated in cell cycle dynamics and lifespan extension; undergoes autocatalytic processing; similar to mammalian metacaspases, but exists as a monomer due to an extra pair of anti-parall…	0.318348	0.24194	0.190787	-0.00270889	0.226477	0.118272	-0.349438	0.0483551	0.0518431	0.246201	-0.131487	-0.111103	-0.117263	-0.122215	-0.0888024	-0.0341258	0.0366404	0.0275855	-0.0174088	0.249202	0.121756	0.2446	0.0101811	0.0486147	-0.189603	-0.0571297	0.122157	-0.116265	0.193902	-0.0220025	0.0665009	0.184378	-0.217484	0.245913	-0.147744	-0.0707113
YHL034C	SBP1	Protein that binds eIF4G and has a role in repression of translation; has an RGG motif; found in cytoplasmic P bodies; binds to mRNAs under glucose starvation stress, most often in the 5' UTR; found associated with small nucleolar RNAs snR10 and snR11; SBP1 has a paralog, RNP1, that arose from the whole genome duplication	0.317221	0.0828286	0.265531	0.174833	0.110416	0.0858549	-0.366975	-0.0393687	-0.168892	-0.0919989	0.359085	0.272566	0.234584	0.17722	0.28285	0.669213	0.37024	0.0949391	-0.172905	-0.263155	-0.35477	-0.0947801	-0.560164									0.0542773	-0.0564426	0.124945	-0.24317	-0.331117
YJL124C	LSM1	Lsm (Like Sm) protein; forms heteroheptameric complex (with Lsm2p, Lsm3p, Lsm4p, Lsm5p, Lsm6p, and Lsm7p) involved in degradation of cytoplasmic mRNAs; also enters the nucleus and positively regulates transcription initiation; unlike most Sm-like proteins, Lsm1p requires both its SM-domain and C-terminal domain for RNA-binding; binds to mRNAs under glucose starvation, most often in the 3' UTR; fo…	0.317213	0.077672	0.168652	0.212526	0.0496064	0.0345074	0.0190034	0.0618338	-0.0211129	0.00344446
YMR092C	AIP1	Actin cortical patch component; interacts with the actin depolymerizing factor cofilin; inhibits elongation of aged ADP-actin filaments decorated with cofilin to maintain a high level of assembly-competent actin species; required to restrict cofilin localization to cortical patches; putative regulator of cytokinesis; contains WD repeats; protein increases in abundance and relocalizes from cytopla…	0.317138	0.0704809	0.0611832	0.135614	0.142789	0.163417	0.0175553	-0.0884203	0.143869	0.0361025	0.0383734	0.132763	0.0914133	0.00897857	0.314406	0.0552871	0.0823008	0.209205	-0.165159	0.167025	0.054809	-0.026651	0.0832469	-0.122141	-0.244965	0.226148	0.051185	0.0609837	-0.00699611	0.0532084	0.0094099	0.052098	-0.32122	0.181004	-0.177297	0.194104
YMR110C	HFD1	Hexadecenal dehydrogenase; involved in the conversion of sphingosine 1-phosphate breakdown product hexadecenal to hexadecenoic acid; located in the mitochondrial outer membrane and also in lipid particles; human homolog ALDH3A2, a fatty aldehyde dehydrogenase (FALDH) mutated in neurocutaneous disorder Sjogren-Larsson syndrome, can complement yeast hfd1 mutant	0.31633	0.310446	0.168169	0.0794949	0.399923	0.0721677	-0.280494	0.11249	-0.071641	-0.150889	-0.130989	0.11519	0.0226613	-0.0301601	-0.0495106	-0.013923	0.0970404	0.0564969	0.0707439	0.0222675	0.00731586	-0.00417191	0.0312628	-0.10194	-0.0594235	-0.371798	-0.232894	-0.0138459	-0.117146	-0.244252	-0.453119	0.0568423	-0.0681479	-0.0512816	-0.0116831	0.249169
YEL011W	GLC3	Glycogen branching enzyme, involved in glycogen accumulation; green fluorescent protein (GFP)-fusion protein localizes to the cytoplasm in a punctate pattern; relocalizes from nucleus to cytoplasmic foci upon DNA replication stress; glycogen accumulation defect of the null mutant is functionally complemented by human GBE1, which is associated with glycogen storage disease	0.315858	-0.109902	0.254929	-0.0109674	0.0519398	-0.283145	0.0947071	0.107694	0.198346	-0.324099	-0.0881949	0.0229325	0.0644023	0.0227272	-0.0987042	-0.0636446	-0.057344	-0.0443027	0.0234715	0.201669	0.049228	0.23646	-0.0282299	0.000713549	-0.0523558	-0.242681	-0.293624	-0.0815916	-0.159596	-0.103944	-0.237416	-0.109011	0.0887473	0.176619	0.0390952	0.081606
YMR058W	FET3	Ferro-O2-oxidoreductase; multicopper oxidase that oxidizes ferrous (Fe2+) to ferric iron (Fe3+) for subsequent cellular uptake by transmembrane permease Ftr1p; required for high-affinity iron uptake and involved in mediating resistance to copper ion toxicity, belongs to class of integral membrane multicopper oxidases; protein abundance increases in response to DNA replication stress	0.315758	-0.00405591	0.325342	0.296263	0.4058	0.108336	-0.04712	0.152067	-0.0861545	0.191793	-0.0104365	-0.136464	0.0646163	-0.0193201	0.159446	0.619248	-0.116296	0.13728	0.0150283	0.446127	0.314119	0.00347811	0.605047	0.179558	-0.117302	0.0957251	0.0741826	0.177108	0.184793	0.196541	-0.16404	-0.372857	-0.166302	0.296206	-0.171645	0.090771
YGR220C	MRPL9	Mitochondrial ribosomal protein of the large subunit	0.315534	0.350668	0.503695	0.0869894	-0.0307479	0.434254	2.13574	-0.566947	1.89068	0.500093														-0.0701524	-0.0312655	0.0229178	0.461983	0.207408	-0.00596114	-0.0539212	-0.0945826	-0.0880977	2.14297	-0.268263	1.34101	0.87588
YMR174C	PAI3	Cytoplasmic proteinase A (Pep4p) inhibitor; dependent on Pbs2p and Hog1p protein kinases for osmotic induction; intrinsically unstructured, N-terminal half becomes ordered in the active site of proteinase A upon contact	0.314491	0.3009	-0.03642	0.059812	0.114823	0.152894	-0.0359914	-0.017563	-0.10695	0.117123	0.0263927	-0.0324718	-0.182932	0.103077	0.0441568	0.246347	-0.0626636	0.0341535	0.00474054	-0.0722819	-0.00410336	0.0233548	-0.0162595	-0.122881	-0.098743	0.327213	0.118173	-0.098917	0.0316006	-0.0731047	0.249667	-0.0480712	-0.0181446	0.0180515	-0.1144	-0.298098
YDR512C	EMI1	Non-essential protein of unknown function; required for transcriptional induction of the early meiotic-specific transcription factor IME1, also required for sporulation; contains twin cysteine-x9-cysteine motifs; deletion affects mitochondrial morphology	0.313865	0.474928	0.109516	0.348079	0.19848	0.228895	0.813502	-0.039359	0.947941	1.09958	0.0410704	0.100566	0.169443	0.336197	0.16	0.186271	0.303693	0.20427														-0.123498	0.294522	-0.179794	0.119563	1.40721
YPR145W	ASN1	Asparagine synthetase; catalyzes the synthesis of L-asparagine from L-aspartate in the asparagine biosynthetic pathway; ASN1 has a paralog, ASN2, that arose from the whole genome duplication	0.313808	-0.0720424	0.00550971	0.110652	0.107037	-0.0216695	-0.0671708	0.0318584	0.200224	0.0411319	0.103402	0.117651	0.125968	-0.000387284	-0.104427	-0.00552368	0.0780857	0.0369174	0.102214	0.0808241	0.309611	0.0791764	-0.46755									-0.196937	0.0124661	0.0389916	-0.288825	-0.31009
YLR282C	YLR282C	Dubious open reading frame; unlikely to encode a functional protein, based on available experimental and comparative sequence data; deletion mutation confers an increase in Ty1 transposition	0.313215	-0.027798	-0.0863255	0.0552214	-0.0439422	0.152121	0.0406201	0.0316082	0.0680207	-0.0552641	0.0421045	-0.376522	-0.202975	-0.00324139	-0.137298	0.0427654	-0.18657	0.0769668	-0.398983	0.0760382	-0.620927	0.252186	0.234484	0.0206526	-0.0574094	-0.438662	-0.197797	-0.0986972	0.0143211	-0.205976	-0.189992	0.19236	0.285339	0.327562	-0.0591225	0.173996
YPL239W	YAR1	Ankyrin-repeat containing, nucleocytoplasmic shuttling chaperone; prevents aggregation of Rps3p in the cytoplasm, associates with nascent Rps3p during its translation in the cytoplasm and delivers it to the 90S in the nucleus; required for 40S ribosomal subunit export, biogenesis and adaptation to osmotic and oxidative stress; expression repressed by heat shock	0.313185	0.114953	0.309384	0.070817	0.237412	0.05173	0.0363536	0.0665649	0.0308144	0.00392104									-0.086656	0.111376	-0.275208	-0.0200659	-0.551489									0.143339	0.186176	0.0331534	0.531202	-0.299046
YOR338W	YOR338W	Putative protein of unknown function; YOR338W transcription is regulated by Azf1p and its transcript is a specific target of the G protein effector Scp160p; identified as being required for sporulation in a high-throughput mutant screen; YOR338W has a paralog, FUN19, that arose from the whole genome duplication	0.311941	0.41066	0.257316	0.126813	0.371412	-0.0714807	-0.224362	-0.0455033	-0.193385	0.113182	-0.109077	0.26372	0.0272634	-0.355415	-0.0776768	-0.399954	0.255753	0.0169277	0.0372022	0.64809	0.398768	0.144782	-0.433785	-0.0271054	-0.0857799	-0.188745	-0.297118	0.165383	-0.173142	-0.10314	0.00847961	-0.0945322	-0.0175192	-0.127367	0.00275117	-0.175808
YCL051W	LRE1	Protein involved in control of cell wall structure and stress response; direct inhibitor of the nuclear Dbf2 related (NDR) kinase Cbk1p-Mob2p; overproduction confers resistance to cell-wall degrading enzymes; exhibits genetic interactions with genes involved in the cell wall integrity pathway; LRE1 has a paralog, HLR1, that arose from the whole genome duplication	0.311709	0.0797222	0.230314	0.498882	0.302426	0.162627	-0.0920887	-0.0162371	0.0204755	0.0748692	0.231438	0.145472	0.050516	0.210126	-0.136218	0.252245	0.416396	0.0395103	-0.00562845	0.0915246	0.0206701	-0.0602723	0.24809	-0.0473136	0.312534	0.0163819	-0.5382	-0.335735	-0.143353	0.208587	-0.321068	-0.104569	0.269004	-0.118854	0.341159	-0.0480704
YDL101C	DUN1	Cell-cycle checkpoint serine-threonine kinase; required for DNA damage-induced transcription of certain target genes, phosphorylation of Rad55p and Sml1p, and transient G2/M arrest after DNA damage; Mec1p and Dun1p function in same pathway to regulate both dNTP pools and telomere length; also regulates postreplicative DNA repair	0.311413	0.181274	0.13959	0.130198	0.23803						0.128708	0.113931	0.405005	0.539742	0.418204	0.478621	0.504746	0.0458879	-0.0814584	-0.349338	0.516894	-0.113387	-0.0502517
YGR268C	HUA1	Cytoplasmic protein containing a zinc finger domain; sequence similarity to that of Type I J-proteins; computational analysis of large-scale protein-protein interaction data suggests a possible role in actin patch assembly	0.310935	0.827829	0.832136	0.762723	0.502105	0.117577	-0.164321	0.266602	0.117745	0.264512	0.0370403	-0.119702	-0.115794	-0.212484	0.166116	-0.158036	-0.153246	0.0374652	-0.0740759	0.148309	-0.18272	0.102769	0.392529	0.0403438	0.0737693	-0.206578	-0.442163	0.0108096	-0.191636	0.0399415	-0.259467	-0.0899011	-0.145399	-0.228661	0.0157107	0.42239
YKL164C	PIR1	O-glycosylated protein required for cell wall stability; attached to the cell wall via beta-1,3-glucan; mediates mitochondrial translocation of Apn1p; expression regulated by the cell integrity pathway and by Swi5p during the cell cycle; PIR1 has a paralog, YJL160C, that arose from the whole genome duplication	0.310402	0.0731698	0.18668	0.184122	0.178606	-0.169953	-0.0635287	-0.0287014	-0.122279	-0.00693989	-0.113221	-0.0457303	-0.0151684	-0.150835	0.183245	0.138108	-0.211376	-0.0569635	-0.102729	-0.0763821	-0.261017	-0.0297663	0.223273	-0.277484	-0.172006	-0.515689	-0.59819	-0.192755	-0.308907	-0.107343	-0.43645	0.365619	0.126351	0.237876	0.117763	0.114184
YML002W	YML002W	Putative protein of unknown function; expression induced by heat and by calcium shortage	0.310094	0.387439	0.385555	0.202728	0.559212	0.15603	0.324516	0.273338	0.471727	0.403405	0.140383	0.439121	0.24075	0.313449	0.459132	0.548292	0.150851	0.343325	-0.0780174	0.273588	-0.0375094	0.196971	0.0177244	0.0448195	0.108874	-0.0972997	0.00437563	0.0597062	0.0519721	-0.168567	-0.108205	-0.0187815	-0.0536475	0.0236767	0.0288731	0.00586065
YPL202C	AFT2	Iron-regulated transcriptional activator; activates genes involved in intracellular iron use and required for iron homeostasis and resistance to oxidative stress; AFT2 has a paralog, AFT1, that arose from the whole genome duplication	0.309992	0.122198	0.173294	0.169819	0.16742	0.0298551	-0.341099	0.0812772	-0.0639855	-0.152699	-0.0190732	-0.0451771	0.06601	0.213169	0.0767658	-0.0560131	0.0535056	-0.134286	-0.0821943	0.0133351	-0.0960788	0.0161315	0.0788659	-0.0382286	-0.0101881	0.204482	0.319278	-0.00514628	0.207974	0.0108237	0.143342	0.0297195	0.111002	0.142231	-0.102626	0.0391807
YDL170W	UGA3	Transcriptional activator for GABA-dependent induction of GABA genes; binds to DNA elements found in the promoters of target genes and increases their expression in the presence of GABA (gamma-aminobutyrate); zinc finger transcription factor of the Zn(2)-Cys(6) binuclear cluster domain type; localized to the nucleus; examples of GABA genes include UGA1, UGA2, and UGA4	0.309629	0.198031	0.0378732	0.131926	0.1186	0.0939842	-0.142179	0.0446284	-0.321986	0.114549	-0.128965	-0.274114	0.125471	-0.26236	0.0947532	-0.0310644	-0.237587	0.12706	-0.165401	-0.21494	-0.137945	-0.0545879	0.0641422	-0.224761	-0.314212	-0.42244	-0.48389	-0.183933	-0.208025	-0.0929501	-0.459036	0.0572916	-0.241566	-0.0521574	-0.162905	-0.157057
YGR169C	PUS6	tRNA:pseudouridine synthase; catalyzes the conversion of uridine to pseudouridine at position 31 in cytoplasmic and mitochondrial tRNAs; mutation of Asp168 to Ala abolishes enzyme activity; not essential for viability	0.309317	0.224516	-0.0886294	-0.115967	0.524805	0.162858	0.213193	-0.0247175	0.0417063	0.0953965														0.0237653	0.0939924	0.28901	0.108332	0.0847976	0.20563	0.0856996	0.22612	0.0990357	0.0383607	0.100969	-0.0709424	0.208115
YDR441C	APT2	Potential adenine phosphoribosyltransferase; encodes a protein with similarity to adenine phosphoribosyltransferase, but artificially expressed protein exhibits no enzymatic activity; APT2 has a paralog, APT1, that arose from the whole genome duplication	0.309088	0.448434	0.320179	0.102141	0.0732636	-0.152428	-0.10236	-0.252209	-0.0249964	0.171267	-0.0022042	0.00578129	0.157602	0.0878956	-0.21814	-0.373072	-0.279847	-0.315811
YGL161C	YIP5	Protein that interacts with Rab GTPases; localized to late Golgi vesicles; computational analysis of large-scale protein-protein interaction data suggests a possible role in vesicle-mediated transport	0.308616	0.358917	-0.159035	0.163078	0.321455	-0.0579798	0.360041	-0.399406	-0.0118732	-0.274284	-0.27578	-0.420781	-0.250467	-0.0789146	-0.0405482	-0.0923694	-0.094005	-0.0324246	0.121316	0.0758033	-0.029216	0.0299903	0.00364387	0.138859	0.0709101	0.0653859	0.461612	0.181524	0.199516	0.0454913	0.215193	-0.018096	0.285366	0.178014	0.415341	0.388187
YMR151W	YIM2	Dubious open reading frame; unlikely to encode a functional protein, based on available experimental and comparative sequence data; not conserved in closely related Saccharomyces species; 5% of ORF overlaps the verified gene IMP1	0.307432	0.505359	-0.107659	0.213149	0.107371	0.0805335	1.55745	-0.0350127	1.0198	0.63658	0.0624428	0.104642	-0.0447948	0.00489087	0.14773	0.359421	-0.0702674	-0.117938						0.141542	0.0334997	0.0187503	0.109298	0.339387	0.404799	-0.0308648	0.196971
YMR030W	RSF1	Protein required for respiratory growth; localized to both the nucleus and mitochondrion; may interact with transcription factors to mediate the transition to respiratory growth and activate transcription of nuclear and mitochondrial genes	0.307013	0.0976509	0.148033	0.514187	-0.0512791	-0.340267	-0.0508416	0.0643315	0.505837	0.00207764	0.225491	0.241628	0.0672138	-0.00899943	-0.243651	0.35309	-0.126574	-0.00961889	-0.190322	-0.0301759	-0.111695	-0.280431	-0.101115	0.183702	0.306501	0.392263	0.335688	0.390208	0.304098	0.054413	0.478177	0.151258	-0.114827	0.0896979	-0.122387	-0.259273
YDR026C	NSI1	RNA polymerase I termination factor; binds to rDNA terminator element, required for efficient Pol I termination; required for rDNA silencing at NTS1; facilities association of Sir2p with NTS1, contributes to rDNA stability and cell longevity; interacts physically with Fob1p and RENT subunits, Sir2p and Net1p; may interact with ribosomes, based on co-purification experiments; Myb-like DNA-binding …	0.306807	-0.0887816	0.0216172	-0.191233	0.101593	0.0826044	0.106539	0.160827	0.0154979	0.0133758	0.0556047	-0.230432	-0.179712	0.00990603	0.0799334	-0.0650823	-0.0568223	-0.00149131	0.253165	0.397115	0.0959981	0.252388	0.0630269	-0.106911	-0.00734566	-0.360975	-0.301199	0.248843	-0.150808	-0.00671452	-0.436988	-0.0639479	0.206905	0.00235312	0.100554	0.0759917
YMR064W	AEP1	Protein required for expression of the mitochondrial OLI1 gene; mitochondrial OLI1 gene encodes subunit 9 of F1-F0 ATP synthase	0.306783	0.35502	0.329506	0.130845	0.088009	-0.0357193	1.63807	-0.245065	1.02514	1.89517														0.12542	-0.226318	-0.142141	0.0612571	-0.117322	0.0755794	-0.148464	-0.216409	0.0969884	2.14656	-0.0509112	1.50547	1.96681
YOR049C	RSB1	Suppressor of sphingoid LCB sensitivity of an LCB-lyase mutation; putative integral membrane transporter or flippase that may transport long chain bases (LCBs) from the cytoplasmic side toward the extracytoplasmic side of the membrane	0.306005	0.281737	0.156419	0.0879738	0.374947	-0.0972123	0.245553	-0.0885115	-0.00797831	0.0217969	-0.12992	0.0278514	0.070526	0.0717301	-0.0975472	-0.0333497	0.0427792	-0.209317	-0.101192	-0.153726	0.150455	0.143403	-0.268076									-0.189323	-0.0636766	0.186851	0.0545446	-0.261726
YPL004C	LSP1	Eisosome core component; eisosomes are large immobile patch structures at the cell cortex associated with endocytosis; phosphorylated on Thr233 upon Pkc1p hyperactivation in a Slt2p MAPK-dependent fashion; null mutants show activation of Pkc1p/Ypk1p stress resistance pathways; member of the BAR domain family	0.305974	0.141527	0.236358	0.328039	0.249881	0.13085	-0.0436783	-0.0713266	0.148216	0.169966	0.0286915	-0.119833	-0.0567586	-0.08674	0.0938208	-0.08775	-0.0301613	-0.187783	0.0971226	-0.0448998	-0.222188	0.373164	0.184173	-0.0718521	-0.202409	-0.361712	-0.251585	-0.293321	0.0661204	-0.113571	-0.289929	0.00697657	0.0226086	0.0322356	-0.115224	-0.176124
YER103W	SSA4	Heat shock protein that is highly induced upon stress; plays a role in SRP-dependent cotranslational protein-membrane targeting and translocation; member of the HSP70 family; cytoplasmic protein that concentrates in nuclei upon starvation; SSA4 has a paralog, SSA3, that arose from the whole genome duplication	0.305817	-0.133318	0.0428296	0.0686402	0.0246748	-0.0285643	0.0657768	-0.17149	0.0422286	0.179769	-0.398858	-0.451125	-0.318643	-0.0492493	-0.121579	-0.245895	-0.162511	-0.0497702	0.0197715	0.280106	-0.260893	0.149955	0.244459	-0.172558	-0.171814	0.178935	0.311336	0.125751	-0.206068	-0.27511	-0.042959	0.619337	2.63698	-0.295538	1.33663	1.24735
YNL096C	RPS7B	Protein component of the small (40S) ribosomal subunit; interacts with Kti11p; deletion causes hypersensitivity to zymocin; homologous to mammalian ribosomal protein S7, no bacterial homolog; RPS7B has a paralog, RPS7A, that arose from the whole genome duplication; protein abundance increases in response to DNA replication stress	0.305326	0.0715891	0.0395187	0.0394895	0.21895	-0.0346541	-0.0266329	-0.0724366	-0.0142674	-0.0281296	-0.0746668	-0.208852	0.0287791	0.0176441	-0.15494	0.0833009	0.259252	-0.0776906	0.178508	-0.265009	-0.363922	-0.269521	-0.369687	-0.0590819	0.029892	0.097224	0.0862477	-0.0311471	0.126128	-0.0633553	0.0247331	0.0894478	-0.0878868	-0.179981	0.000206061	-0.314144
YDR203W	YDR203W	Dubious open reading frame; unlikely to encode a functional protein, based on available experimental and comparative sequence data; almost completely overlaps ORF RAV2/YDR202C	0.304611	0.0118857	-0.0717214	-0.127279	0.172465	0.0113897	0.531142	-0.174178	0.602236	0.081725	0.148684	-0.0377731	0.218244	0.101653	0.0943562	0.0924955	0.251725	-0.127937	-0.00604695	0.311445	-0.376126	0.180079	0.530152	0.0641257	-0.0357556	-0.192168	-0.130125	0.3064	0.112935	-0.00520327	-0.0863602	0.0691959	0.567898	0.0670396	0.327785	0.213936
YOL087C	DUF1	Ubiquitin-binding protein of unknown function; contains one WD40 repeat in a beta-propeller fold; green fluorescent protein (GFP)-fusion protein localizes to the cytoplasm; homolog of human WDR48/UAF1, which is involved in regulating the Fanconi anemia pathway; deletion mutant is sensitive to various chemicals including phenanthroline, sanguinarine, and nordihydroguaiaretic acid	0.304291	-0.0837307	0.20008	-0.146094	0.251619	-0.061568	0.731369	-0.208902	0.596055	0.14012														0.066609	0.0343935	-0.107261	-0.193454	0.0915592	0.0577702	-0.011722	-0.171328	0.143177	0.0724432	0.0738852	0.116998	-0.039876
YLR380W	CSR1	Phosphatidylinositol transfer protein; has a potential role in regulating lipid and fatty acid metabolism under heme-depleted conditions; interacts specifically with thioredoxin peroxidase; may have a role in oxidative stress resistance; protein abundance increases in response to DNA replication stress	0.304165	-0.0257495	0.196859	0.354232	0.175257						-0.00380045	-0.160006	0.37771	-0.00870481	0.161563	0.387092	0.245602	0.198334	-0.392066	0.206476	0.329939	0.0664116	-0.227298	-0.0126252	-0.0509468	0.0516026	0.0392992	-0.00698905	-0.292194	-0.179681	-0.0345924	0.0474357	-0.0870129	-0.0571304	-0.0187814	-0.137096
YJL051W	IRC8	Bud tip localized protein of unknown function; mRNA is targeted to the bud by a She2p dependent transport system; mRNA is cell cycle regulated via Fkh2p, peaking in G2/M phase; null mutant displays increased levels of spontaneous Rad52p foc	0.303923	0.113778	0.163351	0.0959743	-0.0747315	0.133126	0.208376	0.0391782	0.17219	-0.00718239	-0.0383407	-0.0872511	0.0274219	-0.152485	-0.0176574	0.050073	-0.000654675	-0.0272663	0.259796	0.118897	-0.121806	0.0581683	0.134934	-0.0454056	0.0371421	-0.108862	0.106805	-0.0523555	0.227869	0.0720214	-0.0186599	0.100629	-0.161361	0.505541	-0.201381	0.0468745
YDL070W	BDF2	Protein involved in transcription initiation; acts at TATA-containing promoters; associates with the basal transcription factor TFIID; contains two bromodomains; corresponds to the C-terminal region of mammalian TAF1; redundant with Bdf1p; protein abundance increases in response to DNA replication stress; BDF2 has a paralog, BDF1, that arose from the whole genome duplication	0.303397	0.0139691	0.0664357	-0.0133717	-0.11039	-0.167727	-0.0819586	-0.251062	-0.125306	0.0732713	0.135557	0.0534266	0.251188	0.0338481	0.28718	0.093859	0.209975	0.0430899	-0.0615106	-0.236252	-0.135877	-0.276251	-0.03508	0.0838711	-0.0658308	0.258969	0.182938	0.0739362	0.413067	-0.0462259	0.275386	-0.252734	0.0497394	-0.0190363	0.179805	-0.0840545
YDR418W	RPL12B	Ribosomal 60S subunit protein L12B; rpl12a rpl12b double mutant exhibits slow growth and slow translation; homologous to mammalian ribosomal protein L12 and bacterial L11; RPL12B has a paralog, RPL12A, that arose from the whole genome duplication	0.302576	0.00427518	0.0255976	-0.0507195	-0.100354	0.0544586	0.0219124	0.0420819	0.0117085	0.0135491	-0.256339	0.0488153	0.312284	0.371274	-0.36346	-0.0105696	0.0670112	-0.180487	0.263016	-0.0895807	-0.589575	0.144816	0.120942
YOR288C	MPD1	Member of the protein disulfide isomerase (PDI) family; interacts with and inhibits the chaperone activity of Cne1p; MPD1 overexpression in a pdi1 null mutant suppresses defects in Pdi1p functions such as carboxypeptidase Y maturation	0.302304	0.140411	0.183556	0.00502907	0.0454647	-0.126347	-0.158055	-0.221729	-0.429734	0.163568	0.211261	0.0973053	0.285237	0.118298	0.337012	0.200817	-0.0719726	0.493661	-0.403402	-0.0660944	-0.0220038	0.0354839	0.0194021	-0.184048	-0.1527	-0.104955	0.22531	-0.132368	0.0225279	-0.0973467	-0.0931505	0.330574	-0.145705	0.0443501	-0.115695	0.0394993
YLR123C	YLR123C	Dubious open reading frame; unlikely to encode a functional protein, based on available experimental and comparative sequence data; partially overlaps the dubious ORF YLR122C; contains characteristic aminoacyl-tRNA motif	0.302109	0.285518	0.197359	0.0239486	0.0934853	-0.13723	0.0598257	0.109544	0.119576	-0.0787747	0.0939625	-0.0339991	0.000407355	0.0135671	0.140844	0.0133048	0.226488	-0.0395571	0.165062	-0.15134	-0.181853	0.146822	0.0265583	0.111621	0.0270979	0.16125	0.265721	0.114306	0.201132	0.253402	0.0773176	0.0803481	-0.0666328	0.0858008	-0.0767615	-0.25472
YJR063W	RPA12	RNA polymerase I subunit A12.2; contains two zinc binding domains, and the N terminal domain is responsible for anchoring to the RNA pol I complex	0.302031	0.214356	0.168675	-0.124923	0.43994														0.521745	-0.240147	-0.274488	-0.313815	-0.172454	0.0969601	0.10588	0.239381	0.0804166	0.50613	0.214274	-0.0974306	0.185577	0.285632	-0.00421676	-0.228639	-0.0946169	-0.0719551
YMR201C	RAD14	Protein that recognizes and binds damaged DNA during NER; subunit of Nucleotide Excision Repair Factor 1 (NEF1); contains zinc finger motif; homolog of human XPA protein; NER stands for nucleotide excision repair	0.3012	0.080057	0.106633	0.0422674	0.216075	-0.160826	0.0246449	2.56465	-0.0319829	0.0359676	0.445951	0.0910791	0.31494	0.0362485	0.108529	0.0393855	0.382739	0.141066	0.408181	0.101801	2.09558	0.0352572	-0.169184	-0.00743312	0.0151282	-0.0299594	0.181984	0.0783206	-0.0639989	-0.0874016	-0.0137668	-0.320932	0.199382	2.46758	0.00180862	-0.175482
YDR514C	YDR514C	Protein of unknown function that localizes to mitochondria; overexpression affects endocytic protein trafficking; YDR514C has a paralog, GFD2, that arose from the whole genome duplication	0.300478	0.21575	0.448049	0.351242	0.384938	0.0408726	-0.316098	-0.0385764	-0.156515	0.155697																						0.430241	0.322197	0.23277	-0.0783012	0.119422
YNL031C	HHT2	Histone H3; core histone protein required for chromatin assembly, part of heterochromatin-mediated telomeric and HM silencing; one of two identical histone H3 proteins (see HHT1); regulated by acetylation, methylation, and phosphorylation; H3K14 acetylation plays an important role in the unfolding of strongly positioned nucleosomes during repair of UV damage	0.299921	0.2599	0.243257	0.0595863	0.00597409	-0.106697	-0.240342	-0.240781	-0.206691	0.0434607	-0.0840093	-0.304068	-0.259941	-0.454156	-0.465414	-0.399548	-0.242778	-0.250143	0.43826	-0.476797	0.0831641	0.0282286	-0.154957	0.148249	0.136	-0.0594659	-0.0672633	0.216474	0.0818332	0.123965	-0.107771	0.0664866	-0.0919215	-0.0869888	0.159745	0.0822358
YOR330C	MIP1	Mitochondrial DNA polymerase gamma; single subunit of mitochondrial DNA polymerase in yeast, in contrast to metazoan complex of catalytic and accessory subunits; polymorphic in yeast, petites occur more frequently in some lab strains; human ortholog POLG complements yeast mip1 mutant; mutations in human POLG associated with Alpers-Huttenlocher syndrome (AHS), progressive external ophthalmoplegia …	0.299044	0.247416	0.169371	0.199385	0.0655346	-0.118116	2.76949	-0.0643158	1.85861	1.74826														0.292056	0.0461141	0.499782	0.567121	0.236516	0.267462	-0.00797709	0.241263	0.100676	2.35097	-0.125752	1.37519	1.8101
YGL080W	MPC1	Highly conserved subunit of mitochondrial pyruvate carrier (MPC); MPC is a mitochondrial inner membrane complex that mediates pyruvate uptake and comprises Mpc1p and Mpc2p during fermentative growth, or Mcp1p and Mpc3p during respiratory growth; null mutant displays slow growth that is complemented by expression of human or mouse ortholog; mutation in human ortholog MPC1 is associated with lactic…	0.298876	0.231001	0.438396	0.244098	0.418121	0.0505673	-0.301438	-0.184332	-0.476689	0.152436	0.114683	-0.163088	-0.408965	2.06544	-0.407684	-0.379527	-0.0161202	-0.0138044	0.00943448	-0.175743	0.203028	0.0738435	0.0881894									0.086483	-0.0926749	0.0745985	-0.0767502	0.113275
YLR125W	YLR125W	Putative protein of unknown function; mutant has decreased Ty3 transposition; YLR125W is not an essential gene	0.297939	0.101675	0.100322	0.0397661	0.0323871	-0.108765	0.0224017	-0.00751035	0.0928977	0.277587	-0.0299074	0.0422738	0.0499956	-0.0269281	0.000931859	-0.0208017	-0.0892718	0.123895	-0.0563157	-0.134051	-0.0694704	-0.0720982	0.109027	-0.0669838	-0.166036	0.0894624	0.0171127	-0.0913041	-0.0522051	0.104518	0.0660042	-0.0672142	-0.0444984	-0.154678	-0.0267435	0.248885
YJR020W	YJR020W	Dubious open reading frame; unlikely to encode a functional protein, based on available experimental and comparative sequence data	0.297491	-0.0785222	-0.0980714	-0.0311938	0.173248	-0.0908951	-0.334699	-0.0533096	0.123481	-0.228153	-0.0259296	0.235402	0.200533	0.0850897	0.30656	0.170709	0.0877025	-0.0336037						0.0395103	-0.145755	-0.251188	-0.3614	-0.0526955	-0.186444	-0.00313258	-0.375515	-0.073056	-0.12472	-0.242447	0.133031	0.162246
YNL193W	YNL193W	Putative protein of unknown function; exhibits a two-hybrid interaction with Yhr151cp in a large-scale analysis	0.296866	0.212455	0.288613	0.18003	0.327006	-0.167142	-0.00453108	-0.0867267	-0.0206282	-0.227733	-0.50277	-0.21991	-0.139138	-0.196768	-0.0562184	-0.097101	-0.166767	-0.11565	0.0711768	0.0664765	0.0763706	-0.146132	-0.401207	0.00613977	-0.0662774	-0.133636	-0.073476	0.0117402	-0.0071196	-0.0535836	-0.22773	0.0190261	0.0816803	0.134665	0.0367349	0.0205006
YBL002W	HTB2	Histone H2B; core histone protein required for chromatin assembly and chromosome function; nearly identical to HTB1; Rad6p-Bre1p-Lge1p mediated ubiquitination regulates reassembly after DNA replication, transcriptional activation, meiotic DSB formation and H3 methylation	0.296746	-0.0158571	-0.110882	0.122693	0.0217283	0.0644242	0.0703223	0.071233	0.0168949	0.0218608	-0.138217	-0.281004	0.0569065	-0.000350292	-0.256838	-0.168774	-0.348486	0.156636	-9.84e-05	-0.24546	-0.0598967	0.0301155	0.0470352	0.112304	0.105427	-0.133138	0.176165	0.182872	0.0301847	0.0521254	0.00880278	-0.0372684	1.87656	-0.0847645	1.34103	1.32929
YDR517W	GRH1	Acetylated cis-Golgi protein, involved in ER to Golgi transport; homolog of human GRASP65; forms a complex with the coiled-coil protein Bug1p; mutants are compromised for the fusion of ER-derived vesicles with Golgi membranes; protein abundance increases in response to DNA replication stress	0.296712	0.017996	0.0556435	0.229277	-0.110273	-0.0896426	-0.114553	-0.0213291	-0.0379181	-0.0768595	0.218201	0.190483	0.131092	0.391966	0.215999	0.0804989	-0.0246656	0.137937	0.0125077	0.0101851	-0.0655506	-0.0346194	0.174583	0.170226	-0.0397365	0.382425	0.410794	0.0399014	0.553426	0.140861	0.183245	0.0667489	-0.0256048	0.0127808	-0.223404	0.169341
YDR503C	LPP1	Lipid phosphate phosphatase; catalyzes Mg(2+)-independent dephosphorylation of phosphatidic acid (PA), lysophosphatidic acid, and diacylglycerol pyrophosphate; involved in control of the cellular levels of phosphatidylinositol and PA	0.296673	0.0753056	0.128152	0.228677	0.28175	-0.0896986	-0.100589	-0.0246892	0.128639	-0.154343	-0.166329	-0.347434	-0.201753	-0.152633	0.24966	0.127115	-0.0902735	-0.0292857	0.0680684	0.420131	-0.163295	0.392707	-0.0184274	-0.108443	0.00582371	0.235582	0.000906067	-0.0471517	-0.000276331	-0.00105745	0.0557617	-0.111165	-0.0515084	-0.174676	0.0770165	0.138321
YLR334C	YLR334C	Dubious open reading frame; unlikely to encode a functional protein, based on available experimental and comparative sequence data; overlaps a stand-alone long terminal repeat sequence whose presence indicates a retrotransposition event occurred here	0.29662	0.327374	0.129278	0.391336	0.121802	-0.0951209	0.134913	-0.0557478	0.0246669	0.0383577	0.0719665	0.305684	0.211703	-0.056525	0.238514	0.227212	0.0864848	0.157621	0.0895371	-0.134403	-0.35732	-0.234192	-0.147395	0.0703635	-0.0579542	-0.373081	-0.221741	-0.0138809	-0.0850354	-0.0111581	-0.156211	0.242069	-0.250909	-0.0533349	-0.20656	-0.139674
YML074C	FPR3	Nucleolar peptidyl-prolyl cis-trans isomerase (PPIase); FK506 binding protein; affects expression of multiple genes via its role in nucleosome assembly; phosphorylated by casein kinase II (Cka1p-Cka2p-Ckb1p-Ckb2p) and dephosphorylated by Ptp1p; PPIase domain acts as a transcriptional repressor when tethered to DNA by lexA, and repressor activity is dependent on PPIase activity; FPR3 has a paralog…	0.296509	0.233408	0.16435	0.455415	0.283296	0.244709	0.37312	0.0782376	0.021568	-0.0961548	-0.0873155	-0.148923	0.0620668	0.0690193	0.0187735	0.258315	0.172382	0.291394	-0.325899	0.0785361	-0.128922	-0.176186	0.25806	0.0319485	0.181001	-0.118161	-0.0493161	0.350398	0.0792794	0.120544	0.112424	0.0989114	0.192135	0.171115	0.0488811	0.190766
YJL177W	RPL17B	Ribosomal 60S subunit protein L17B; required for processing of 27SB pre-rRNA and formation of stable 66S assembly intermediates; homologous to mammalian ribosomal protein L17 and bacterial L22; RPL17B has a paralog, RPL17A, that arose from the whole genome duplication	0.296269	0.0718863	-0.179759	0.134353	0.0688651	0.135195	-0.14735	-0.0906062	-0.085625	-0.46255	-0.0922646	0.0984824	0.017487	-0.0843334	0.19377	0.000599071	-0.00410331	-0.0616455	-0.0705071	0.0760387	0.0042593	0.116563	-0.67596	-0.166793	0.0695992	-0.0629841	-0.0597962	-0.0125619	-0.137198	-0.0910475	-0.155243	0.0203818	-0.00658664	0.0159553	-0.0294552	0.0143964
YHL020C	OPI1	Transcriptional regulator of a variety of genes; phosphorylation by protein kinase A stimulates Opi1p function in negative regulation of phospholipid biosynthetic genes; involved in telomere maintenance; null exhibits disrupted mitochondrial metabolism and low cardiolipin content, strongly correlated with overproduction of inositol	0.294025	0.0692747	0.0545475	0.113716	0.0971703						0.0477918	-0.268583	0.0445997	-0.199523	0.0546234	0.446081	-0.0140104	0.0207727														0.223415	0.244592	0.37453	0.24494	0.271333
YJL080C	SCP160	Essential RNA-binding G protein effector of mating response pathway; ligand-activated RNA-binding protein that delivers RNAs involved in polarization and perpetualizing mating signal to shmoo tip during pheromone signaling; Scp160p-mediated RNA trafficking essential for chemotropism and successful mating; mainly associated with nuclear envelope and ER, interacts in mRNA-dependent manner with tran…	0.29384	0.469218	0.1976	0.786293	0.450681	0.0497629	0.0505016	-0.0892167	-0.0235603	0.0117382
YJL159W	HSP150	O-mannosylated heat shock protein; secreted and covalently attached to the cell wall via beta-1,3-glucan and disulfide bridges; required for cell wall stability; induced by heat shock, oxidative stress, and nitrogen limitation; HSP150 has a paralog, PIR3, that arose from the whole genome duplication	0.293615	0.0916142	0.153111	0.164185	0.680698	-0.182466	0.267487	0.355754	0.0295507	-0.272299	-0.0771367	0.156454	0.107244	0.0539055	0.376392	0.270481	-0.00302475	0.26362	0.0520435	0.103264	0.00370503	-0.00153334	-0.0401797	0.0744268	-0.134454	0.109015	0.108461	0.0968092	-0.116057	0.0368206	-0.0329973	0.341742	0.0196574	0.194121	0.0115995	-0.0649243
YBL060W	YEL1	Guanine nucleotide exchange factor specific for Arf3p; localized to the bud neck and tip; required for localization of Arf3p to the bud neck and tip	0.293549	0.0132779	0.0154207	0.195985	0.25601	-0.163474	0.0705015	0.0981506	0.12955	-0.0167714	-0.0958386	-0.0596087	-0.0159504	-0.0372004	0.191283	0.0260159	-0.0988022	0.106017	-0.0425363	0.030303	-0.000215892	0.0821211	-0.0304516	-0.21708	-0.150057	-0.0318317	-0.395138	0.0297072	-0.046802	-0.121777	-0.0648322	-0.107007	0.00786983	-0.0927631	0.0612276	0.108243
YLR384C	IKI3	Subunit of Elongator complex; Elongator is required for modification of wobble nucleosides in tRNA; maintains structural integrity of Elongator; homolog of human IKAP, mutations in which cause familial dysautonomia (FD)	0.293008	0.0126705	0.0823152	-0.0461433	-0.0532131	0.0287547	0.0326764	-0.0149347	-0.00503758	0.000689266
YHR140W	YHR140W	Putative integral membrane protein of unknown function	0.292948	0.238269	0.213796	0.168641	0.331613	-0.169121	-0.217108	-0.0466349	-0.306616	0.19001	-0.0581741	-0.00603432	0.0484371	0.0194953	0.141291	0.157257	-0.0115741	-0.0247922	0.15759	0.0174646	0.201982	-0.0157632	0.16298	0.0456706	0.128681	-0.00864451	0.0827404	0.120494	0.0151198	-0.00140945	0.389474	-0.0177814	-0.128398	-0.185417	-0.19537	-0.0239914
YGR163W	GTR2	Subunit of a TORC1-stimulating GTPase complex; subunit of the Gtr1-Gtr2 GTPase complex that stimulates TORC1 in response to amino acid stimulation; stimulates the GTPase activity of Gtr1p; negatively regulates the Ran/Tc4 GTPase cycle; activates transcription; tethered to the vacuolar membrane as part of the EGO complex (EGOC); required for sorting of Gap1p; activated by the the Lst4p-Lst7p GAP c…	0.292881	-0.0160759	0.14263	0.0909381	0.22945	0.0177974	0.0497396	0.057001	-0.0472347	0.0239911
YER045C	ACA1	ATF/CREB family basic leucine zipper (bZIP) transcription factor; binds as a homodimer to the ATF/CREB consensus sequence TGACGTCA; important for carbon source utilization; target genes include GRE2 and COS8; ACA1 has a paralog, CST6, that arose from the whole genome duplication	0.292825	0.140158	0.0787324	0.0961655	0.0164601	-0.127317	0.115083	0.157243	0.0532058	-0.0134724	0.453064	0.353534	0.214382	0.0376069	0.174029	0.392009	0.213146	0.0260064	0.100059	-0.244639	0.14928	-0.108962	0.0953266	-0.00613874	-0.0203856	-0.132039	-0.0864337	0.122482	-0.0302275	0.0456295	-0.0290941	-0.187977	0.0186823	-0.280478	0.0549588	-0.00860707
YFR048W	RMD8	Cytosolic protein required for sporulation	0.292583	0.0459326	0.182312	0.138403	0.0400613	0.244716	0.627932	0.0336503	0.658189	0.627033	0.25998	0.164727	0.177104	0.236345	0.347754	0.260125	0.37626	0.53097	0.0518807	0.132725	-0.152905	0.0130117	0.0708925	-0.27449	-0.169413	-0.316626	-0.56917	-0.329801	-0.335259	-0.0979673	-0.495711	0.174821	-0.051821	0.188198	-0.178649	0.366601
YKR101W	SIR1	Protein involved in silencing at mating-type loci HML and HMR; recruitment to silent chromatin requires interactions with Orc1p and with Sir4p, through a common Sir1p domain; binds to centromeric chromatin	0.292576	0.098862	0.255476	0.381877	0.15252	-0.0805228	-0.013629	0.157857	0.0848531	0.0161903									-0.543969	-0.116385	0.0277634	-0.483447	-0.20684	-0.18507	0.00615848	-0.097772	-0.181495	0.0539227	-0.0467706	0.130583	-0.132704	0.00717045	-0.0616934	0.0202909	-0.0923596	0.0122123
YPL106C	SSE1	ATPase component of heat shock protein Hsp90 chaperone complex; plays a role in prion propagation and determining prion variants; binds unfolded proteins; member of the heat shock protein 70 (HSP70) family; deletion results in spindle elongation in S phase; SSE1 has a paralog, SSE2, that arose from the whole genome duplication	0.292537	0.143357	0.0640255	-0.012303	0.208138
YPL034W	YPL034W	Putative protein of unknown function; YPL034W is not essential gene	0.292379	-0.131954	0.151263	0.0663375	-0.38954	0.160532	-0.265356	-0.189374	0.10717	0.363422	-0.0522882	-0.320489	-0.233286	0.0124315	-0.0561077	-0.113331	-0.0442538	0.0428751	0.0762807	-0.0333491	0.263164	-0.189415	0.0390364	-0.136119	-0.00981763	-0.38412	-0.256763	0.313641	-0.13577	0.0678014	-0.531536	-0.119394	0.186838	0.307022	-0.312349	-0.182738
YEL014C	YEL014C	Dubious open reading frame; unlikely to encode a functional protein, based on available experimental and comparative sequence data	0.29223	0.0522925	0.0563842	0.00121946	0.148607	0.263265	-0.129499	-0.0285507	-0.0525443	0.188872	-0.300908	-0.449427	-0.309971	-0.327024	-0.170252	-0.28407	-0.368899	-0.274281	0.0417048	0.166201	-0.108337	0.11825	0.0527076	-0.0727008	0.00137392	-0.204519	-0.126577	-0.00554299	0.00768434	0.00987215	-0.136442	-0.147589	-0.375863	0.220692	-0.226732	0.120498
YCR066W	RAD18	E3 ubiquitin ligase; forms heterodimer with Rad6p to monoubiquitinate PCNA-K164; heterodimer binds single-stranded DNA and has single-stranded DNA dependent ATPase activity; required for postreplication repair; SUMO-targeted ubiquitin ligase (STUbl) that contains a SUMO-interacting motif (SIM) which stimulates its ubiquitin ligase activity towards the sumoylated form of PCNA	0.291217	0.15473	0.109916	0.089493	0.109127	-0.015798	-0.00741377	0.0314938	-0.0218078	-0.0124394	0.0190203	0.0103203	0.0204495	0.00136912	-0.019586	-0.0302906	-0.064716	-0.0641871	-0.0950371	-0.0430381	2.33825	-0.13792	-0.32908	0.263904	0.0419199	-0.2454	-0.324905	0.12667	-0.0923614	-0.0143924	-0.334176	0.170121	-0.127842	1.6885	-0.206843	0.108481
YDR252W	BTT1	Heterotrimeric nascent polypeptide-associated complex beta3 subunit; complex binds ribosomes via its beta-subunits in close proximity to nascent polypeptides; interacts with Caf130p of the CCR4-NOT complex; similar to human BTF3; BTT1 has a paralog, EGD1, that arose from the whole genome duplication	0.291022	0.324617	0.0876042	0.199814	0.115503	-0.0244893	0.00843964	-0.00488297	0.157822	0.146152	0.0385214	0.0599093	-0.00810036	-0.0542354	0.146842	0.020043	0.21039	-0.156656	0.0418357	-0.171715	0.0663504	0.0316556	-0.152906	-0.124247	-0.000985854	-0.123002	-0.0769241	-0.147163	0.0551092	0.0469212	-0.116903	-0.0297914	0.0488541	-0.124595	0.069043	-0.117802
YLL042C	ATG10	Conserved E2-like conjugating enzyme; mediates formation of the Atg12p-Atg5p conjugate, which is a critical step in autophagy	0.290628	0.264333	0.0679516	-0.153444	0.136483	-0.0278232	-0.274404	-0.0558461	-0.174944	0.0628818	0.249505	0.033416	0.147629	0.0135151	0.369497	0.0304348	0.182995	0.180066	-0.0810119	-0.0666723	0.00988557	0.0205238	0.0203539	0.113189	0.0700943	0.0819922	0.0613851	-0.0782802	-0.0107082	0.145253	-0.0638163	0.125738	0.0844332	0.0826019	0.103175	0.121757
YOR255W	OSW1	Protein involved in sporulation; required for the construction of the outer spore wall layers; required for proper localization of Spo14p	0.290122	0.376109	0.119055	0.366395	0.250578	-0.182388	-0.276604	-0.431062	-0.0681814	-0.101546	-0.0970403	-0.240442	-0.0762607	-0.211243	-0.135722	0.180526	-0.205609	-0.194612	0.155851	-0.0731295	-0.150028	-0.224766	0.0868902	0.220199	0.19696	0.168686	0.242437	0.131446	0.290429	0.281671	0.405773	0.0753157	0.260104	-0.169444	0.338614	0.391157
YHR064C	SSZ1	Hsp70 protein that interacts with Zuo1p (a DnaJ homolog); interacts with Zuo1p to form a ribosome-associated complex that binds the ribosome via the Zuo1p subunit; also involved in pleiotropic drug resistance via sequential activation of PDR1 and PDR5; binds ATP	0.28949	0.353266	0.116845	0.0891464	0.603341	0.0506944	0.0225036	0.00026095	-0.0186997	0.00571646														0.253668	0.33516	-0.359698	0.00780359	-0.120239	-0.263647	0.0451118	0.224771
YJL179W	PFD1	Subunit of heterohexameric prefoldin; prefoldin binds cytosolic chaperonin and transfers target proteins to it; involved in the biogenesis of actin and of alpha- and gamma-tubulin; prefoldin complex also localizes to chromatin of actively transcribed genes in the nucleus and facilitates transcriptional elongation	0.289287	0.135091	0.297909	0.181425	0.218698	-0.00716997	-0.0832028	-0.0152431	-0.312355	-0.145402																						-0.0876601	0.0747218	0.391299	0.11779	0.115336
YGL079W	KXD1	Subunit of the BLOC-1 complex involved in endosomal maturation; null mutant is sensitive to drug inducing secretion of vacuolar cargo; GFP-fusion protein localizes to the endosome	0.289072	0.0382093	0.139277	0.113428	-0.0736491	-0.0278179	0.0255107	-0.148267	0.146646	-0.165728	-0.251071	-0.0493114	-0.135036	-0.266011	-0.231937	-0.113946	-0.32264	-0.245847	0.0750256	0.204855	-0.168493	-0.184595	0.245582	0.112494	0.126128	-0.0599851	-0.0877426	0.177498	-0.032453	0.141642	-0.0318028	-0.0491175	-0.184516	0.0185001	-0.102354	0.093024
YLR420W	URA4	Dihydroorotase; catalyzes the third enzymatic step in the de novo biosynthesis of pyrimidines, converting carbamoyl-L-aspartate into dihydroorotate	0.288746	0.286963	0.329744	0.498648	0.201718	-0.170128	-0.0416731	-0.444397	-0.32254	-0.076524														-0.00493905	-0.082489	2.58711	2.48559	0.0913106	0.187811	-0.080457	3.1339	-0.0535471	0.707665	-0.227671	0.141732	0.373288
YLR152C	YLR152C	Putative protein of unknown function; YLR152C is not an essential gene	0.288417	0.2599	0.134641	0.47674	-0.304772	0.141708	0.181828	-0.00916179	0.0805071	0.280438									-0.1905	0.318567	-0.331654	-0.25368	-0.328743	0.0595957	0.209219	-0.294583	-0.24889	0.0570771	0.0951468	-0.000356691	0.377655	0.136952	-0.0957201	-0.0191127	-0.295838	-0.296933
YOR017W	PET127	Protein with a role in 5'-end processing of mitochondrial RNAs; located in the mitochondrial membrane	0.287835	0.240091	0.0477597	-0.019821	0.34324	0.12721	0.082934	-0.0636556	0.129062	0.0315319	0.0754754	0.0384303	0.211356	-0.110909	0.0507966	-0.043517	-0.0731987	-0.224318	-0.0417653	-0.125427	0.313483	-0.0755937	0.361343	-0.0698129	-0.178376	0.00839979	0.0399958	0.0171473	-0.0760546	-0.014596	0.071797	-0.0569279	-0.181373	-0.139009	-0.199698	0.0738717
YGL146C	RRT6	Putative protein of unknown function; non-essential gene identified in a screen for mutants with increased levels of rDNA transcription; contains two putative transmembrane spans, but no significant homology to other known proteins	0.287707	0.173164	0.0734254	0.316462	0.343114	0.0051368	0.00514232	0.012167	0.0332269	0.0102412	-0.199773	-0.0602132	-0.246361	-0.28242	-0.289308	-0.10921	-0.137571	-0.374534	0.0677132	0.0643495	0.012201	-0.0325485	0.0066532	0.2419	0.0344683	0.384277	0.0526024	0.294939	0.0985606	0.0643818	0.309687	-0.0892104	0.0649706	-0.283708	0.0603814	0.251109
YBR189W	RPS9B	Protein component of the small (40S) ribosomal subunit; homologous to mammalian ribosomal protein S9 and bacterial S4; RPS9B has a paralog, RPS9A, that arose from the whole genome duplication	0.287316	0.103369	0.469483	0.229443	0.351052	0.0314375	0.0136431	-0.032804	0.00552936	-0.00734569
YOR082C	YOR082C	Dubious open reading frame; unlikely to encode a functional protein, based on available experimental and comparative sequence data; partially overlaps the verified gene YOR083W	0.286928	0.046101	0.0847278	0.0495594	0.0983796	0.188289	-0.267243	0.226497	-0.126609	-0.0678862														0.0358547	-0.204546	0.475765	0.270373	-0.120326	0.077703	0.0274101	0.424545	0.102232	-0.00565404	0.063928	-0.237993	-0.14565
YOR014W	RTS1	B-type regulatory subunit of protein phosphatase 2A (PP2A); Rts1p and Cdc55p are alternative regulatory subunits for PP2A catalytic subunits, Pph21p and Pph22p; PP2A-Rts1p protects cohesin when recruited by Sgo1p to the pericentromere; highly enriched at centromeres in the absence of Cdc55p; required for maintenance of septin ring organization during cytokinesis, for ring disassembly in G1 and fo…	0.286853	0.277955	0.284948	-0.112769	0.141234
YMR107W	SPG4	Protein required for high temperature survival during stationary phase; not required for growth on nonfermentable carbon sources	0.285939	-0.060624	0.0576968	0.835718	0.484029	-0.432103	-0.0945496	-0.176222	-0.356259	-0.0467794	0.202211	0.150792	0.305691	0.154204	0.537901	0.20765	0.00186525	0.347246	-0.0644615	-0.23234	0.0508097	-0.289127	0.0191482	0.316338	0.180591	-0.0644444	-0.199773	0.0980348	0.123143	0.0745232	0.194357	0.033142	0.0956361	-0.00145609	-0.122378	-0.0210152
YKL212W	SAC1	Phosphatidylinositol phosphate (PtdInsP) phosphatase; involved in hydrolysis of PtdIns[4]P in the early and medial Golgi; regulated by interaction with Vps74p; ER localized transmembrane protein which cycles through the Golgi; involved in protein trafficking and processing, secretion, and cell wall maintenance; regulates sphingolipid biosynthesis through the modulation of PtdIns(4)P metabolism	0.285825	0.641354	0.0473621	0.252044	0.379851																			0.138255	-0.0262557	-0.302026	-0.121662	0.024205	-0.113579	0.202684	-0.27614	0.0230611	0.535612	0.319854	1.48736	0.0261932
YNL086W	SNN1	Subunit of the BLOC-1 complex involved in endosomal maturation; interacts with Msb3p; green fluorescent protein (GFP)-fusion protein localizes to endosomes	0.285779	0.369873	0.00187099	0.131342	-0.00195979	0.0947048	0.480898	0.252759	0.0686569	-0.0713459	-0.367633	-0.384437	-0.411361	-0.233174	0.235877	-0.118639	-0.0889172	-0.522509	-0.225294	-0.155664	-0.155043	-0.122248	-0.18742	-0.434846	-0.309675	-0.518866	-0.493076	-0.595866	-0.383489	-0.428838	-0.536375	0.0985444	-0.0969088	-0.189426	-0.254102	-0.511216
YMR006C	PLB2	Phospholipase B (lysophospholipase) involved in lipid metabolism; displays transacylase activity in vitro; overproduction confers resistance to lysophosphatidylcholine	0.285734	0.117973	0.0292357	-0.105307	-0.0776289	0.0635291	0.0986519	0.351494	0.257616	0.393992	0.0996541	0.0716	0.0268723	0.0450961	0.0391714	-0.000416779	0.0997461	-0.105147	0.113245	0.0725579	-0.214424	0.285849	0.100104	0.0277309	-0.115589	-0.140049	-0.150223	-0.0362411	-0.110113	0.0762989	-0.173627	-0.350091	-0.0695675	-0.285756	0.0664017	0.0805227
YFL053W	DAK2	Dihydroxyacetone kinase; required for detoxification of dihydroxyacetone (DHA); involved in stress adaptation	0.285542	0.365614	0.0170458	0.251869	0.323713	-0.0430973	0.0378899	-0.0838063	-0.0473777	0.0279262	0.231887	0.096576	0.0598033	0.22447	0.203342	-0.00808779	0.0497567	0.228334	0.0787869	0.0458032	0.0190052	0.0980415	0.0915065	-0.0187692	0.110683	-0.0798258	-0.158929	0.119133	0.0727673	0.0697818	-0.148265	0.0772312	0.156069	-0.261437	-0.119263	0.132695
YLR437C	DIF1	Protein that regulates nuclear localization of Rnr2p and Rnr4p; phosphorylated by Dun1p in response to DNA damage and degraded; N-terminal half shows similarity to S. pombe Spd1 protein; DIF1 has a paralog, SML1, that arose from the whole genome duplication	0.285484	-0.0231192	0.200092	0.233916	0.310598	0.270765	0.274766	-0.079585	-0.130593	-0.132401	-0.00950876	0.217677	-0.0766774	-0.220989	0.0453798	-0.162837	0.0111083	-0.0382048	0.312434	0.440539	0.048073	-0.0869576	0.0730345	0.0312161	0.0357742	0.041893	-0.047837	0.148469	0.201862	0.0358489	0.231599	-0.0419721	0.00139072	-0.0295577	-0.117417	0.0704818
YJL154C	VPS35	Endosomal subunit of membrane-associated retromer complex; required for retrograde transport; receptor that recognizes retrieval signals on cargo proteins, forms subcomplex with Vps26p and Vps29p that selects cargo proteins for retrieval; interacts with Ypt7p; overexpression of wild-type human VPS35 or Parkinson's-associated vps35-D686N or vps35-P299S variants complements Ni2+ resistance and Cd2+…	0.285039	0.162124	0.0554738	-0.151586	0.283873																			0.0287767	0.0845987	-0.210893	-0.267782	0.00360552	-0.303475	0.185483	-0.374621	-0.107792	-0.472373	-0.0831529	0.0788113	0.170108
YOR211C	MGM1	Mitochondrial GTPase, present in complex with Ugo1p and Fzo1p; required for mitochondrial morphology, fusion, and genome maintenance; promotes membrane bending; exists as long and short form with different distributions; ratio of long to short forms is regulated by Psd1p; homolog of human OPA1 involved in autosomal dominant optic atrophy	0.284322	0.00193207	-0.0262844	-0.0335841	0.0802798	-0.0116815	1.22191	-0.227662	0.248995	2.43026
YLR052W	IES3	Subunit of the INO80 chromatin remodeling complex	0.283952	0.20834	0.0981621	0.157298	0.221022	-0.0202352	0.0272488	-0.0702645	0.0238087	-0.0125133
YDR163W	CWC15	Non-essential protein involved in pre-mRNA splicing; component of a complex containing Cef1p; has similarity to S. pombe Cwf15p	0.283441	-0.202601	-0.0877418	-0.212388	-0.109488	0.0167738	-0.0284618	-0.0662284	-0.0296996	0.242612	-0.0988338	-0.00178808	-0.31636	0.00214868	0.147736	0.436716	-0.167201	0.0637731	-0.0383156	0.299999	-0.0302221	0.0371954	0.271712	0.0424602	-0.126415	-0.062769	0.0992614	-0.0775392	0.0249936	-0.0566658	0.0901275	-0.00783439	0.352789	-0.0393158	0.307151	-0.076766
YML121W	GTR1	Subunit of a TORC1-stimulating GTPase complex; subunit of the heterodimeric Gtr1-Gtr2 GTPase complex that stimulates TORC1 in response to amino acid stimulation; tethered to the vacuolar membrane as part of the EGOC, a complex required for sorting of Gap1p and microautophagy; involved in phosphate transport and telomeric chromatin silencing; activated by the the Iml1p (GAP) subunit of the SEACIT …	0.282511	0.000524488	0.114497	0.16243	0.240552	-0.00485492	0.00927019	0.00906057	-0.117502	-0.0242748	0.104667	0.0151501	0.0724661	0.186509	0.102731	0.312311	0.145471	0.268223						-0.060378	-0.133493	-0.0669439	-0.0744871	-0.0199358	0.17977	-0.13098	-0.303858	-0.102673	-0.274644	0.789892	0.411024	-0.530047
YER040W	GLN3	Transcriptional activator of genes regulated by nitrogen catabolite repression; localization and activity regulated by quality of nitrogen source and Ure2p	0.282091	0.163809	0.0231446	-0.120202	0.0459156	-4.5e-05	-0.0213571	-0.0443501	-0.149414	-0.0290244	0.0132687	-0.104651	0.0219915	-0.126977	-0.170482	-0.424377	-0.193961	0.164837						0.129777	0.243382	-0.167244	-0.271101	-0.0912364	0.0794543	0.157526	0.006363	0.0230403	-0.136731	-0.0505949	-0.285915	0.0767446
YJR059W	PTK2	Serine/threonine protein kinase; involved in regulation of ion transport across plasma membrane; carboxyl terminus is essential for glucose-dependent Pma1p activation via phosphorylation of Pma1p-Ser899; enhances spermine uptake; PTK2 has a paralog, PTK1, that arose from the whole genome duplication	0.281236	0.0616488	0.307051	0.208639	0.226185	0.0954693	0.554958	-0.334751	0.368487	0.21356														0.0837776	0.109428	-0.343592	-0.358906	-0.0625738	-0.101889	0.157585	-0.414608	0.228679	0.210001	-0.00252473	0.510207	-0.10167
YDR530C	APA2	Diadenosine 5',5'''-P1,P4-tetraphosphate phosphorylase II; AP4A phosphorylase involved in catabolism of bis(5'-nucleosidyl) tetraphosphates; APA2 has a paralog, APA1, that arose from the whole genome duplication	0.281229	0.0654921	0.203995	0.119821	0.404413	0.0473675	-0.0897072	0.0847326	0.145703	0.0554204									-0.072818	0.146131	-0.0415987	0.0148677	-0.039747	-0.310249	-0.228187	2.64815	4.56379	-0.253703	0.27463	-0.138449	3.60379	0.0258906	0.0277006	0.0291284	-0.185186	-0.00109223
YGR286C	BIO2	Biotin synthase; catalyzes the conversion of dethiobiotin to biotin, which is the last step of the biotin biosynthesis pathway; complements E. coli bioB mutant	0.280318	0.0747965	0.0441024	0.171423	0.334567	0.045515	0.137592	0.0488663	0.212807	-0.170487	0.154796	-0.269515	0.113719	0.158073	-0.0732414	0.105568	0.0479097	0.218211	-0.135912	0.314251	-0.175451	0.431153	-0.199501	-0.052639	0.0181433	-0.117829	-0.020211	-0.0142065	-0.0875895	-0.0361726	-0.0831731	0.171597	-0.13188	0.0019735	-0.0663026	-0.25856
YGR254W	ENO1	Enolase I, a phosphopyruvate hydratase; catalyzes conversion of 2-phosphoglycerate to phosphoenolpyruvate during glycolysis and the reverse reaction during gluconeogenesis; expression repressed in response to glucose; protein abundance increases in response to DNA replication stress; N-terminally propionylated in vivo; ENO1 has a paralog, ENO2, that arose from the whole genome duplication	0.280299	0.35904	0.0133747	0.35257	0.0592269	0.331473	0.0198707	0.264108	0.0157032	-0.0988205	0.0713023	0.394667	0.172314	-0.0847133	0.294847	0.0954296	0.0338569	0.284318	-0.14091	0.078089	-0.317155	-0.0162828	0.0612943	-0.228602	-0.142697	-0.188669	-0.0514252	-0.186907	-0.11206	-0.0980532	-0.0933508	0.144618	-0.0173802	0.265771	0.22297	-0.193722
YDL035C	GPR1	Plasma membrane G protein coupled receptor (GPCR); interacts with the heterotrimeric G protein alpha subunit, Gpa2p, and with Plc1p; sensor that integrates nutritional signals with the modulation of cell fate via PKA and cAMP synthesis	0.280265	0.115352	0.1708	0.0524499	0.236704	0.0215641	-0.0516462	-0.108858	-0.0205542	-0.0950564	0.00908685	0.143937	0.247388	-0.205478	-0.170571	-0.0698322	-0.108862	0.0059135	0.140235	0.125964	-0.0914918	-0.00880185	-0.3779	-0.0868111	-0.307403	-0.223933	-0.0917994	-0.200164	-0.134085	-0.190557	-0.190647	0.128258	0.00406379	0.185358	0.131866	-0.298205
YLR371W	ROM2	Guanine nucleotide exchange factor (GEF) for Rho1p and Rho2p; mutations are synthetically lethal with mutations in rom1, which also encodes a GEF; Rom2p localization to the bud surface is dependent on Ack1p; ROM2 has a paralog, ROM1, that arose from the whole genome duplication	0.28021	0.048588	0.303698	0.318392	0.340571	0.108678	0.0939092	0.00625206	-0.063761	0.0116328														-0.0848781	-0.109473	0.482997	0.352765	-0.0151028	0.0350131	0.00587903	0.297005	0.0716442	-0.0171854	-0.0209614	-0.132335	0.0435886
YLR199C	PBA1	Protein involved in 20S proteasome assembly; forms a heterodimer with Add66p that binds to proteasome precursors; interaction with Pba1p-Add66p may affect function of the mature proteasome and its role in maintaining respiratory metabolism; similar to human PAC1 constituent of the PAC1-PAC2 complex involved in proteasome assembly	0.280071	0.0150231	0.167045	0.123844	0.142031	-0.164174	-0.192375	-0.141692	-0.0922078	0.170664	0.011149	0.0453927	0.0715314	0.111837	-0.11832	0.180889	0.0525842	0.153074	0.10409	-0.159863	-0.163929	-0.0236069	0.0536827	0.125253	0.289763	-0.158986	0.0569788	0.216953	0.439598	0.22093	0.284614	-0.458828	-0.0526836	-0.0154317	-0.136613	-0.121575
YGR010W	NMA2	Nicotinic acid mononucleotide adenylyltransferase; catalyzes the transfer of the adenylyl moiety of ATP to nicotinamide mononucleotide to form NAD; involved in de novo and salvage synthesis of NAD(+); homolog of human NMNAT; NMA2 has a paralog, NMA1, that arose from the whole genome duplication	0.279894	0.239656	0.0464916	-0.0709625	0.102022	0.0872515	-0.352018	-0.0171057	-0.159568	0.231701	0.173238	-0.0490638	0.0621093	-0.0209166	0.0644723	-0.0487988	-0.109732	0.104484	0.0709383	-0.0512667	-0.0688523	0.0243667	0.0105675	0.308701	0.224799	0.0535675	0.205436	0.0941813	0.312966	-0.00784435	0.233547	-0.0943473	0.0081803	-0.0732622	-0.0267645	0.141823
YBL091C	MAP2	Methionine aminopeptidase; catalyzes the cotranslational removal of N-terminal methionine from nascent polypeptides; function is partially redundant with that of Map1p	0.279301	-0.133488	0.171813	0.107146	0.0872561	-0.0381026	-0.157053	0.0661236	-0.0023409	-0.157101	-0.0142581	0.260494	-0.0821337	0.0144265	0.129197	0.0904978	-0.00321483	0.1398	-0.0556158	0.0579637	-0.00306035	0.0615496	0.0734849	-0.0683425	-0.0419797	0.0783121	0.13912	-0.126221	-0.0479058	0.136764	0.136093	-0.0160587	0.242436	-0.109934	0.166658	0.27928
YDL041W	YDL041W	Dubious open reading frame; unlikely to encode a functional protein, based on available experimental and comparative sequence data; overlaps the verified gene SIR2/YDL042C	0.277528	-0.166135	-0.155782	0.475431	0.253598	0.142409	-0.211084	0.570851	-0.212911	-0.241201														0.0413242	0.040717	-0.147341	-0.214493	0.150463	-0.0199165	0.0501169	-0.0971127	0.0750973	-0.540448	0.221328	-0.443379	-0.111385
YJR019C	TES1	Peroxisomal acyl-CoA thioesterase; likely to be involved in fatty acid oxidation rather than fatty acid synthesis; conserved protein also found in human peroxisomes; TES1 mRNA levels increase during growth on fatty acids	0.277174	-0.0647027	0.115113	-0.00346115	0.129513	0.0916699	0.207893	0.0771128	0.0920186	0.0760367	0.370991	-0.0518296	0.115538	-0.0450123	-0.174676	0.0292354	-0.107831	-0.0240094	0.479071	0.0540473	-0.0576734	0.124381	0.0738102	-0.00506744	0.316195	-0.0390973	-0.263048	0.0988879	-0.0169596	-0.0116005	-0.239478	-0.0739877	0.205351	-0.187114	0.0795139	0.0555797
YIL088C	AVT7	Putative transporter; member of a family of seven S. cerevisiae genes (AVT1-7) related to vesicular GABA-glycine transporters	0.277068	0.0776808	0.0298125	0.0279916	0.284865	-0.0287248	-0.0315522	0.146024	0.202846	-0.0859381	0.192889	-0.0398404	0.122162	-0.0137887	0.102562	0.0471918	0.11735	0.143191	-0.132715	0.240084	-0.222855	0.178343	0.0329784	0.0957268	0.00350927	-0.0320762	0.0642808	-0.0800698	-0.0258528	-0.0380666	-0.027605	0.0309968	-0.0599135	-0.0360617	-0.185145	-0.0192921
YNL176C	TDA7	Cell cycle-regulated gene of unknown function; promoter bound by Fkh2p; null mutant is sensitive to expression of the top1-T722A allele; TDA7 has a paralog, YDL211C, that arose from the whole genome duplication	0.276964	0.0257032	0.0363334	-0.104917	0.179847	0.0505492	0.193307	-0.0811661	0.107021	0.0695223	0.0212996	0.144306	0.220257	-0.0581368	0.109811	0.0394845	0.0157253	-0.0133596	0.0290256	0.103956	0.0886431	0.290571	0.116905	-0.169179	0.000839027	-0.233685	-0.32686	-0.196422	0.0451757	-0.12123	-0.0986227	-0.153588	-0.119508	-0.129783	0.0577288	-0.126245
YJL134W	LCB3	Long-chain base-1-phosphate phosphatase; specific for dihydrosphingosine-1-phosphate, regulates ceramide and long-chain base phosphates levels, involved in incorporation of exogenous long chain bases in sphingolipids; LCB3 has a paralog, YSR3, that arose from the whole genome duplication	0.276597	0.166645	0.120093	-0.193423	0.0410508	-0.150867	0.210506	-0.411138	0.152236	-0.0803818	0.08952	0.261556	-0.0108346	-0.0297201	0.0861966	0.0101543	0.237703	0.264822	0.119668	-0.08691	0.100721	-0.0254493	0.242281	0.0173415	0.0963307	-0.153331	-0.0690604	-0.00458287	-0.0588867	0.0296368	-0.0262307	0.107236	-0.0774225	-0.0171661	0.223922	0.0957602
YDR148C	KGD2	Dihydrolipoyl transsuccinylase; component of the mitochondrial alpha-ketoglutarate dehydrogenase complex, which catalyzes the oxidative decarboxylation of alpha-ketoglutarate to succinyl-CoA in the TCA cycle; phosphorylated	0.276161	0.449994	0.0447129	0.0897872	-0.0688594	-0.0062697	0.184968	-0.301056	0.194971	1.09457														0.208391	0.165455	0.0170245	0.147723	0.180126	-0.197402	-0.0328835	0.160584	-0.134826	0.727794	-0.359399	0.563383	1.41351
YDR448W	ADA2	Transcription coactivator; component of the ADA and SAGA transcriptional adaptor/HAT (histone acetyltransferase) complexes	0.275927	0.226431	0.405488	0.27983	0.480693	-0.0631627	-0.0120749	-0.254056	0.124518	-0.200296
YHL042W	YHL042W	Putative protein of unknown function; member of the DUP380 subfamily of conserved, often subtelomerically-encoded proteins	0.275752	0.387731	0.104453	0.451634	0.19243	0.00314735	-0.300739	-0.193642	-0.0746516	0.114058	0.0913304	-0.015688	-0.0886189	0.077311	0.0542138	0.0462948	0.106814	-0.261486	0.0875975	0.0383144	0.132096	0.157962	0.225636									0.0285298	0.0271117	-0.01248	0.00438044	-0.00731352
YHR076W	PTC7	Type 2C serine/threonine protein phosphatase (PP2C); alternatively spliced to create two mRNA isoforms; protein from spliced form localizes to the mitochondria while the one from the unspliced form is localized to the nuclear envelope; activates coenzyme Q6 biosynthesis by dephosphorylation of demethoxy-Q6 hydroxylase Coq7p	0.274901	0.24466	0.00898389	0.125978	0.16373	0.197379	0.497502	0.11452	0.0774532	-0.0681428	-0.0611892	-0.0780182	-0.0484865	-0.136381	0.0890614	-0.123904	-0.0432373	-0.164948	-0.111191	0.119738	0.000606186	0.0241288	0.0796773									0.367757	0.180946	0.157827	-0.120847	-0.11463
YGR001C	EFM5	S-adenosylmethionine-dependent lysine methyltransferase; involved in the trimethylation of eEF1A (Tef1p/Tef2p) at lysine 79; green fluorescent protein (GFP)-fusion protein localizes to the cytoplasm; required for replication of Brome mosaic virus in budding yeast; expresses a circular RNA; originally misclassified as a N-6-adenine specific DNA methyltransferase based on sequence similarity; both …	0.274422	-0.0206799	0.00574626	-0.10842	-0.332691	-0.195414	-0.169752	-0.107309	0.0505849	0.0680641	0.0847795	0.157281	0.191887	0.0354479	0.00100575	0.100988	0.0942542	0.0708691	0.534993	-0.317876	-0.00970427	0.170135	0.0584805	0.00518188	0.0468262	-0.182853	-0.0843154	-0.0165407	-0.117295	-0.101229	-0.311157	0.0733734	-0.0140983	-0.127886	-0.0231849	0.206188
YNL298W	CLA4	Cdc42p-activated signal transducing kinase; member of the PAK (p21-activated kinase) family, along with Ste20p and Skm1p; involved in septin ring assembly, vacuole inheritance, cytokinesis, sterol uptake regulation; phosphorylates Cdc3p and Cdc10p; CLA4 has a paralog, SKM1, that arose from the whole genome duplication	0.274323	0.248277	0.288636	0.352448	0.160289
YPR063C	YPR063C	ER-localized protein of unknown function	0.27406	0.113808	0.0739043	0.0796167	0.166905	-0.268256	0.0359875	-0.473252	0.154245	-0.0638944	0.158889	0.0970608	0.197111	0.259488	0.208699	-0.104112	-0.0860553	0.0694224	-0.0633588	-0.158472	-0.10319	-0.264574	-0.0797798	0.0634086	0.0270017	0.186931	0.117485	0.147072	0.0654047	0.228323	-0.066759	-0.0979951	0.0524587	-0.0220933	0.0405655	-0.330904
YNL296W	YNL296W	Dubious open reading frame unlikely to encode a functional protein; deletion adversely affects sporulation; deletion mutant exhibits synthetic phenotype under expression of mutant huntingtin fragment, but gene does not have human ortholog	0.274041	0.239694	0.152647	0.104513	0.642095	0.0142385	1.08812	-0.0920611	1.22306	-0.0455435
YKL033W-A	YKL033W-A	Putative protein of unknown function; similar to uncharacterized proteins from other fungi	0.273573	0.211069	0.197594	0.347071	0.236183																			0.158914	-0.0137146	-0.0195977	0.299836	-0.0815331	0.371937	0.113049	0.0931329	0.337339	0.0734973	0.165511	0.148931	0.0575138
YBR285W	YBR285W	Putative protein of unknown function; YBR285W is not an essential gene	0.273261	-0.316712	0.0549262	-0.0503315	0.629935	0.220029	0.0714129	0.444058	0.18083	0.206561	-0.242335	-0.29145	-0.402452	-0.0450798	-0.0776617	-0.0725512	-0.0628916	-0.221329	-0.216605	-0.215606	-0.157013	-0.0406583	-0.037915	-0.0803955	-0.201463	-0.574769	-0.689364	-0.051698	-0.386064	-0.126165	-0.454967	0.03001	0.110972	0.163616	0.257085	0.339522
YNL058C	YNL058C	Putative protein of unknown function; green fluorescent protein (GFP)-fusion protein localizes to vacuole; not an essential gene; YNL058C has a paralog, PRM5, that arose from the whole genome duplication	0.272727	-0.0584135	-0.427356	-0.104427	-0.218709	0.0472104	-0.267085	0.0804537	-0.368628	-0.0725843	0.230885	0.00170412	-0.0468076	-0.265426	0.13495	-0.0942936	-0.286835	0.235109	0.0146208	0.154154	0.0203181	0.139139	0.0772191	-0.0996353	0.0835965	-0.0151712	0.131924	0.155197	0.232422	0.153424	0.0573451	0.0543499	0.0487677	0.096574	0.116724	-0.0631589
YDR286C	YDR286C	Putative protein of unknown function; predicted to have thiol-disulfide oxidoreductase active site	0.272528	0.0904551	0.159141	0.229261	0.130627	-0.0664811	-0.653524	-0.1258	-0.451786	-0.0785768	0.210594	-0.0485876	0.183585	-0.274162	0.0569266	0.0244992	0.0624553	0.261802	-0.179791	0.114092	0.0959285	0.260906	0.109249	0.0330956	-0.0611537	-0.204587	-0.265112	-0.00948414	0.00345769	-0.121822	0.113063	-0.0235629	-0.25828	-0.17092	-0.0212455	-0.0595968
YDR131C	YDR131C	F-box protein subunit of SCF ubiquitin ligase complex; substrate-specific adaptor subunit that recruits substrates to a core ubiquitination complex	0.272219	0.312022	0.161066	0.00722343	0.161553	-0.103395	0.0565728	0.300246	-0.0406594	-0.0773762	0.135765	0.0286287	0.0841724	-0.0757086	0.0384598	0.180178	0.181134	0.0416025	0.134946	0.0156106	-0.141168	-0.111537	-0.0992654	0.00370659	-0.0163245	0.495596	0.193576	0.143923	0.128854	0.158495	0.139113	0.0525757	-0.0524981	0.0214102	-0.133067	-0.0203638
YMR306W	FKS3	Protein involved in spore wall assembly; has similarity to 1,3-beta-D-glucan synthase catalytic subunits Fks1p and Gsc2p; the authentic, non-tagged protein is detected in highly purified mitochondria in high-throughput studies	0.272113	-0.139523	-0.0266851	0.106069	-0.0156028	0.107835	-0.124343	0.0978864	-0.095163	0.103868	0.00594217	-0.134275	0.103198	-0.0608052	0.0619403	-0.0524372	-0.0476642	0.0195405	-0.323944	0.214296	-0.136643	0.00924719	0.140093	-0.197926	-0.106062	-0.260428	-0.144697	0.0946772	0.00419783	0.0623331	-0.0508478	0.0174001	-0.135939	-0.107693	-0.12603	0.0375026
YOR084W	LPX1	Peroxisomal matrix-localized lipase; required for normal peroxisome morphology; contains a peroxisomal targeting signal type 1 (PTS1) and a lipase motif; peroxisomal import requires the PTS1 receptor, Pex5p and self-interaction; transcriptionally activated by Yrm1p along with genes involved in multidrug resistance; oleic acid inducible	0.27196	-0.00959315	0.0406512	0.0283882	0.0494995	0.067103	0.404455	0.249327	0.245922	0.0396685	0.0984119	0.183431	-0.0545683	0.381389	0.0605963	0.333934	0.0367275	0.25747	-0.140643	-0.136317	0.0251992	-0.0985926	0.0300056	-0.046216	-0.0492434	0.0259959	-0.175541	-0.16205	-0.0861539	-0.224641	-0.157703	-0.025037	0.0224151	-0.0115111	0.077608	-0.00938668
YDL226C	GCS1	ADP-ribosylation factor GTPase activating protein (ARF GAP); involved in ER-Golgi transport; required for prospore membrane formation; regulates phospholipase Spo14p; shares functional similarity with Glo3p; GCS1 has a paralog, SPS18, that arose from the whole genome duplication	0.271952	0.17206	0.24651	0.52079	-0.0147997	-0.0900372	-0.288449	-0.16354	0.285351	-0.244343	-0.182072	0.0547589	0.0515829	0.121876	-0.1148	-0.16687	0.0666408	-0.0347145	0.204708	0.152747	-0.0665651	0.227238	0.151381	-0.0701803	-0.0138132	-0.227846	0.0688726	-0.0789085	0.0672601	-0.0645359	-0.271529	0.211073	-0.0491846	0.00807013	0.0229672	0.152599
YPR199C	ARR1	Transcriptional activator of the basic leucine zipper (bZIP) family; required for transcription of genes involved in resistance to arsenic compounds	0.271877	0.192475	-0.0804288	0.0287786	0.219582	-0.0966783	0.17227	-0.0106852	0.245843	-0.18397	0.0363428	-0.0468503	0.164441	-0.107302	0.0263691	-0.0342868	-0.0567935	0.0499694	-0.0569096	0.109923	-0.0229207	-0.00445986	-0.0037429	0.0883351	0.239318	-0.0318543	-0.130958	0.131913	-0.0309068	0.0417197	0.0176652	-0.2531	0.0397109	-0.245937	-0.0596039	-0.0565112
YOR067C	ALG8	Glucosyl transferase; involved in N-linked glycosylation; adds glucose to the dolichol-linked oligosaccharide precursor prior to transfer to protein during lipid-linked oligosaccharide biosynthesis; similar to Alg6p; human homolog ALG8 can complement yeast null mutant	0.271691	0.496565	0.0861455	0.0103583	0.581324	-0.145802	0.35166	0.235973	-0.101463	-0.163353	0.198753	0.288471	0.0386613	0.0471383	0.226978	0.0829894	0.146445	0.072765	0.240701	0.398612	0.120639	0.139091	0.194816	0.00105082	0.0262008	-0.00817975	-0.227324	-0.137362	0.0368965	0.0584874	-0.268181	0.176903	0.0364165	0.0522536	-0.0545879	0.0888426
YOR235W	IRC13	Dubious open reading frame; unlikely to encode a functional protein, based on available experimental and comparative sequence data; null mutant displays increased levels of spontaneous Rad52 foci	0.271417	0.188688	0.208334	0.0107365	0.112636						-0.126908	-0.117848	-0.243193	0.00559627	-0.109345	0.178023	-0.0813547	-0.0662438	0.286036	0.229199	0.238447	-0.425786	-0.0880739	0.0315138	0.071721	0.255805	0.193338	0.0119097	0.198795	-0.167287	0.11215	0.0587701	0.0339943	-0.0276796	-0.250103	-0.0124811
YMR129W	POM152	Glycoprotein subunit of transmembrane ring of nuclear pore complex; contributes to nucleocytoplasmic transport, nuclear pore complex (NPC) biogenesis and spindle pole body duplication; homologous to human NUP210	0.271174	0.259217	0.0215938	0.105981	0.237977	-0.0218788	0.147841	0.103911	0.272724	0.101931	0.0837603	0.223008	0.0703507	-0.155974	0.128056	0.0160825	0.233589	-0.0343604	0.0466926	0.0133059	-0.00426885	0.0441997	0.0609693	-0.151146	-0.175774	-0.247542	-0.415149	-0.179307	-0.171441	-0.104289	-0.253108	0.152054	-0.108258	0.0186704	-0.0663259	-0.0615894
YBR111W-A	SUS1	Component of both the SAGA histone acetylase and TREX-2 complexes; interacts with RNA polymerase II; involved in mRNA export coupled transcription activation and elongation; involved in post-transcriptional tethering of active genes to the nuclear periphery and to non-nascent mRNP	0.270841	0.286033	0.253514	0.376709	0.0777039	-0.167625	-0.241128	0.160899	-0.148196	0.273695
YDR539W	FDC1	Ferulic acid decarboxylase, also active on p-coumaric acid; essential for decarboxylation of aromatic carboxylic acids to corresponding vinyl derivatives; co-overproduction of Pad1p and Fdc1p greatly increases cinnamic acid decarboxylase activity; structure implicates Glu285 as the general base in the nonoxidative decarboxylation reaction catalyzed by Fdc1p; homolog of E. coli UbiD; GFP-fusion pr…	0.27049	-0.0898489	0.0499407	0.248611	0.304861	-0.179131	-0.374194	0.0428914	-0.216677	0.320135	0.315123	0.336197	-0.058647	0.147069	0.103967	0.212145	-0.0154621	0.321207	-0.372253	-0.068888	-0.17534	-0.0614	0.123894	-0.0480859	-0.291222	-0.437826	-0.579295	-0.199472	-0.0445089	-0.118034	-0.491858	0.0416178	-0.03333	0.139762	-0.170775	0.271937
YGR275W	RTT102	Component of both the SWI/SNF and RSC chromatin remodeling complexes; suggested role in chromosome maintenance; possible weak regulator of Ty1 transposition; protein abundance increases in response to DNA replication stress	0.270401	0.36172	0.27156	-0.0155104	-0.112633	0.0260281	-0.350531	-0.209453	-0.324337	-0.193682	-0.375346	-0.146851	0.0807057	0.0252401	-0.106447	0.0535437	-0.098805	-0.145103	-0.174913	-0.088275	0.00664007	0.0760136	0.202827	0.00193381	0.140127	-0.0936051	0.0474796	0.284816	0.209811	0.140433	0.145259	0.153601	-0.153053	0.0856979	-0.133252	-0.0177956
YKL056C	TMA19	Protein that associates with ribosomes; homolog of translationally controlled tumor protein; green fluorescent protein (GFP)-fusion protein localizes to the cytoplasm and relocates to the mitochondrial outer surface upon oxidative stress	0.270335	0.0529131	0.206546	0.0163382	0.146792	0.0265823	0.0440627	0.0375929	0.0147729	0.0197709									-0.316889	-0.211013	-0.0197899	-0.0240404	-0.0246541	0.13386	-0.0341084	-0.0841815	0.0639425	0.166997	0.146125	0.205149	-0.0858649	0.0606807	0.124144	-0.0673623	-0.243752	-0.0344475
YDR169C	STB3	Ribosomal RNA processing element (RRPE)-binding protein; involved in the glucose-induced transition from quiescence to growth; restricted to nucleus in quiescent cells, released into cytoplasm after glucose repletion; binds Sin3p; relative distribution to the nucleus increases upon DNA replication stress	0.270309	0.327793	-0.0110456	0.311847	0.268864	-0.0698047	-0.0294975	0.0307958	0.167311	0.197251	-0.0729779	-0.121968	-0.184721	-0.0583649	-0.205725	-0.141915	-0.103384	-0.292792	0.541687	0.120262	0.114984	-0.00405346	0.062373	-0.0745571	0.260215	-0.123758	-0.062175	-0.139848	0.0465093	0.0573762	-0.0815841	0.0989975	-0.00485555	-0.262904	-0.0296892	-0.0149375
YNL227C	JJJ1	Co-chaperone that stimulates the ATPase activity of Ssa1p; required for a late step of ribosome biogenesis; associated with the cytosolic large ribosomal subunit; contains a J-domain; mutation causes defects in fluid-phase endocytosis	0.270288	0.0933672	0.0521562	0.0223955	-0.101278	0.0228502	0.0500167	-0.0141917	-0.0839204	-0.00558429	-0.08105	-0.0735643	0.110731	-0.241003	-0.3637	-0.205467	-0.57373	-0.1842	0.195019	-0.0280407	0.0763641	0.0665377	0.0500066	0.0372527	-0.0649004	-0.308613	-0.293779	-0.180605	-0.217292	0.0235582	-0.435736
YGR004W	PEX31	Peroxisomal integral membrane protein; involved in negative regulation of peroxisome size; partially functionally redundant with Pex30p and Pex32p; probably acts at a step downstream of steps mediated by Pex28p and Pex29p; PEX31 has a paralog, PEX30, that arose from the whole genome duplication	0.270139	-0.101657	0.217005	0.0815519	-0.171948						0.0918999	0.157332	0.114699	-0.0654471	0.25854	0.238412	-0.123457	0.311191	-0.1341	0.204098	0.00365378	-0.0532129	0.167407									-0.0450901	-0.0146484	0.0647484	0.181351	0.00979961
YDR059C	UBC5	Ubiquitin-conjugating enzyme; mediates selective degradation of short-lived, abnormal, or excess proteins, including histone H3; central component of the cellular stress response; expression is heat inducible; protein abundance increases in response to DNA replication stress; UBC5 has a paralog, UBC4, that arose from the whole genome duplication	0.269799	0.280731	0.000748054	0.239955	0.23847	-0.0025639	0.103169	0.168915	0.00830987	0.00774719	0.259703	0.243762	0.0607595	0.0132813	0.47195	0.368509	0.13187	0.285551	-0.134722	-0.0982098	-0.0864671	0.0465585	-0.0295977	0.150763	0.0523348	-0.0327378	-0.185923	0.174002	0.0456866	0.0731904	-0.108524	0.0730923	-0.0409213	-0.0369211	0.075228	0.229407
YER092W	IES5	Non-essential INO80 chromatin remodeling complex subunit; deletion affects telomere maintenance via recombination	0.269043	0.277311	0.140034	0.0498522	0.461755	-0.358518	-0.0286981	-0.342915	0.0109125	-0.0318828	-0.111888	-0.130718	-0.0360335	-0.0808187	-0.194234	0.00877428	-0.189678	-0.052339	0.145993	-0.0899706	-0.112233	0.2704	0.232437	0.280047	0.151493	-0.0360036	-0.195631	0.160787	0.323377	0.2049	-0.186467	-0.181913	-0.507242	-0.200229	-0.267992	-0.140805
YJL210W	PEX2	RING-finger peroxin and E3 ubiquitin ligase; peroxisomal membrane protein with a C-terminal zinc-binding RING domain, forms translocation subcomplex with Pex10p and Pex12p which functions in peroxisomal matrix protein import	0.268911	0.131637	0.221934	0.296246	0.0642513	-0.0729191	-0.330724	0.0300177	-0.214125	-0.147611	-0.344861	-0.213891	-0.0388439	-0.318406	-0.339444	-0.191628	-0.384472	-0.299633						0.0414405	-0.0466901	-0.414284	-0.211486	-0.111312	-0.0210348	-0.0392727	-0.058284	-0.144354	0.115519	-0.00925027	0.0614848	0.0210985
YGR205W	TDA10	ATP-binding protein of unknown function; crystal structure resembles that of E.coli pantothenate kinase and other small kinases; null mutant is sensitive to expression of the top1-T722A allele	0.26886	0.245782	0.0775958	0.321742	0.118752	-0.0669095	0.219424	0.120293	0.394634	0.219341	0.0428999	0.186527	0.285306	0.25206	0.0920435	0.0316143	0.0907709	0.199564	0.36615	-0.27269	0.15129	0.0313268	-0.143259	0.0262743	0.0554158	0.296047	0.314	0.172517	0.0742632	0.0227793	0.16368	-0.213608	0.116683	-0.153427	0.287754	-0.157016
YIL045W	PIG2	Putative type-1 protein phosphatase targeting subunit; tethers Glc7p type-1 protein phosphatase to Gsy2p glycogen synthase; PIG2 has a paralog, GIP2, that arose from the whole genome duplication	0.268378	0.0998534	0.0608903	0.0117664	0.238885	0.0138613	-0.125613	-0.113732	-0.240502	-0.0473721	-0.291924	-0.150005	-0.158426	-0.0797547	-0.163561	-0.254872	0.0525597	-0.0651279	0.0103971	-0.0206288	-0.188092	0.166282	0.0271321	0.0665186	0.0639993	0.121145	0.0878554	0.182093	0.160939	0.0786547	0.147939	0.00606816	0.318212	0.00294809	0.261959	0.162657
YFL016C	MDJ1	Co-chaperone that stimulates HSP70 protein Ssc1p ATPase activity; involved in protein folding/refolding in the mitochodrial matrix; required for proteolysis of misfolded proteins; member of the HSP40 (DnaJ) family of chaperones	0.268207	0.632244	0.734414	-0.160264	0.26306	0.228211	2.32773	0.183419	1.9267	1.81035
YJL063C	MRPL8	Mitochondrial ribosomal protein of the large subunit	0.268063	-0.01613	0.263238	-0.284847	-0.121846	0.0498982	2.36243	-0.484369	1.34072	1.55897														0.315335	0.0494645	0.0831328	0.483056	0.148747	0.333931	0.395451	0.261388	0.239931	1.82468	0.284375	1.39766	2.08976
YGR295C	COS6	Endosomal protein involved in turnover of plasma membrane proteins; member of the DUP380 subfamily of conserved, often subtelomeric COS genes; required for the multivesicular vesicle body sorting pathway that internalizes plasma membrane proteins for degradation; Cos proteins provide ubiquitin in trans for nonubiquitinated cargo proteins	0.267005	0.299654	0.303046	0.19104	0.108866	-0.224767	0.082186	-0.0386035	0.157474	-0.14363	-0.295184	-0.114608	0.0162006	0.0449346	-0.00601103	0.0817032	-0.0652192	0.256318	0.135108	0.240174	0.0746101	0.172348	-0.162585	0.107115	0.0895185	0.350846	0.156857	0.11361	0.225828	0.0771473	0.125374	-0.119279	-0.00143376	0.0735452	-0.112876	-0.00371245
YNL055C	POR1	Mitochondrial porin (voltage-dependent anion channel); outer membrane protein required for maintenance of mitochondrial osmotic stability and mitochondrial membrane permeability; couples the glutathione pools of the intermembrane space (IMS) and the cytosol; interacts with Om45 and Om14 in the outer membrane; phosphorylated; protein abundance increases in response to DNA replication stress	0.266795	0.191539	-0.0482626	0.00772416	0.522235																			-0.06731	-0.00156873	0.0231733	0.0281562	0.0592136	-0.0959244	-0.0745723	-0.0106547
YKL137W	CMC1	Copper-binding protein of the mitochondrial intermembrane space; evolutionarily conserved; may be involved in delivering copper from the matrix to the cytochrome c oxidase complex; contains a twin CX9C motif	0.26639	0.696469	0.312544	0.37373	-0.10551						-0.0919292	-0.338148	-0.04836	-0.0322047	0.0306823	-0.188031	-0.179126	-0.177727						0.112106	0.0786355	0.159423	-0.0482789	0.292718	0.459928	0.410314	0.340815
YJL121C	RPE1	D-ribulose-5-phosphate 3-epimerase; catalyzes a reaction in the non-oxidative part of the pentose-phosphate pathway; mutants are sensitive to oxidative stress	0.26639	-0.2489	-0.17312	-0.0373809	-0.634932	0.137311	0.269851	-0.0488045	-0.0263261	0.657348	0.552736	-0.199334	0.303717	0.275801	0.383842	0.276384	0.0485892	-0.135771						0.00475076	-0.0746913	0.448801	0.0364496	-0.122825	0.156928	-0.205169	0.608294	-0.207173	0.489666	-0.289238	0.545489	0.00949787
YOL080C	REX4	Putative RNA exonuclease; possibly involved in pre-rRNA processing and ribosome assembly	0.265165	0.0761611	0.0435136	0.0774153	0.279031	-0.258143	-0.114925	-0.272331	0.00652248	-0.11571	-0.200574	0.0404689	-0.151452	-0.176671	0.0705431	-0.0747182	-0.104185	-0.0739502	-0.151947	-0.196133	-0.326576	-0.0742289	-0.0331089	0.0689199	-0.102094	-0.0505218	-0.183497	0.0721952	-0.190454	-0.0417863	-0.126085	-0.0998611	-0.00109357	-0.300596	-0.0180791	0.0301261
YDL010W	GRX6	Cis-golgi localized monothiol glutaredoxin, binds Fe-S cluster; more similar in activity to dithiol than other monothiol glutaredoxins; involved in the oxidative stress response; GRX6 has a paralog, GRX7, that arose from the whole genome duplication	0.264899	0.541294	0.252088	0.40726	0.0266059	0.23287	-0.0414425	-0.173572	-0.0761143	-0.323076	-0.125842	-0.0209344	-0.0289229	0.115717	0.120193	-0.00156984	-0.101395	-0.141778	0.132537	0.232217	-0.235802	0.332314	0.0607272	-0.0361713	0.195162	-0.2001	-0.293071	0.174626	0.0829741	-0.117779	0.0101112	0.0141187	0.326048	-0.15372	-0.050409	0.00655182
YDR230W	YDR230W	Dubious open reading frame; unlikely to encode a functional protein, based on available experimental and comparative sequence data; partially overlaps the verified gene COX20/YDR231C	0.263987	0.0386327	0.185834	0.336382	0.462943	-0.0166886	1.45708	-0.0647019	0.747488	1.62895																						-0.0510627	1.57673	-0.517719	0.774415	1.83203
YLR218C	COA4	Twin Cx(9)C protein involved in cytochrome c oxidase organization; organization includes assembly or stability; localizes to the mitochondrial intermembrane space via the Mia40p-Erv1p system; interacts genetically with CYC1 and with cytochrome c oxidase assembly factors	0.263327	0.319553	0.0905979	0.15875	-0.0488098	-0.207047	0.984284	-0.189563	0.180233	1.8231	0.162777	-0.297263	0.236995	0.21343	-0.224272	0.185111	0.0842917	0.258833	-0.207832	1.1829	-0.443224	0.514688	2.0569
YMR095C	SNO1	Protein of unconfirmed function; involved in pyridoxine metabolism; expression is induced during stationary phase; forms a putative glutamine amidotransferase complex with Snz1p, with Sno1p serving as the glutaminase	0.263163	0.0772638	0.172328	0.214196	0.295848	-0.030973	-0.208691	0.0569224	-0.0906211	-0.108084	0.239236	0.0189558	0.0394814	-0.0716338	-0.160391	-0.145328	-0.258144	-0.127421	-0.0215212	-0.067718	-0.0110973	0.078685	0.13679	-0.0414815	-0.0457484	0.215064	0.392145	0.117925	0.169296	0.151481	0.113373	0.0156012	-0.117791	-0.100809	0.0389303	-0.173164
YOR047C	STD1	Protein involved in control of glucose-regulated gene expression; interacts with kinase Snf1p, glucose sensors Snf3p and Rgt2p, TATA-binding Spt15p; regulator of transcription factor Rgt1p; interactions with Pma1p appear to propagate [GAR+]; STD1 has a paralog, MTH1, that arose from the whole genome duplication	0.262225	0.0406285	-0.026369	-0.0698109	0.0739738	-0.0150044	0.467354	0.00796871	-0.153081	0.0133615	0.181154	0.173825	0.276058	0.13389	0.459586	0.0180761	0.118716	0.30505	0.204084	0.192138	0.143845	-0.145262	-0.190631	-0.0308037	-0.138257	-0.130731	0.141743	-0.160196	0.0975925	-0.172583	-0.139159	0.116094	0.431119	-0.144185	0.198133	0.0448001
YDR337W	MRPS28	Mitochondrial ribosomal protein of the small subunit	0.261937	-0.136554	-0.0145354	0.0206635	0.0236836	0.110694	3.0609	-0.432819	2.26064	2.25671
YJL037W	IRC18	Protein involved in outer spore wall assembly; likely involved directly in dityrosine layer assembly; expression induced in respiratory-deficient cells and in carbon-limited chemostat cultures; similar to adjacent ORF, LOH1/YJL038C, and the double mutant irc18 loh1 exhibits reduced dityrosine fluorescence relative to the single mutants; null mutant displays increased levels of spontaneous Rad52p …	0.261718	-0.359557	-0.225267	0.144793	-0.0178035	0.131189	-0.00174001	0.516553	0.030715	0.266008
YNR032W	PPG1	Putative serine/threonine protein phosphatase; putative phosphatase of the type 2A-like phosphatase family, required for glycogen accumulation; interacts with Tap42p, which binds to and regulates other protein phosphatases	0.261524	0.37445	0.258264	0.165836	-0.0457132	0.116971	-0.368982	0.120272	0.0176957	-0.036258	0.0123809	-0.417253	-0.121189	-0.161751	-0.207941	-0.423356	-0.0485069	-0.0633658	1.81846	0.611736	0.0544427	0.39568	0.391255	-0.0965574	-0.0960812	-0.153205	-0.207254	0.145281	0.111045	-0.166161	-0.177554	0.375698	-0.358961	0.540807	-0.118466	0.264249
YEL029C	BUD16	Putative pyridoxal kinase; a key enzyme involved in pyridoxal 5'-phosphate synthesis, the active form of vitamin B6; required for genome integrity; involved in bud-site selection; similarity to yeast BUD17 and human pyridoxal kinase (PDXK)	0.261498	0.447826	0.404676	0.582546	0.196936	-0.00664601	0.00313644	0.0520011	-0.00919964	0.0119753														0.0413173	-0.0480701	-0.0951702	0.00793315	0.170011	-0.345186	0.011174	-0.134287
YIL041W	GVP36	BAR domain protein that localizes to early and late Golgi vesicles; required for adaptation to varying nutrient concentrations, fluid-phase endocytosis, polarization of the actin cytoskeleton, and vacuole biogenesis	0.26115	0.345503	0.362191	0.0426023	0.18079	-0.0128596	-0.00904098	0.0296642	-0.0190489	-0.00489292	-0.122449	0.00137465	-0.00425151	-0.239363	-0.344882	-0.182672	-0.0793679	-0.171104	-0.0948393	-0.164933	-0.158094	0.0428018	0.000512943	0.132423	0.0220476	0.131497	0.0540024	-0.0665181	0.125136	0.0274604	0.0464809	-0.176198	0.240079	-0.0300135	0.105813	-0.11577
YGL082W	YGL082W	Putative protein of unknown function; predicted prenylation/proteolysis target of Afc1p and Rce1p; green fluorescent protein (GFP)-fusion protein localizes to the cytoplasm and nucleus; not an essential gene; YGL082W has a paralog, YPL191C, that arose from the whole genome duplication	0.260916	0.145068	0.286494	0.136977	0.152458	-0.0567681	0.0595622	0.160831	0.189708	-0.0195153	0.0100568	-0.0620002	0.128933	-0.15799	0.129758	-0.0998609	-0.109585	-0.0598595	0.00408497	0.169236	0.0193011	0.0161947	-0.00979658	0.0611563	0.138179	0.0522017	0.119109	-0.108342	-0.0699147	0.121001	0.255805	0.108798	-0.0612812	0.270244	-0.0620588	-0.243617
YIL002C	INP51	Phosphatidylinositol 4,5-bisphosphate 5-phosphatase; synaptojanin-like protein with an N-terminal Sac1 domain, plays a role in phosphatidylinositol 4,5-bisphosphate homeostasis and in endocytosis; null mutation confers cold-tolerant growth	0.260201	0.267039	0.176149	0.146371	0.104511	-0.105217	0.314865	0.0702419	0.108344	-0.0274696	-0.102096	-0.0378468	-0.0448188	0.0727598	-0.135782	-0.183015	-0.0279531	-0.165659	0.055214	0.0169567	-0.108312	-0.10861	0.170379	-0.106558	-0.116058	-0.118174	-0.163891	-0.119666	-0.0020484	-0.161598	-0.254281	-0.069607	-0.224751	-0.147317	-0.07726	-0.0179738
YOR233W	KIN4	Serine/threonine protein kinase; inhibits the mitotic exit network (MEN) when the spindle position checkpoint is activated; localized asymmetrically to mother cell cortex, spindle pole body and bud neck; KIN4 has a paralog, FRK1, that arose from the whole genome duplication	0.260193	0.238667	0.189805	0.231011	0.25199	-0.0174059	-0.0126793	-0.0344325	-0.0601148	-0.0165901	0.28993	-0.052281	0.153649	-0.139228	0.14864	0.238971	0.166179	0.182411						0.200905	0.227171	-0.282407	-0.247894	0.011164	-0.0333428	-0.0351318	-0.125515	-0.0430091	-0.0323966	-0.0613018	0.103704	-0.269619
YNL303W	YNL303W	Dubious open reading frame; unlikely to encode a functional protein, based on available experimental and comparative sequence data	0.260129	0.0281168	0.0275318	0.0391785	-0.092194	0.125728	-0.106664	0.119426	-0.156707	-0.0792071	0.140218	0.130805	0.12062	0.230778	0.172688	0.345303	0.0923061	0.116059	0.0696935	0.318159	0.168033	-0.0313139	0.140647	-0.0858611	0.00227943	0.0310477	-0.125164	0.171347	0.0553571	-0.0690226	-0.0571862	0.121747	-0.301511	0.136774	-0.346915	-0.238662
YGL228W	SHE10	Protein involved in outer spore wall assembly; likely involved directly in dityrosine layer assembly; putative GPI-anchored protein; overexpression causes growth arrest; SHE10 has a paralog, OSW7/YFR039C, that arose from the whole genome duplication and deletion of both SHE10 and OWS7 results in reduced dityrosine fluorescence from the spore wall relative to other mutants	0.259507	0.115026	0.191923	0.104011	0.210136	-0.218893	-0.0292811	-0.0779797	-0.301474	0.303084	0.0509684	-0.205426	-0.163713	0.0693561	0.0255312	0.0695968	-0.153207	-0.106346	0.160878	0.149229	-0.121746	0.159378	0.0911068	-0.0387602	-0.240737	0.002382	0.0743017	-0.0331867	0.0368982	-0.191412	-0.0992625	-0.0198983	0.239858	-0.0237335	0.0131776	-0.232937
YLR260W	LCB5	Minor sphingoid long-chain base kinase; possibly involved in synthesis of long-chain base phosphates, which function as signaling molecules; LCB5 has a paralog, LCB4, that arose from the whole genome duplication	0.259405	-0.00555208	0.100397	-0.20129	0.0533294	0.223158	2.39607	-0.49677	1.5468	0.874541	0.169855	-0.0877363	-0.0462798	-0.235545	-0.113002	0.065852	-0.104508	-0.137371	-0.00321936	0.244021	-0.197813	0.0649959	-0.0152832	0.0587545	-0.0113423	0.0296538	0.0485747	-0.0432238	-0.132712	-0.0109202	-0.0129776	0.125187	2.28351	-0.137261	1.06073	1.76379
YLR329W	REC102	Protein involved in early stages of meiotic recombination; required for chromosome synapsis; forms a complex with Rec104p and Spo11p necessary during the initiation of recombination	0.258992	-0.390549	-0.471175	-0.192629	0.11972	-0.232088	-0.161304	-0.754985	-0.397951	-0.205001	-0.0549853	-0.117962	0.0917761	-0.121891	-0.124903	-0.0391368	0.0841128	0.0627145	0.0600674	-0.149087	0.0622528	-0.140995	-0.252826	-0.089141	-0.00966409	-0.121459	0.178803	-0.0443287	0.0377833	0.120165	-0.00490967	-0.00263342	-0.257424	-0.255899	-0.340309	0.314909
YGL031C	RPL24A	Ribosomal 60S subunit protein L24A; not essential for translation but may be required for normal translation rate; homologous to mammalian ribosomal protein L24, no bacterial homolog; RPL24A has a paralog, RPL24B, that arose from the whole genome duplication	0.258827	0.153867	0.112837	0.0549484	0.102233	0.0297631	0.0208084	0.00844541	-0.0546791	-0.00924602														-0.0533663	-0.0312842	-0.261117	-0.28762	0.221362	-0.0457556	-0.212973	-0.146709	0.00225545	0.0860525	0.0368056	-0.185914	-0.0238879
YHR171W	ATG7	Autophagy-related protein and dual specificity member of the E1 family; mediates the attachment of Atg12p to Atg5p and Atg8p to phosphatidylethanolamine which are required steps in autophagosome formation; E1 enzymes are also known as ubiquitin-activating enzymes; involved in methionine restriction extension of chronological lifespan in an autophagy-dependent manner	0.258462	-0.318618	0.0871667	0.139142	0.200764	-0.00307887	0.461545	0.0596622	0.0823336	0.066533	-0.0979782	0.114941	0.176479	0.0930134	0.123715	0.0476309	0.137956	0.0329723	0.203285	0.0522327	0.0660348	0.0724279	0.0161891									-0.0531626	0.107111	0.032793	-0.00345345	-0.0161933
YMR182C	RGM1	Putative zinc finger DNA binding transcription factor; contains two N-terminal C2H2 zinc fingers and C-terminal proline rich domain; overproduction impairs cell growth and induces expression of genes involved in monosaccharide catabolism and aldehyde metabolism; regulates expression of of Y' telomeric elements and subtelomeric COS genes; relocalizes to the cytosol in response to hypoxia; RGM1 has…	0.258148	0.215643	0.0275537	0.0242251	0.109432	-0.0448244	0.189837	-0.0898541	-0.119775	0.0276267	0.235131	0.032714	0.131342	-0.122033	0.189318	-0.473608	-0.105192	-0.0274848	-0.398078	0.0872971	0.175718	0.195397	0.0639948	-0.13768	-0.265153	-0.0819123	-0.364311	-0.207094	-0.215624	-0.0886901	-0.252171	-0.197513	-0.0645444	-0.115769	0.0263941	-0.373754
YBR250W	SPO23	Protein of unknown function; associates with meiosis-specific protein Spo1p	0.257507	0.0581993	0.217322	0.139651	0.440785	0.193875	0.128506	0.0294131	0.239637	-0.0389738
YLR036C	YLR036C	Putative protein predicted to have transmembrane domains; interacts with HSP90 by yeast two-hybrid analysis; YLR036C is not an essential protein	0.256961	-0.067269	-0.293483	-0.0728174	0.00741404	0.0198668	0.0905524	-0.166658	0.172365	-0.159187	0.162233	-0.0671043	-0.312539	0.0219135	0.00550564	-0.20285	0.098459	0.0329351						-0.098913	-0.0161293	-0.422616	-0.405174	-0.214151	-0.115851	-0.167062	-0.114175	-0.0359208	-0.133995	0.0579807	0.0343437	0.108481
YLR252W	YLR252W	Dubious open reading frame; unlikely to encode a functional protein, based on available experimental and comparative sequence data; partially overlaps the verified gene SYM1, a mitochondrial protein involved in ethanol metabolism	0.255723	0.143163	0.141451	0.117087	0.244985	-0.0627628	-0.168064	-0.273975	-0.20702	-0.080991	0.0618618	0.25185	0.202274	0.268436	0.201397	0.133753	0.0633316	0.107426	0.137388	0.031652	-0.0631071	-0.213999	-0.107589	-0.0120682	-0.0785078	-0.10746	-0.124529	0.0579996	-0.187965	-0.124582	-0.0819916	0.15965	0.211268	-0.00792347	0.0228049	-0.102224
YKL043W	PHD1	Transcriptional activator that enhances pseudohyphal growth; physically interacts with the Tup1-Cyc8 complex and recruits Tup1p to its targets; regulates expression of FLO11, an adhesin required for pseudohyphal filament formation; similar to StuA, an A. nidulans developmental regulator; potential Cdc28p substrate; PHD1 has a paralog, SOK2, that arose from the whole genome duplication	0.255679	0.23912	0.0180723	-0.0374764	0.104235	0.258613	0.180869	0.125304	-0.0408297	0.171237	0.0729141	0.323439	0.156516	-0.0315296	0.205901	0.0801694	0.0817957	0.155526	-0.0211963	-0.0827818	-0.0425107	-0.0344685	0.0051227	-0.00210554	0.0425964	-0.207466	-0.0935317	-0.0950911	-0.0602563	-0.0986455	-0.0728315	0.0623079	-0.142243	-0.123897	-0.108846	-0.125137
YJR091C	JSN1	Member of the Puf family of RNA-binding proteins; interacts with mRNAs encoding membrane-associated proteins; involved in localizing the Arp2/3 complex to mitochondria; overexpression causes increased sensitivity to benomyl; JSN1 has a paralog, PUF2, that arose from the whole genome duplication	0.255615	0.209951	0.350404	0.235735	0.250715	0.0421903	0.0960544	-0.343258	0.14406	0.0897743	0.274793	0.279934	-0.025905	0.396357	0.0489551	0.456864	-0.08296	0.104823						-0.253821	-0.0909999	-0.154478	-0.00959459	0.142994	-0.137906	-0.0414466	-0.0685319	-0.0828949	0.117167	0.172286	-0.194742	0.2153
YJL139C	YUR1	Mannosyltransferase involved in protein N-glycosylation; member of the KTR1 family; located in the Golgi apparatus; YUR1 has a paralog, KTR2, that arose from the whole genome duplication	0.255536	-0.147314	0.0108608	-0.0213681	-0.0274163	0.296489	0.0873067	0.363654	0.274539	-0.102767	0.13741	0.250097	0.109059	-0.0702279	0.38412	0.123586	0.0522034	0.146965	-0.123321	0.0709508	-0.0193986	0.17455	-0.184073	0.170915	0.0502995	-0.497381	-0.377143	0.016925	-0.335711	0.10622	-0.204192	0.122035	-0.118341	0.0727445	-0.100458	0.0475203
YML053C	YML053C	Putative protein of unknown function; green fluorescent protein (GFP)-fusion protein localizes to the cytoplasm and the nucleus; overexpression causes a cell cycle delay or arrest; YML053C is not an essential gene	0.254683	0.245527	0.185523	0.504205	0.333754	-0.173519	0.123064	0.128446	0.257414	-0.115941	-0.122774	0.0556309	-0.0734066	-0.0101597	0.104293	0.0595479	-0.263351	-0.0715406	0.127014	0.246833	0.200824	0.180275	-0.248377	-0.0988658	0.0947833	0.117705	0.129113	-0.0265815	0.0389975	0.0483681	-0.0335905	0.0233692	0.278492	0.0548612	0.071591	-0.123418
YNR025C	YNR025C	Dubious open reading frame; unlikely to encode a functional protein, based on available experimental and comparative sequence data; deletion reduces expression of PIS1 gene encoding phosphatidylinositol synthase	0.253794	0.203889	0.200833	0.256875	-0.0772987																			0.23209	0.21802	0.115579	0.23075	0.139142	-0.0574736	0.14494	-0.0614428	-0.357274	-0.0378752	-0.398638	-0.0873005	0.276026
YMR164C	MSS11	Transcription factor; involved in regulation of invasive growth and starch degradation; controls the activation of FLO11 and STA2 in response to nutritional signals; forms a heterodimer with Flo8p that interacts with the Swi/Snf complex during transcriptional activation of FLO1, FLO11, and STA1	0.253723	0.343657	0.182289	0.101341	0.110063	0.026086	-0.144432	-0.206497	-0.221654	-0.0654981	0.0151092	0.280432	0.0433047	0.0123331	-0.0763262	0.289065	-0.0322667	-0.10187	-0.130406	-0.0566144	-0.0321594	-0.0171334	-0.0192516	0.0918559	-0.284535	1.35987	0.731749	-0.00119285	0.470456	0.197444	0.798835	0.0206263	-0.0422034	-0.0295728	-0.0787387	0.00288991
YDR207C	UME6	Rpd3L histone deacetylase complex subunit; key transcriptional regulator of early meiotic genes; involved in chromatin remodeling and transcriptional repression via DNA looping; binds URS1 upstream regulatory sequence, represses transcription by recruiting conserved histone deacetylase Rpd3p (through co-repressor Sin3p) and chromatin-remodeling factor Isw2p; couples metabolic responses to nutriti…	0.253494	0.241214	-0.082274	0.496299	0.0542458
YNL009W	IDP3	Peroxisomal NADP-dependent isocitrate dehydrogenase; catalyzes oxidation of isocitrate to alpha-ketoglutarate with the formation of NADP(H+), required for growth on unsaturated fatty acids; IDP3 has a paralog, IDP2, that arose from the whole genome duplication	0.253466	0.53112	0.337079	0.249198	0.301461	-0.123215	0.0840916	-0.231206	0.113263	-0.313076									-0.0908661	0.33817	-0.0772208	0.0295753	0.0775502	0.235547	-0.0337302	-0.23811	-0.330336	0.0740321	0.010736	0.115455	-0.0645696	-0.0150521	0.0300733	-0.25178	-0.0484356	0.172325
YDR126W	SWF1	Palmitoyltransferase that acts on transmembrane proteins; including the SNAREs Snc1p, Syn8p, Tlg1p and likely all SNAREs; contains an Asp-His-His-Cys-cysteine rich (DHHC-CRD) domain; may have a role in vacuole fusion	0.25239	0.270878	0.377454	0.571199	0.179072	-0.101699	0.479578	0.317398	0.467928	0.164232									1.10918	0.663004	-0.282981	1.83165	0.435137									-0.304279	-0.288752	-0.352563	-0.0633066	0.00262842
YLR130C	ZRT2	Low-affinity zinc transporter of the plasma membrane; transcription is induced under low-zinc conditions by the Zap1p transcription factor	0.252293	0.321082	0.491504	0.164234	0.115848	-0.216257	-0.236684	-0.115434	0.237955	-0.00733239
YGR092W	DBF2	Ser/Thr kinase involved in transcription and stress response; functions as part of a network of genes in exit from mitosis; localization is cell cycle regulated; activated by Cdc15p during the exit from mitosis; also plays a role in regulating the stability of SWI5 and CLB2 mRNAs; phosphorylates Chs2p to regulate primary septum formation and Hof1p to regulate cytokinesis; DBF2 has a paralog, DBF2…	0.252247	0.332777	-0.0756852	-0.465037	-0.0905753	-0.145849	0.642076	-0.176167	0.0673192	0.0796953	0.30919	0.180366	0.0200091	0.120285	0.140868	0.491781	0.265165	0.396469														0.526122	0.124607	-0.451941	0.811152	0.306423
YGL090W	LIF1	Component of the DNA ligase IV complex; this complex mediates nonhomologous end joining in DNA double-strand break repair; physically interacts with Dnl4p and Nej1p; homologous to mammalian XRCC4 protein	0.251844	0.262187	0.429478	0.194893	0.244597	-0.281901	-0.227017	0.0688655	0.0964935	-0.0644827	-0.354219	-0.172747	-0.30451	0.0437751	-0.0449563	-0.281877	-0.128358	0.200502	0.0711864	-0.364895	0.0587933	-0.355285	0.131882	-0.0297307	0.0682552	-0.386736	-0.335294	0.0275855	-0.046599	-0.10963	-0.0912664	-0.150349	0.0372795	-0.00153295	-0.0178777	-0.249256
YLR024C	UBR2	Cytoplasmic ubiquitin-protein ligase (E3); required for ubiquitylation of Rpn4p; mediates formation of a Mub1p-Ubr2p-Rad6p complex	0.251616	0.0113927	0.133069	0.158543	0.120129	0.036744	-0.365702	-0.0127772	-0.136487	0.122487	0.474505	0.0499703	0.258184	0.0279834	0.192386	0.646311	-0.145708	-0.147501	-0.237331	-0.244914	0.43641	-0.235492	-0.428307	0.0279997	-0.156711	0.0554484	0.177138	-0.105717	0.0156586	0.0854443	-0.0059895	0.0630237	-0.0870232	0.268692	-0.00378988	-0.0232527
YIL054W	YIL054W	Protein of unknown function; expressed at both mRNA and protein levels	0.251055	0.268482	0.289008	0.204738	0.0962981	0.15444	0.25062	-0.15059	0.229805	-0.0817802	-0.12493	-0.158408	-0.124448	-0.0462375	-0.0405376	-0.11543	-0.176177	-0.0212758	-0.0528139	0.0460735	-0.111859	-0.0485795	-0.100112	0.0711586	-0.0300562	0.0893241	0.0383353	0.0796126	-0.176678	0.142361	-0.0058536	-0.0185614	0.039566	-0.00105221	-0.0269226	-0.0043145
YCR037C	PHO87	Low-affinity inorganic phosphate (Pi) transporter; acts upstream of Pho81p in regulation of the PHO pathway; expression is independent of Pi concentration and Pho4p activity; contains 12 membrane-spanning segments; PHO87 has a paralog, PHO90, that arose from the whole genome duplication	0.250933	-0.108537	-0.0273279	0.0562816	-0.214863	0.221395	-0.111026	0.280293	0.0106534	-0.100663	-0.599093	-0.404854	-0.466726	-0.286657	-0.344499	-0.268342	-0.467997	-0.429185	-0.290851	-0.00101238	-0.217235	0.19546	-0.0993511	0.0502935	0.139983	0.199834	0.0515072	0.149098	0.00338731	0.17533	0.116982	0.172396	-0.0776608	0.149744	-0.134096	-0.0724912
YIL042C	PKP1	Mitochondrial protein kinase; involved in negative regulation of pyruvate dehydrogenase complex activity by phosphorylating the ser-133 residue of the Pda1p subunit; acts in concert with kinase Pkp2p and phosphatases Ptc5p and Ptc6p	0.250582	0.1128	0.120288	0.26253	0.00247008	-0.0503451	0.0532468	0.0738471	0.139792	0.051313	-0.163065	0.0543899	0.11657	-0.140836	-0.0137157	-0.0558733	-0.129782	-0.00138883	0.273477	-0.0174732	-0.0353384	0.101875	0.109754	0.164144	0.199665	0.354458	0.140848	0.166028	-0.115408	0.138257	0.303855	-0.0101415	0.0531004	-0.00926691	-0.0109093	0.000596658
YPR194C	OPT2	Oligopeptide transporter; localized to peroxisomes and affects glutathione redox homeostasis; also localizes to the plasma membrane (PM) and to the late Golgi, and has a role in maintenance of lipid asymmetry between the inner and outer leaflets of the PM; member of the OPT family, with potential orthologs in S. pombe and C. albicans; also plays a role in formation of mature vacuoles and in polar…	0.250214	0.183926	0.256141	0.53279	0.093261	-0.0882115	0.098852	-0.0886538	-0.0531024	-0.256628	0.447207	0.068425	0.502914	0.219835	0.198985	0.404778	0.264296	0.718353	-0.186456	-0.0302608	-0.0329294	0.0109422	-0.0451062	-0.0426565	0.0472363	-0.231999	-0.233558	-0.203276	-0.123869	0.0450688	-0.168219	-0.0798118	0.109028	0.00343282	0.200845	0.0102097
YNL025C	SSN8	Cyclin-like component of the RNA polymerase II holoenzyme; involved in phosphorylation of the RNA polymerase II C-terminal domain; forms a kinase-cyclin pair in the RNAPII holoenzyme with Ssn3p; required for both entry into and execution of the meiotic program; involved in glucose repression and telomere maintenance; cyclin homolog 35% identical to human cyclin C	0.250089	0.073279	0.165947	0.45111	0.0707203																			0.0180722	-0.111046	0.987443	0.639481	-0.0183698	0.377859	0.179532	0.981472	0.0258663	-0.00418272	-0.00745076	-0.173721	-0.00842591
YNL078W	NIS1	Protein localized in the bud neck at G2/M phase; physically interacts with septins; possibly involved in a mitotic signaling network	0.249982	0.0319857	0.0891708	0.0415443	0.0344955	0.0736523	0.134204	-0.105804	0.161213	0.218278	-0.235391	-0.0964976	-0.181875	-0.149092	0.0888125	-0.0408081	-0.144172	0.0143818	-0.0884039	-0.100851	-0.195875	0.0769991	0.0153117	-0.0262101	-0.133271	-0.0429453	-0.185961	0.0456743	-0.0591314	-0.0369449	-0.238948	-0.116483	0.109649	0.14292	-0.0298089	-0.0187551
YBL083C	YBL083C	Dubious open reading frame; unlikely to encode a functional protein, based on available experimental and comparative sequence data; overlaps verified ORF ALG3	0.249651	0.0728972	0.160981	0.257745	0.23544	0.0825552	0.28407	0.631785	0.292954	0.311901	-0.208711	-0.256215	-0.460754	-0.643453	-0.33593	-0.405651	-0.458625	-0.57163						0.290432	0.168801	0.422068	0.3603	0.107243	0.237926	0.120999	0.358067	0.0140915	0.0822622	-0.200856	-0.0128196	0.0641414
YPR001W	CIT3	Dual specificity mitochondrial citrate and methylcitrate synthase; catalyzes the condensation of acetyl-CoA and oxaloacetate to form citrate and that of propionyl-CoA and oxaloacetate to form 2-methylcitrate	0.249589	0.0200632	-0.19294	0.0817472	-0.364278	0.271309	0.446045	0.186201	0.0169687	0.0752274	0.0288456	-0.155459	-0.0503055	-0.0290223	0.3166	0.0881867	0.101878	0.0319909	-0.136367	0.0509281	0.106136	0.0140663	0.0745819	0.0325308	-0.288161	-0.0217676	-0.205075	0.149823	-0.0279761	-0.0346824	-0.275716	0.0165662	-0.0775673	0.444779	-0.176969	0.0436694
YEL063C	CAN1	Plasma membrane arginine permease; requires phosphatidyl ethanolamine (PE) for localization, exclusively associated with lipid rafts; mutation confers canavanine resistance; CAN1 has a paralog, ALP1, that arose from the whole genome duplication	0.249523	-0.0468681	0.427719	0.266375	-0.0337154	0.0114024	0.372447	-0.223883	0.514714	-0.325991	-0.444741	-0.04835	0.133016	0.0688409	0.259146	-0.152326	-0.34502	-0.261116	0.19624	0.350139	0.361317	-0.0838765	0.234259	0.186185	0.0763834	-0.0513684	-0.130101	0.254041	-0.274025	-0.0168141	-0.0781279	0.112378	-0.122667	-0.0342519	0.103329	0.0620134
YBR249C	ARO4	3-deoxy-D-arabino-heptulosonate-7-phosphate (DAHP) synthase; catalyzes the first step in aromatic amino acid biosynthesis and is feedback-inhibited by tyrosine or high concentrations of phenylalanine or tryptophan; relative distribution to the nucleus increases upon DNA replication stress	0.249178	-0.197837	-0.260147	0.219869	0.484277	-0.0825991	-0.0341503	-0.156224	0.159121	0.286017																						-0.137191	0.0942759	0.040256	0.208027	-0.078342
YBR162C	TOS1	Covalently-bound cell wall protein of unknown function; identified as a cell cycle regulated SBF target gene; deletion mutants are highly resistant to treatment with beta-1,3-glucanase; has sequence similarity to YJL171C	0.249144	0.129602	0.184713	0.822101	0.134057	-0.0989542	0.181329	-0.25742	0.152409	0.144622	-0.0818852	-0.368664	-0.195885	-0.429414	0.2146	-0.0592611	-0.339424	-0.26946	0.276442	-0.130977	-0.0395029	-0.0719153	-0.415551									0.0993763	0.124268	0.0281901	-0.0262372	-0.25729
YDR110W	FOB1	Nucleolar protein that binds the rDNA replication fork barrier site; required for replication fork blocking, recombinational hotspot activity, condensin recruitment to replication fork barrier (RFB), and rDNA repeat segregation; related to retroviral integrases	0.248894	0.559037	0.221161	0.244965	0.414865	-0.22575	-0.260664	-0.0352103	-0.384653	-0.144691	0.14107	0.117434	0.0914459	0.136833	0.128705	0.029624	0.058991	-0.0670232	-0.0412077	-0.00599458	-0.00126594	0.0333223	-0.00884469	0.101064	-0.17939	-0.203063	0.000423826	-0.192152	0.0190778	-0.0832855	-0.28522	0.309508	-0.1221	0.148939	-0.194794	-0.097264
YER163C	GCG1	Gamma-glutamyl cyclotransferase; cleaves the gamma-glutamyl bond of glutathione to yield 5-oxoproline and a Cys-Gly dipeptide; similar to mammalian pro-apoptotic protein ChaC1; expression of mouse ChaC1 in yeast increases apoptosis; green fluorescent protein (GFP)-fusion protein localizes to the cytoplasm and nucleus; periodically expressed during the metabolic cycle	0.24731	0.0453559	-0.035576	0.0628065	-0.0012642	-0.130507	-0.000794506	0.140653	-0.083603	0.0709568	0.37898	0.432097	0.287629	0.0362565	0.322582	0.0444752	0.182249	0.0913469	-0.0889074	0.114562	-0.286802	0.112262	0.150086	0.226912	-0.0993984	0.387216	0.758477	-0.093434	-0.144149	0.138309	0.674896	0.276735	0.574122	-0.0262731	0.104267	0.56296
YBR227C	MCX1	Non-proteolytic ATPase of the AAA family; stimulates incorporation of the pyridoxal phosphate cofactor into Hem1p (5-aminolevulinic acid synthase); localized to the mitochondrial matrix; ortholog of vertebrate CLPX, which promotes erythropoiesis	0.246984	0.096255	0.283113	0.189573	0.304797	-0.204261	0.00850496	0.141915	0.150438	-0.104491	-0.0757789	0.0116376	-0.0477749	-0.23151	-0.0792512	0.0348373	-0.00915189	-0.311255	0.0632968	0.131195	-0.0499767	0.188151	0.443541	-0.0311856	-0.0872938	-0.356231	-0.0723473	-0.0224175	0.0146922	-0.101675	-0.43733	-0.0442094	-0.00440559	0.099357	-0.106791	-0.174822
YDR055W	PST1	Cell wall protein that contains a putative GPI-attachment site; secreted by regenerating protoplasts; up-regulated by activation of the cell integrity pathway, as mediated by Rlm1p; upregulated by cell wall damage via disruption of FKS1; PST1 has a paralog, ECM33, that arose from the whole genome duplication	0.246716	-0.0595182	-0.213053	0.114727	-0.297858	-0.136844	0.0208093	-0.150277	0.112489	-0.10215	0.187905	0.217371	0.00523948	0.0402231	0.163708	0.22604	0.0592505	0.445292	-0.0726212	0.0337774	0.0880109	0.0181306	0.270088	-0.0993403	-0.0209127	-0.0667081	-0.0156954	0.0524807	-0.0728279	-0.0321664	-0.193643	-0.146518	0.110307	-0.0987013	0.170116	0.0589881
YMR194W	RPL36A	Ribosomal 60S subunit protein L36A; N-terminally acetylated; binds to 5.8 S rRNA; homologous to mammalian ribosomal protein L36, no bacterial homolog; RPL36A has a paralog, RPL36B, that arose from the whole genome duplication	0.24586	0.210717	0.128425	0.0904509	0.17428	-0.019343	0.00311564	-0.0274122	0.0106693	-0.0144916	-0.188299	-0.139991	0.26958	0.275364	-0.338746	0.0931251	-0.00215331	-0.320793	-0.221257	-0.347188	-0.598981	-0.28288	-0.00388332	0.00666074	-0.136177	-0.167121	-0.335508	-0.0661551	-0.0576806	-0.227391	-0.472796	-0.00263423	-0.000265407	0.00817304	-0.088095	-0.000432955
YLL039C	UBI4	Ubiquitin; becomes conjugated to proteins, marking them for selective degradation via the ubiquitin-26S proteasome system; essential for the cellular stress response; encoded as a polyubiquitin precursor comprised of 5 head-to-tail repeats; protein abundance increases in response to DNA replication stress	0.245589	0.133383	0.20965	0.131854	0.313444	0.0153455	-0.00159269	-0.0178582	0.0152128	-0.00290991	0.210078	0.183601	0.152241	0.073534	-0.0320448	-0.0530271	0.0944734	0.0471095	-0.0538099	0.245151	-0.0547675	0.2145	-0.0840897	-0.0115483	-0.00428696	0.00411037	-0.0569397	-0.0155762	-0.0446423	-0.0245218	-0.0104711	0.00677058	-0.0470235	-0.141448	-0.0450213	0.114366
YLR154C	RNH203	Ribonuclease H2 subunit; required for RNase H2 activity; role in ribonucleotide excision repair; related to human AGS3 that causes Aicardi-Goutieres syndrome	0.245334	0.248232	0.23135	0.250059	0.299793	0.0523731	0.200556	-0.278626	0.10166	-0.0641136	-0.0611534	-0.25918	-0.0365158	-0.153796	-0.367001	-0.216149	0.0161597	-0.24073	-0.0397816	-0.0101207	0.0679698	0.0892049	0.203378	-0.0376518	-0.143652	-0.144157	-0.0884139	0.0734888	0.0518449	-0.0494485	-0.158287	-0.238162	0.161209	-0.0783406	0.124162	-0.289322
YLR081W	GAL2	Galactose permease; required for utilization of galactose; also able to transport glucose	0.245121	0.198608	0.130879	-0.165491	0.0130145	0.0556002	0.0556089	0.0883786	0.0627615	0.0138307	-0.0942088	-0.0733769	-0.215394	-0.00952375	-0.0962483	-0.035428	0.0578463	-0.167507	-0.0933322	-0.0352016	-0.00634777	-0.0390133	0.0851468	0.0397645	0.0532662	-0.0244331	-0.103527	0.0105927	0.050092	0.0628108	-0.0665135	0.11141	0.135153	-0.0312136	-0.0265562	0.167405
YER139C	RTR1	CTD phosphatase; dephosphorylates S5-P in the C-terminal domain of Rpo21p; has a cysteine-rich motif required for function and conserved in eukaryotes; shuttles between the nucleus and cytoplasm; RTR1 has a paralog, RTR2, that arose from the whole genome duplication	0.244958	-0.085161	0.170848	0.123758	0.141217	0.0296199	0.00230057	-0.0322748	-0.154418	-0.0187774	0.0200335	-0.279184	-0.0163272	0.124335	-0.132536	-0.297595	-0.17529	0.0315139	0.0835842	0.105085	-0.132764	-0.075299	-0.208623									0.0125027	0.0813181	-0.181318	-0.158605	-0.231909
YER090W	TRP2	Anthranilate synthase; catalyzes the initial step of tryptophan biosynthesis, forms multifunctional hetero-oligomeric anthranilate synthase:indole-3-glycerol phosphate synthase enzyme complex with Trp3p	0.244776	0.147353	0.130037	-0.0127554	3.47454	-0.246047	0.854361	0.00420132	0.296246	-0.106944														-0.173491	-0.0806777	0.307921	0.338815	-0.120389	0.0214204	3.27818	0.394428	0.0539569	0.829069	0.0310095	1.26655	-0.37971
YDR101C	ARX1	Nuclear export factor for the ribosomal pre-60S subunit; shuttling factor which directly binds FG rich nucleoporins and facilities translocation through the nuclear pore complex; interacts directly with Alb1p; responsible for Tif6p recycling defects in the absence of Rei1; associated with the ribosomal export complex	0.244602	0.190937	0.185547	0.136465	-0.0543077	0.0273269	0.0391636	-0.0383868	0.010814	0.0216045
YCR073W-A	SOL2	Protein with a possible role in tRNA export; shows similarity to 6-phosphogluconolactonase non-catalytic domains but does not exhibit this enzymatic activity; homologous to Sol3p and Sol4p; SOL2 has a paralog, SOL1, that arose from the whole genome duplication	0.244106	0.171724	0.257885	0.084074	0.330441	-0.0375497	-0.0170016	-0.0885374	-0.0179398	0.172281	0.257585	-0.198786	-0.0644075	-0.362926	0.194398	-0.107015	-0.00150765	-0.0721476	-0.0593099	-0.394977	-0.24361	-0.372209	-0.197961	0.133559	0.149988	-0.421373	-0.267322	0.0525375	-0.11379	0.155721	-0.207157	-0.0623824	-0.0271538	-0.233562	0.202123	-0.229442
YLR016C	PML1	Subunit of the RES complex; RES complex is required for nuclear retention of unspliced pre-mRNAs; acts in the same pathway as Pml39p and Mlp1p	0.244076	0.082408	0.121461	0.110117	0.0787171	-0.00846433	-0.0846204	-0.0328933	0.239524	0.037163	-0.113322	-0.201945	-0.00804137	-0.105204	0.135215	-0.292161	-0.298448	-0.294925	-0.0142248	-0.0227781	-0.238389	-0.0198769	0.078037	-0.028733	0.0560611	-0.00998419	-0.178435	0.0082731	0.167629	-0.00532087	-0.0581664	0.25838	-0.0189529	0.0140912	-0.0553446	0.114051
YDR046C	BAP3	Amino acid permease; involved in uptake of cysteine, leucine, isoleucine and valine; BAP3 has a paralog, BAP2, that arose from the whole genome duplication	0.243526	0.179934	-0.225597	0.238472	0.197335	-0.152917	0.264255	0.280005	0.398352	0.186816	0.0547879	-0.0472856	-0.0227341	-0.218109	0.0349824	0.0927029	-0.0799646	-0.0170128	-0.0270569	0.0847121	0.0244736	0.0854165	-0.0756807	-0.0267929	0.0837235	0.0520916	-0.237822	-0.0954993	-0.0203149	0.127016	-0.256194	0.163271	-0.478719	-0.15136	-0.00111897	0.10416
YKL066W	YKL066W	Dubious open reading frame; unlikely to encode a functional protein, based on available experimental and comparative sequence data; not conserved in closely related Saccharomyces species; partially overlaps the verified gene YNK1	0.242826	-0.144789	0.263729	0.0783205	0.0719074	-0.251303	0.431575	0.224826	0.0801746	0.0835866	-0.297918	-0.317194	-0.201635	-0.430407	-0.259342	-0.324153	-0.341309	-0.163526	0.174461	-0.0538489	-0.0599494	-0.259819	-0.178138	0.0629247	0.150612	-0.118592	-0.0784694	0.0427878	-0.169641	0.0133946	-0.0685092	-0.0730029	-0.0227372	-0.0657803	0.070004	-0.00909291
YOR304C-A	BIL1	Protein that binds Bud6p and has a role in actin cable assembly; involved in the Bnr1p-dependent pathway of cable assembly; localizes to bud tip and bud neck	0.242297	0.255392	0.185677	0.0525817	0.173722	0.00169032	-0.0800356	0.0131563	-0.00227793	-0.0215941	0.224135	0.0586901	0.0594507	-0.00331187	0.119366	-0.155333	0.077056	0.127379	-0.126192	0.12187	0.15438	-0.078027	-0.380363	0.146471	0.202928	0.0893789	0.0377379	0.108627	0.137111	0.163319	0.168455	0.132278	-0.066949	0.0713146	-0.052623	-0.153057
YDL134C	PPH21	Catalytic subunit of protein phosphatase 2A (PP2A); functionally redundant with Pph22p; methylated at C terminus; forms alternate complexes with several regulatory subunits; involved in signal transduction and regulation of mitosis; forms nuclear foci upon DNA replication stress; PPH21 has a paralog, PPH22, that arose from the whole genome duplication	0.24185	0.204285	0.196078	0.226177	0.248432	0.0369856	0.00934098	0.291992	-0.172525	0.0140727	0.174189	0.0381057	-0.147304	-0.0380972	0.235825	0.125979	0.230611	-0.150952	0.364261	-0.126364	-0.185757	-0.100005	-0.000590601	0.00894518	0.0248399	-0.144306	-0.193485	0.0151348	-0.0048062	-0.0110449	-0.130541	0.0524663	0.029925	0.156643	0.214572	-0.138894
YPR160W	GPH1	Glycogen phosphorylase required for the mobilization of glycogen; non-essential; regulated by cyclic AMP-mediated phosphorylation; expression is regulated by stress-response elements and by the HOG MAP kinase pathway	0.2414	0.0336142	0.0650051	0.0192492	0.112	0.0154622	-0.148589	0.0309604	-0.012562	0.113103	-0.165501	0.309363	-0.0302328	-0.081836	-0.128966	-0.0758305	0.133422	0.153705	0.267018	-0.0779626	-0.0344336	-0.0516475	0.0839645									0.046091	0.78941	0.18152	0.670961	0.372746
YDL229W	SSB1	Cytoplasmic ATPase that is a ribosome-associated molecular chaperone; functions with J-protein partner Zuo1p; may be involved in folding of newly-made polypeptide chains; member of the HSP70 family; interacts with phosphatase subunit Reg1p; SSB1 has a paralog, SSB2, that arose from the whole genome duplication	0.241328	0.607491	0.374932	0.10556	0.391178	0.150345	0.212488	-0.0536323	-0.143943	-0.189647	-0.0837922	-0.350429	-0.324569	0.0891691	-0.518578	-0.136496	-0.251975	0.00125371	0.146003	0.491133	0.16334	0.552873	-0.149296	0.126988	0.0839023	0.148421	-0.165098	0.138375	-0.27409	0.0913034	0.0799695	0.0511232	-0.135007	-0.0784362	-0.14506	0.0287624
YOR247W	SRL1	Mannoprotein that exhibits a tight association with the cell wall; required for cell wall stability in the absence of GPI-anchored mannoproteins; has a high serine-threonine content; expression is induced in cell wall mutants; SRL1 has a paralog, SVS1, that arose from the whole genome duplication	0.241309	0.186392	-0.0495591	-0.0544114	0.154866	0.0809995	-0.0742729	0.0462457	-0.0443935	-0.134135	0.0782987	0.246745	0.0425895	0.210861	0.156478	-0.0553759	0.0266481	0.0695248	-0.0766729	-0.245383	0.0348273	-0.293099	0.0886397	0.0609745	-0.0836352	0.019547	-0.0275583	0.0498129	-0.193624	0.0973667	0.0495753	0.2693	-0.0914208	0.0920146	-0.0580532	0.234772
YPL080C	YPL080C	Dubious open reading frame; unlikely to encode a functional protein, based on available experimental and comparative sequence data	0.241117	0.0244583	0.117265	0.120843	0.0670802	0.199068	-0.376666	0.0374821	-0.224133	-0.103817
YBR181C	RPS6B	Protein component of the small (40S) ribosomal subunit; homologous to mammalian ribosomal protein S6, no bacterial homolog; phosphorylated on S233 by Ypk3p in a TORC1-dependent manner, and on S232 in a TORC1/2-dependent manner by Ypk1/2/3p; RPS6B has a paralog, RPS6A, that arose from the whole genome duplication	0.241054	0.238055	0.406801	0.143859	0.35025	0.0311619	0.0414926	-0.0814711	0.0083431	0.00172688														-0.13735	-0.159818	0.359354	0.257864	-0.207962	-0.109404	0.0658867	0.196142	-0.0593652	0.173269	0.00941713	0.204212	-0.0286992
YMR295C	YMR295C	Protein of unknown function that associates with ribosomes; green fluorescent protein (GFP)-fusion protein localizes to the cell periphery and bud; not an essential gene; protein abundance increases in response to DNA replication stress; YMR295C has a paralog, YGR273C, that arose from the whole genome duplication	0.241033	0.214577	-0.00457269	0.247301	0.293747	-0.0473001	-0.308738	-0.0836857	-0.222835	0.0807812	0.113958	0.00608088	0.34429	-0.211116	-0.371798	-0.239064	0.0205399	-0.19257	-0.155951	-0.120745	0.174651	-0.0864066	-0.178359	-0.0901724	-0.117039	0.300309	0.342735	-0.101093	-0.0195942	-0.125576	0.608457	0.0753405	0.0609775	-0.109768	0.126635	-0.192657
YPR013C	CMR3	Putative zinc finger protein; YPR013C is not an essential gene	0.240939	0.189411	0.183664	0.14663	0.0620751	0.0477282	0.161673	0.120262	0.131442	-0.094362	0.101292	-0.059564	0.0110276	-0.137817	0.0332802	-0.0921433	0.0333003	-0.0892904	0.0759584	0.0832961	-0.00374645	0.342343	0.121499	-0.025336	-0.0547548	-0.0515776	-0.357011	-0.158912	-0.299077	-0.226853	0.036114	-0.0369621	0.0854831	0.301776	-0.107182	-0.183393
YNL229C	URE2	Nitrogen catabolite repression transcriptional regulator; inhibits GLN3 transcription in good nitrogen source; role in sequestering Gln3p and Gat1p to the cytoplasm; has glutathione peroxidase activity and can mutate to acquire GST activity; altered form creates [URE3] prion	0.240655	0.272194	0.336609	0.636928	0.753808	-0.238697	0.0574361	-0.175799	0.457425	-0.369028
YJR098C	YJR098C	Putative protein of unknown function; the authentic, non-tagged protein is detected in highly purified mitochondria in high-throughput studies	0.240177	-0.165233	0.222964	0.153511	0.109289	0.0941158	0.18044	0.174055	0.0995402	-0.04792	0.200819	0.165473	0.252321	0.0333621	0.370709	0.496917	0.0257237	0.306661	-0.286899	0.198575	-0.370664	-0.193098	0.433277	0.00453152	0.0567436	-0.0516543	-0.0900151	0.160904	0.0506214	0.100359	-0.106184	-0.0497478	-0.0136579	-0.157742	0.0332102	0.1343
YDL081C	RPP1A	Ribosomal stalk protein P1 alpha; involved in the interaction between translational elongation factors and the ribosome; free (non-ribosomal) P1 stimulates the phosphorylation of the eIF2 alpha subunit (Sui2p) by Gcn2p; accumulation of P1 in the cytoplasm is regulated by phosphorylation and interaction with the P2 stalk component	0.240036	0.0586	0.198382	0.0503158	0.113359	0.021939	-0.00864632	-0.0668331	-0.138574	-0.0111222	-0.0138295	0.262917	0.432663	-0.137856	-0.396227	0.00372885	-0.173602	-0.0523633	-0.0478807	-0.136991	0.0235743	-0.0386563	0.00282821	0.0295888	-0.236641	2.49201	1.97689	-0.13162	0.475875	0.105675	1.90412
YNL140C	YNL140C	Protein of unknown function; expressed at both mRNA and protein levels; partially overlaps THO2/YNL139C	0.239347	0.259592	0.364869	0.44849	0.341343	0.11551	-0.333938	-0.0738721	0.243449	0.0629328									0.0980087	0.00733385	0.061203	-0.0900215	0.131181
YDR435C	PPM1	Carboxyl methyltransferase; methylates the C terminus of the protein phosphatase 2A catalytic subunit (Pph21p or Pph22p), which is important for complex formation with regulatory subunits; required for methionine to inhibit autophagy and promote growth	0.238682	0.303541	0.439078	0.032022	0.118911	-0.0812269	0.270298	0.316474	0.144994	0.18859	-0.128583	-0.120124	-0.341625	-0.0457524	-0.148935	-0.0825421	0.0166935	-0.0187651						0.238243	0.033626	-0.473981	-0.56121	-0.137067	-0.0701023	-0.134202	-0.243287	-0.283208	-0.0579477	0.635536	0.315811	0.351657
YOR365C	YOR365C	Putative protein of unknown function; not an essential protein; YOR365C has a paralog, FLC2, that arose from the whole genome duplication	0.23856	0.217067	0.259018	0.363488	0.188515	-0.186611	-0.394754	-0.337899	-0.0283764	0.102701									0.114311	0.295098	-0.251098	-0.13033	-0.21871	0.312537	0.255889	0.041025	0.0434329	0.238713	0.378025	0.297997	0.320463	0.139556	-0.0562071	0.0339138	-0.358486	-0.0054877
YDR159W	SAC3	mRNA export factor; required for biogenesis of the small ribosomal subunit; component of TREX-2 complex (Sac3p-Thp1p-Sus1p-Cdc31p) involved in transcription elongation and mRNA export from the nucleus; involved in post-transcriptional tethering of active genes to the nuclear periphery and to non-nascent mRNP; similar to the human germinal center-associated nuclear protein (GANP)	0.237917	0.176215	0.241259	0.276626	0.201794	-0.0209557	0.0164544	-0.00602965	-0.00527444	0.00666109																						0.00902223	0.124204	-0.052187	-0.125128	0.0028703
YJL211C	YJL211C	Dubious open reading frame; unlikely to encode a functional protein, based on available experimental and comparative sequence data; partially overlaps the verified gene YJL210W/PEX2	0.237523	0.317923	0.0799011	0.197483	-0.162718	-0.196155	0.29275	-0.0858097	-0.10579	-0.401224	-0.286639	0.0699003	-0.255961	-0.212378	0.140277	-0.120581	0.0358549	-0.140331	0.15447	0.213648	-0.11578	-0.0938254	-0.22841	0.15776	0.143805	-0.075842	-0.113779	0.208706	0.375978	0.148566	0.0055429	0.0314112	0.395571	0.0688002	0.227712	0.0354589
YGR157W	CHO2	Phosphatidylethanolamine methyltransferase (PEMT); catalyzes the first step in the conversion of phosphatidylethanolamine to phosphatidylcholine during the methylation pathway of phosphatidylcholine biosynthesis	0.23725	-0.182244	-0.269293	0.106474	0.301566	0.0468775	-0.254176	0.15523	-0.0612642	0.16852									0.211629	0.352662	0.178623	0.177153	0.306006	0.31343	0.0441379	0.095452	-0.151476	-0.0786303	0.225712	0.0347586	0.372286
YIL017C	VID28	GID Complex subunit, serves as adaptor for regulatory subunit Vid24p; protein involved in proteasome-dependent catabolite degradation of fructose-1,6-bisphosphatase (FBPase); localized to the nucleus and the cytoplasm	0.237138	0.0719763	0.0596397	0.16202	0.0983624	0.110668	-0.227827	0.598568	-0.166959	-0.552276	0.261325	-0.0816251	0.0246637	0.063616	0.193253	0.0179292	-0.000466861	0.0307378	-0.399491	0.0290104	-0.276683	0.0397079	-0.0691146	-0.0940467	-0.160246	-0.25591	-0.369861	-0.124061	-0.327987	-0.168781	-0.392069	-0.00213363	-0.00981415	-0.013013	-0.511077	0.0241186
YLR304C	ACO1	Aconitase; required for the tricarboxylic acid (TCA) cycle and also independently required for mitochondrial genome maintenance; component of the mitochondrial nucleoid; mutation leads to glutamate auxotrophy; human homolog ACO2 can complement yeast null mutant	0.237135	-0.182033	1.41675	-0.120139	-0.0808189	-0.0156864	2.1696	0.0528624	1.93484	1.41089
YHR181W	SVP26	Integral membrane protein of the early Golgi apparatus and ER; involved in COP II vesicle transport; may also function to promote retention of proteins in the early Golgi compartment	0.236999	0.295472	0.25164	0.448662	0.108702	0.0626984	-0.0689249	0.326794	0.242904	0.207215	0.202435	0.175894	0.163276	0.108919	0.403387	0.331743	0.159102	0.0198351	0.1056	0.150646	0.132037	0.189598	0.211684	-0.291751	-0.285539	-0.317659	-0.321088	-0.103085	-0.216863	-0.10387	-0.330591	0.262641	-0.181556	0.664752	-0.459684	-0.0692852
YBL059W	YBL059W	Putative protein of unknown function; the authentic, non-tagged protein is detected in highly purified mitochondria in high-throughput studies; YBL059W has a paralog, YER093C-A, that arose from the whole genome duplication	0.236544	0.169468	0.352303	0.332655	0.84508	0.0962425	-0.307179	-0.218755	0.130234	0.560922	-0.00422606	-0.308404	-0.0484822	-0.00143526	-0.0486449	-0.038765	0.0643567	0.0257304
YPL057C	SUR1	Mannosylinositol phosphorylceramide (MIPC) synthase catalytic subunit; forms a complex with regulatory subunit Csg2p; function in sphingolipid biosynthesis is overlapping with that of Csh1p; SUR1 has a paralog, CSH1, that arose from the whole genome duplication	0.235968	0.0248304	-0.0188122	0.0229811	0.0193668	-0.0704744	-0.137435	-0.138749	0.44448	-0.0847999	-0.170941	-0.138059	-0.225557	-0.218763	-0.0426587	-0.0646275	-0.0604195	-0.209038	0.0962268	-0.137828	0.291781	0.0825364	0.14481	0.124703	-0.0905731	-0.114867	-0.104313	0.18496	0.00177596	-0.111516	-0.136968	0.124245	0.0283016	0.132859	0.0836353	0.0384985
YJL207C	LAA1	AP-1 accessory protein; colocalizes with clathrin to the late-Golgi apparatus; involved in TGN-endosome transport; physically interacts with AP-1; similar to the mammalian p200; may interact with ribosomes; YJL207C is a non-essential gene	0.235643	0.0995428	0.413495	0.213604	0.0581203	0.107942	-0.294644	0.271183	-0.265528	0.327505									0.365318	0.569805	0.452237	0.266188	0.0898321	0.0890556	-0.0749048	-0.171088	-0.05737	0.25372	-0.0429745	0.0377952	0.0526436	0.0416496	-0.253629	0.419935	-0.404417	0.11175
YLR085C	ARP6	Actin-related protein that binds nucleosomes; a component of the SWR1 complex, which exchanges histone variant H2AZ (Htz1p) for chromatin-bound histone H2A	0.235448	0.330365	0.332938	0.220203	0.314121						-0.0565223	0.0119869	0.0167243	0.0113435	0.0329092	0.167637	-0.222058	0.143163														0.0926009	0.0449314	0.0199144	0.198336	0.275736
YKR046C	PET10	Protein of unknown function that localizes to lipid particles; localization suggests a role in lipid metabolism; expression pattern suggests a role in respiratory growth; computational analysis of large-scale protein-protein interaction data suggests a role in ATP/ADP exchange	0.235109	0.188635	-0.0275931	0.0740202	-0.100136	-0.154867	0.0272201	-0.0393754	0.0288162	-0.0136267	-0.0392379	-0.0729533	0.0757998	-0.388913	-0.0463044	-0.136058	0.0284436	-0.172885	0.115521	0.161754	-0.194346	0.183241	0.00789088	-0.162994	-0.149018	-0.140956	-0.393597	-0.142396	-0.15254	-0.295986	-0.439201	-0.20235	0.00184015	-0.136568	0.182395	-0.0496244
YDR009W	GAL3	Transcriptional regulator; involved in activation of the GAL genes in response to galactose; forms a complex with Gal80p to relieve Gal80p inhibition of Gal4p; binds galactose and ATP but does not have galactokinase activity; GAL3 has a paralog, GAL1, that arose from the whole genome duplication	0.234799	-0.0592954	0.225284	0.24608	0.0173039	0.0361988	-0.0167815	-0.0410215	-0.0366418	0.0719307	-0.027686	0.183404	-0.176978	-0.108764	0.267766	-0.0441663	0.0100465	-0.105804	-0.0287179	0.222368	-0.123336	0.103779	0.126446	0.237061	0.314569	0.010358	0.135248	0.0642634	0.300757	0.0997286	0.259328	-0.113499	0.339454	-0.0325603	0.107242	-0.0328089
YGR234W	YHB1	Nitric oxide oxidoreductase; flavohemoglobin involved in nitric oxide detoxification; plays a role in the oxidative and nitrosative stress responses; protein increases in abundance and relocalizes from nucleus to cytoplasmic foci upon DNA replication stress	0.234776	0.203602	0.0529451	0.110606	0.131494	-0.09034	0.0765054	0.0831084	-0.129323	-0.0707187	-0.00112884	-0.0249775	-0.270629	0.118118	-0.0892241	-0.084392	0.160874	0.10796	0.0121104	-0.0265369	-0.000513329	-0.075129	0.066488	-0.137294	-0.0661874	-0.201933	-0.197483	-0.0693196	-0.0306106	0.193785	-0.185317	-0.105493	-0.0227232	-0.0806783	-0.0686263	-0.0407618
YGR228W	YGR228W	Dubious open reading frame; unlikely to encode a functional protein, based on available experimental and comparative sequence data; partially overlaps the verified ORF SMI1/YGR229C	0.234753	0.0391548	0.273525	0.138969	0.204052	0.0971514	0.00750668	0.327173	0.125433	0.350796	-0.0468019	0.0491535	0.171857	0.314223	0.118773	0.0404003	-0.0316265	0.11819	-0.0296296	0.177348	0.0619428	0.176458	0.204362	-0.139439	-0.229214	-0.0701766	0.0988367	0.101924	-0.0715418	0.242883	-0.0215933	0.0208116	0.137405	-0.0513586	0.161272	0.15537
YMR257C	PET111	Mitochondrial translational activator specific for the COX2 mRNA; located in the mitochondrial inner membrane	0.234593	0.00389545	-0.0147156	0.131475	0.24183	-0.108617	0.686438	-0.202402	0.0561212	2.1693														-0.25927	-0.0745479	0.0758195	0.215438	-0.207957	0.0476682	-0.251279	-0.320758	0.242989	1.20284	0.06491	0.255115	1.82687
YOR258W	HNT3	DNA 5' AMP hydrolase involved in DNA repair; member of the histidine triad (HIT) superfamily of nucleotide-binding proteins; homolog of Aprataxin, a Hint related protein that is mutated in individuals with ataxia with oculomotor apraxia; relative distribution to nuclear foci decreases upon DNA replication stress	0.234467	0.231558	0.378221	0.0110199	-0.0270712
YER062C	GPP2	DL-glycerol-3-phosphate phosphatase involved in glycerol biosynthesis; also known as glycerol-1-phosphatase; induced in response to hyperosmotic or oxidative stress, and during diauxic shift; GPP2 has a paralog, GPP1, that arose from the whole genome duplication	0.234427	-0.019328	0.450069	0.272173	0.26103	-0.0365087	-0.16479	0.106298	-0.0967003	0.126471	0.202916	0.182172	0.0607601	0.124839	0.170928	0.224053	0.0679529	0.141564	-0.207106	0.132746	-0.0429576	0.0590674	0.256402	-0.0745124	-0.258439	-0.306297	-0.35166	-0.147437	-0.343071	-0.205638	-0.641007	-0.159269	0.0834202	-0.346107	0.047381	0.16707
YLR089C	ALT1	Alanine transaminase (glutamic pyruvic transaminase); involved in alanine biosynthesis and catabolism; TOR1-independent role in determining chronological lifespan; expression is induced in the presence of alanine; repression is mediated by Nrg1p; ALT1 has a paralog, ALT2, that arose from the whole genome duplication; Alt2p is catalytically inactive	0.23421	0.051947	-0.169574	-0.407248	0.368118	-0.0292338	0.158292	0.108718	0.0465057	0.365272	0.125388	-0.0561985	-0.317301	-0.0445578	-0.121578	-0.388828	-0.196709	0.0972407	0.125204	-0.0297534	-0.120324	-0.0987432	0.0849471	0.464044	0.165364	-0.2204	0.21301	0.306261	-0.275799	-0.264945	0.213605	0.233701	-0.0566115	-0.0522598	-0.0527146	-0.0930987
YBR295W	PCA1	Cadmium transporting P-type ATPase; may also have a role in copper and iron homeostasis; stabilized by Cd binding, which prevents ubiquitination; S288C and other lab strains contain a G970R mutation which eliminates Cd transport function	0.234088	-0.262054	-0.375548	-0.0604992	0.0310491	-0.155766	0.363526	-0.248011	0.3348	-0.435479	-0.0601392	0.0396458	0.140844	-0.149771	-0.259039	-0.0284417	0.583613	0.0127944	-0.0213216	-0.331477	0.0137012	-0.133962	-0.0320812	-0.0964668	0.100571	-0.319512	-0.329732	-0.226867	-0.0373248	0.0890627	-0.0189047	-0.171418	-0.288546	0.151418	0.110215	0.0600228
YHR126C	ANS1	Putative GPI protein; transcription dependent upon Azf1p	0.233949	-0.0466785	-0.147224	0.0600416	0.0779136	0.0576716	-0.300257	0.0220528	-0.388727	0.169122	0.161291	0.0416792	0.11953	0.0615701	0.375689	0.137229	0.185821	0.219548	-0.238861	-0.0258506	0.164673	0.0222328	-0.44083									0.0916145	-0.0258565	0.0841475	-0.0376484	-0.250706
YLR401C	DUS3	Dihydrouridine synthase; member of a widespread family of conserved proteins including Smm1p, Dus1p, and Dus4p; contains a consensus oleate response element (ORE) in its promoter region; forms nuclear foci upon DNA replication stress	0.23292	0.0666509	0.0254257	0.102315	0.36614	-0.0221713	0.111895	-0.183812	0.258623	-0.00247638	-0.0711604	-0.00639505	-0.239507	-0.107614	-0.227296	-0.087408	0.046089	0.01269	-0.089012	-0.262389	0.21601	0.109926	0.115369	-0.119356	-0.204317	-0.287769	-0.234348	-0.0144998	-0.161716	0.0676725	-0.40814	-0.0174217	-0.0910353	-0.123226	-0.0259751	-0.0272731
YOL111C	MDY2	Protein involved in inserting tail-anchored proteins into ER membranes; forms a complex with Get4p; required for efficient mating; involved in shmoo formation and nuclear migration in the pre-zygote; associates with ribosomes	0.232634	0.40471	0.356178	0.351135	0.39866	-0.255658	0.289586	-0.171848	0.123238	0.00723637	0.0775545	-0.0572629	0.145251	0.279698	-0.0947404	0.0783035	-0.221212	0.0796093	0.100135	0.307371	0.120821	0.222035	0.163993	0.0884175	-0.0753693	-0.21174	-0.0442562	-0.0820937	0.408719	0.161468	-0.193089	0.00453479	-0.211347	0.00769511	-0.354524	0.0614008
YCR107W	AAD3	Putative aryl-alcohol dehydrogenase; similar to P. chrysosporium aryl-alcohol dehydrogenase; mutational analysis has not yet revealed a physiological role; AAD3 has a paralog, AAD15, that arose from a segmental duplication; members of the AAD gene family comprise three pairs (AAD3 + AAD15, AAD6/AAD16 + AAD4, AAD10 + AAD14) whose two genes are more related to one another than to other members of t…	0.232562	0.229804	-0.247755	-0.31163	0.0371424	0.0443686	0.371476	0.0503687	0.0303701	0.0123813	-0.29205	-0.189431	-0.00335365	-0.316594	-0.0248394	0.0685174	0.097874	-0.33205						0.05897	0.0706522	-0.0724105	-0.0006755	-0.142085	-0.15237	0.0543397	-0.142334	-0.0872434	0.0317947	-0.328088	-0.0739248	-0.0710664
YDL192W	ARF1	ADP-ribosylation factor; GTPase of the Ras superfamily involved in regulation of coated vesicle formation in intracellular trafficking within the Golgi; ARF1 has a paralog, ARF2, that arose from the whole genome duplication; arf1 arf2 double null mutation is complemented by human ARF1, ARF4, ARF5, or ARF6	0.23241	0.0700499	0.0279007	-0.022064	0.0285925
YIR031C	DAL7	Malate synthase; can accept butyryl-CoA as acyl-CoA donor in addition to traditional substrate acetyl-CoA; recycles glyoxylate generated during allantoin degradation; expression sensitive to nitrogen catabolite repression and induced by allophanate, an intermediate in allantoin degradation	0.232408	0.213441	-0.0370123	0.336046	0.109482	0.192162	-0.256133	-0.00699609	0.0720826	-0.0438301	-0.00642756	-0.0262649	0.0787325	-0.0483546	0.125736	0.171489	0.116567	0.106699	0.0179792	-0.00669528	0.0479257	0.024997	0.0393015									-0.103057	-0.0168617	-0.130557	0.153418	-0.0862011
YJL137C	GLG2	Glycogenin glucosyltransferase; self-glucosylating initiator of glycogen synthesis, also glucosylates n-dodecyl-beta-D-maltoside; similar to mammalian glycogenin; GLG2 has a paralog, GLG1, that arose from the whole genome duplication	0.232119	0.254732	0.0636038	0.0808022	-0.00877052	0.26692	0.108486	-0.00379892	0.0054068	-0.048186	-0.147776	-0.090283	0.0572054	-0.0261737	0.172749	0.0577852	0.0989079	-0.172799	-0.0126495	-0.0843574	0.0202251	-0.0554961	0.049179	-0.0893901	-0.000116884	0.193664	0.0711927	0.0647202	0.00135579	0.0248324	0.0637497	0.0407073	0.0318498	0.0302674	0.0466907	-0.167439
YML116W-A	YML116W-A	Putative protein of unknown function	0.232062	-0.274132	-0.172545	0.00931132	-0.281819	0.1158	-0.0277143	-0.248779	-0.156166	-0.129881	0.0596447	0.175103	0.155018	-0.116179	0.0604419	-0.0450415	-0.214205	0.0531585	-0.118424	0.0907899	-0.131335	0.120741	0.0783863	0.0653647	0.0786613	-0.0628586	-0.0811437	0.023311	-0.00211699	-0.0366904	-0.0786387	-0.232402	0.111693	-0.371672	0.248913	0.0211447
YGR230W	BNS1	Protein of unknown function; overexpression bypasses need for Spo12p, but not required for meiosis; BNS1 has a paralog, SPO12, that arose from the whole genome duplication	0.231803	0.0781712	0.102035	0.111463	0.0921078	-0.0389426	0.0665263	0.231091	-0.213443	0.119973
YDR402C	DIT2	N-formyltyrosine oxidase; sporulation-specific microsomal enzyme involved in the production of N,N-bisformyl dityrosine required for spore wall maturation, homologous to cytochrome P-450s	0.231742	0.241265	0.240482	0.239977	-0.12843	-0.220799	0.02871	-0.00403478	0.00322798	-0.233017	-0.0816172	0.103655	0.0627558	-0.0156324	0.0892949	0.103277	-0.00746329	0.116064	0.262965	0.174477	0.0130863	0.145433	-0.00480484	-0.0353265	-0.0431408	-0.310298	-0.281143	-0.0470123	-0.0652654	-0.019195	-0.176176	-0.0659275	-0.277012	-0.0880803	0.0399385	0.0619455
YDR502C	SAM2	S-adenosylmethionine synthetase; catalyzes transfer of the adenosyl group of ATP to the sulfur atom of methionine; comparative analysis suggests that a mitochondrially targeted form may result from translation starting at a non-canonical codon upstream of the annotated start codon	0.231618	0.23317	0.0899322	0.225592	0.390354	0.00496338	-0.0366932	-0.192026	-0.177972	-0.0690942	0.0216137	-0.00226849	0.0421477	0.0308845	0.0514173	-0.0278175	0.0825455	-0.0881165	-0.143567	0.102776	-0.0900321	0.0204538	-0.142203	-0.0590535	-0.00893922	-0.127007	0.0887556	0.0937104	-0.0432503	-0.10931	0.164981	0.128599	0.114688	-0.0116821	0.168572	0.0393538
YGL133W	ITC1	Subunit of ATP-dependent Isw2p-Itc1p chromatin remodeling complex; required for repression of a-specific genes, repression of early meiotic genes during mitotic growth, and repression of INO1; similar to mammalian Acf1p, the regulatory subunit of the mammalian ATP-utilizing chromatin assembly and modifying factor (ACF) complex; ITC1 has a paralog, YPL216W, that arose from the whole genome duplica…	0.231464	0.0276864	0.0479846	0.296935	-0.00899032	-0.148535	-0.160943	-0.145904	0.0148394	0.250715	0.0440782	0.227841	0.434787	0.0462978	-0.00249674	0.219656	0.090414	0.304927	0.0248	0.12398	0.023316	0.0398499	0.105109	0.126983	-0.147599	0.453461	-0.138554	-0.138589	-0.0859388	-0.04866	-0.0473519	-0.219695	0.218615	0.242035	0.0712462	0.199936
YMR161W	HLJ1	Co-chaperone for Hsp40p; anchored in the ER membrane; with its homolog Ydj1p promotes ER-associated protein degradation (ERAD) of integral membrane substrates; similar to E. coli DnaJ	0.230909	0.444723	-0.0708819	0.118456	-0.176039	0.049175	-0.33447	-0.0334996	-0.105239	0.220899	-0.176742	-0.0105215	0.00183595	0.0899204	0.239788	-0.0772552	0.399342	0.174424	-0.180592	0.200659	0.34116	0.335112	0.0596544	-0.00966838	-0.104605	-0.0906317	-0.180182	-0.277216	-0.245682	-0.205779	-0.152894	-0.111102	0.215412	0.0186348	-0.0462716	-0.0171582
YOR166C	SWT1	RNA endoribonuclease involved in perinuclear mRNP quality control; involved in perinuclear mRNP quality control via the turnover of aberrant, unprocessed pre-mRNAs; interacts with subunits of THO/TREX, TREX-2, and RNA polymerase II; contains a PIN (PilT N terminus) domain	0.230759	0.0986447	0.0519622	0.130156	0.266478	-0.0324636	-0.272198	-0.215737	-0.178412	0.123784	0.0900606	-0.164243	-0.0462695	-0.0730892	-0.120755	0.00630399	-0.0910597	-0.0901257	0.158867	-0.252004	0.398909	-0.387927	-0.0181434	0.146601	-0.0117035	0.062275	-0.0357512	0.106256	-0.0364146	0.190909	-0.109469	0.0362116	0.20994	-0.153637	0.201303	-0.055271
YJL119C	YJL119C	Dubious open reading frame; unlikely to encode a functional protein, based on available experimental and comparative sequence data	0.230653	0.196052	0.328221	0.160355	0.216	0.0584719	-0.565246	-0.245062	-0.00764091	0.0197482	0.109887	-0.086808	-0.0533745	-0.00482542	0.153645	-0.0279447	-0.0408927	0.104801	-0.054867	0.20587	-0.226406	0.0141242	0.0767358	0.0063016	-0.105185	-0.107307	0.0270496	0.0748971	0.113527	-0.058406	-0.0656881	0.0754747	-0.370772	0.116012	-0.162719	-0.141529
YDL135C	RDI1	Rho GDP dissociation inhibitor; involved in the localization and regulation of Cdc42p and Rho1p; protein abundance increases in response to DNA replication stress	0.230605	-0.184283	-0.2787	-0.00830567	-0.114804	-0.22564	0.328835	-0.206799	0.304401	0.337797
YFL021W	GAT1	Transcriptional activator of nitrogen catabolite repression genes; contains a GATA-1-type zinc finger DNA-binding motif; activity and localization regulated by nitrogen limitation and Ure2p; different translational starts produce two major and two minor isoforms that are differentially regulated and localized	0.230425	-0.0567419	0.213065	-0.052047	0.195966	-0.0599899	-0.0456088	0.24487	0.0406263	-0.154197	-0.0120522	-0.191841	0.07492	-0.307343	-0.0969929	-0.162918	-0.208704	-0.0755483	-0.0115507	0.285366	-0.230546	0.161197	0.0151466	-0.149921	0.00209029	-0.187377	-0.136462	-0.0369585	-0.0536139	-0.0921619	-0.0492847	-0.123075	-0.0418258	-0.142727	0.00405353	0.0176867
YOL042W	NGL1	Putative endonuclease; has a domain similar to a magnesium-dependent endonuclease motif in mRNA deadenylase Ccr4p; the authentic, non-tagged protein is detected in highly purified mitochondria in high-throughput studies	0.230328	-0.0332444	0.105827	0.081159	0.0248789	0.0243723	0.0630319	-0.0180941	0.118458	0.280549	0.094228	0.05386	0.129638	0.0180621	0.12776	0.0811795	0.149397	0.153017	0.0882301	-0.232119	-0.12393	-0.024105	0.39682	-0.0625756	0.0595795	-0.166798	-0.303996	-0.0580691	0.291788	-0.0758032	0.0128054	0.167051	-0.0229626	0.245615	-0.164954	-0.162588
YMR098C	ATP25	Mitochondrial protein required for the stability of Oli1p (Atp9p) mRNA; also required for the Oli1p ring formation; YMR098C is not an essential gene	0.230278	-0.0314466	-0.0911734	-0.250488	-0.203342	0.105711	2.24248	-0.0601811	1.34766	1.02976																						-0.319155	2.26309	-0.312322	1.6276	1.32259
YKL102C	YKL102C	Dubious open reading frame unlikely to encode a functional protein; deletion confers sensitivity to citric acid; predicted protein would include a thiol-disulfide oxidoreductase active site	0.230099	0.0380582	-0.0866415	0.280073	0.138144	-0.123637	0.210701	-0.300644	0.152044	-0.0680373	0.394001	0.0859226	0.189782	-0.0708898	-0.0126991	0.0529131	0.371098	0.402231	0.00973836	0.192962	0.0564263	0.253739	0.223252	-0.194664	-0.0418603	-0.390176	-0.304419	0.0140585	-0.0601248	-0.0949505	-0.354115	-0.0841159	0.0282375	-0.133387	0.0243292	-0.0596892
YER044C-A	MEI4	Meiosis-specific protein involved in forming DSBs; involved in double-strand break (DSBs) formation during meiotic recombination; required for chromosome synapsis and production of viable spores	0.228892	0.0595982	-0.0133767	0.135679	-0.21046	0.259613	-0.0491117	0.0473986	-0.045635	0.0498055	0.157295	-0.3403	0.238129	0.232078	0.284077	0.257253	-0.0418201	0.151035	-0.0568619	0.0158407	0.243079	-0.184219	0.315722	0.409422	-0.0838085	-0.168757	-0.134526	-0.08908	-0.139953	0.233569	0.0989286	-0.309212	0.0151065	0.0180838	-0.0310933	0.206468
YLR377C	FBP1	Fructose-1,6-bisphosphatase; key regulatory enzyme in the gluconeogenesis pathway, required for glucose metabolism; undergoes either proteasome-mediated or autophagy-mediated degradation depending on growth conditions; glucose starvation results in redistribution to the periplasm; interacts with Vid30p	0.228881	-0.14104	0.0717061	0.255836	-0.229211	-0.128251	-0.327561	-0.258599	-0.0422942	0.320474	-0.362107	-0.434853	-0.199404	-0.113653	-0.114822	0.0569169	-0.188276	-0.32186	0.480616	-0.225703	0.0764799	-0.188588	0.346758	0.153134	-0.0182912	0.3194	0.173919	0.29944	0.219208	0.100098	0.185589
YGR227W	DIE2	Dolichyl-phosphoglucose-dependent alpha-1,2-glucosyltransferase; located in the ER; functions in pathway that synthesizes the dolichol-linked oligosaccharide precursor for N-linked protein glycosylation; has a role in regulation of ITR1 and INO1; human homolog ALG10B can complement yeast die2 null mutant	0.228841	0.144919	0.151302	0.099251	0.234328	0.113181	0.121135	0.10763	0.0882185	-0.17823	0.201274	0.188897	-0.0389737	0.365325	0.254156	0.335758	0.21338	0.395649	-0.345773	-0.0423678	-0.0956997	0.00273975	0.0995854	0.0785885	0.0580693	-0.124382	-0.0381824	0.0397625	0.00601958	-0.0587519	0.0687615	0.0358653	-0.0713091	-0.0738954	-0.0131166	0.122145
YMR265C	YMR265C	Putative protein of unknown function	0.228808	0.128199	0.151444	0.138321	0.216229	-0.323826	-0.226636	-0.348321	-0.140388	-0.0069972	-0.175343	-0.242183	0.0558526	-0.158294	-0.218253	-0.286173	-0.0986577	-0.15199	-0.0889704	-0.170049	-0.307351	0.000460484	0.0270308	-0.0394566	-0.216437	-0.25389	-0.269339	-0.23872	-0.20389	-0.118808	-0.235765	0.0931925	0.00428142	-0.144163	-0.104188	-0.0654876
YLR164W	SHH4	Putative alternate subunit of succinate dehydrogenase (SDH); mitochondrial inner membrane protein; genetic interaction with SDH4 suggests that Shh4p can function as a functional SDH subunit; a fraction copurifies with SDH subunit Sdh3p; expression induced by nitrogen limitation in a GLN3, GAT1-dependent manner; Shh4p has greater similarity to human SDHD (subunit D of SDH, implicated in paragangli…	0.228001	-0.0886011	0.1168	-0.13976	0.156067	-0.0162065	0.00590095	-0.0477283	-0.050643	-0.00350771	0.113872	0.166188	0.430104	0.360474	0.193137	0.0411033	0.0730721	0.329028	0.0343986	0.168011	-0.00604471	0.0408406	-0.151054	0.0614998	0.128838	-0.0837234	-0.0648634	0.0796866	0.00483173	0.00713153	-0.166289	-0.0045757	0.0299023	-0.0169652	0.217565	-0.00415846
YMR177W	MMT1	Putative metal transporter involved in mitochondrial iron accumulation; MMT1 has a paralog, MMT2, that arose from the whole genome duplication	0.227593	0.250313	-0.0399587	-0.240274	-0.200293	0.032358	0.0973777	-0.270054	0.435777	-0.0823015	-0.103881	0.104391	0.0166677	0.517135	0.148056	0.315055	0.192082	0.207919	0.0548017	0.0953343	0.108206	0.176493	-0.0815462	-0.0614281	-0.0125513	-0.124546	-0.0726055	-0.0188463	0.120184	0.00625527	0.2338	0.144328	0.144024	0.0457413	-0.103315	-0.119245
YOL054W	PSH1	E3 ubiquitin ligase targeting centromere-binding protein Cse4p; mediates poyubiquitination and degradation of Cse4p; prevents Cse4p from mislocalizing to euchromatin; ubiquitylation of Cse4p may be antagonized by Scm3p	0.226904	0.199439	0.210418	0.247101	0.195429	-0.0340396	-0.00636683	-0.0431946	-0.0271477	-0.0198411	-0.0298038	0.051588	-0.0710359	0.148496	0.0874178	-0.156287	0.0712286	0.135649	0.017858	0.122368	-0.0313007	-0.117502	0.0947171	-0.115225	-0.114163	-0.260396	-0.213938	-0.162418	-0.163646	-0.269845	-0.0441434	0.518161	-0.0895462	0.224225	-0.0355038	0.209496
YPL114W	YPL114W	Dubious open reading frame; unlikely to encode a functional protein, based on available experimental and comparative sequence data; largely overlaps ORF YPL113C; diploid deletion in BY4743 strain background exhibits high budding index	0.226797	0.198812	0.0644239	0.237587	0.0751721	0.104697	-0.0040979	0.140499	0.0661431	0.014299	0.0351057	-0.112339	-0.131346	-0.249993	0.059311	-0.299688	-0.378132	-0.340746	-0.0481818	-0.0159159	-0.00335387	-0.00928254	0.0285586	0.00838861	-0.00297731	0.241404	0.0541127	0.135341	0.0789252	0.215349	-0.0370078	-0.1336	0.16981	0.231172	-0.199462	-0.391487
YER074W	RPS24A	Protein component of the small (40S) ribosomal subunit; homologous to mammalian ribosomal protein S24, no bacterial homolog; RPS24A has a paralog, RPS24B, that arose from the whole genome duplication	0.226673	0.143828	0.0858558	0.497969	0.125787	0.00127806	0.00917634	-0.028987	0.0194478	0.00736668
YML024W	RPS17A	Ribosomal protein 51 (rp51) of the small (40s) subunit; homologous to mammalian ribosomal protein S17, no bacterial homolog; RPS17A has a paralog, RPS17B, that arose from the whole genome duplication	0.226633	0.188196	0.198303	0.148603	0.395453	0.0599916	0.058192	0.0203694	0.0133339	0.026863
YDR056C	EMC10	Putative protein of unknown function; subunit of evolutionarily conserved EMC (Endoplasmic Reticulum Membrane Complex) implicated in ERAD (ER-associated degradation) and proper assembly of multi-pass transmembrane (TM) proteins; EMC acts in yeast as an ER-mitochondria tether that interacts with outer membrane protein Tom5p of TOM (Translocase of the Mitochondrial Outer Membrane) complex; YDR056C …	0.226313	0.374569	0.377544	0.18302	0.66483	0.179311	0.0968743	-0.0200133	-0.0247845	0.139252	0.128081	-0.191983	-0.185211	-0.137624	-0.464476	-0.134769	0.0232384	0.00192853	0.386484	-0.0976834	0.0622791	0.075722	0.0909113	-0.0788774	0.214087	-0.18469	-0.29899	-0.0718963	0.060314	-0.13726	-0.108674	-0.232259	0.136548	-0.00572731	0.0948212	0.120517
YIR007W	EGH1	Steryl-beta-glucosidase with broad specificity for aglycones; has a role in ergosteryl-beta-glucoside catabolism; required for normal vacuolar morphology; has similarity to the C. neoformans ergosteryl-beta-glucosidase EGCrP2; localizes to the cytosol	0.226031	0.112848	-0.0964172	-0.19824	-0.0204784	0.0961383	-0.0789317	0.328896	0.0190407	0.206614	-0.233233	0.230486	-0.375298	-0.0461138	0.0268954	-0.139718	-0.0823733	-0.161603	0.104676	0.170965	-0.182457	0.153154	0.140711	-0.427217	-0.308279	-0.585376	-0.288864	-0.00252422	-0.438173	-0.187313	-0.432517	-0.0155401	0.132865	-0.20092	-0.0694156	-0.0940987
YOR001W	RRP6	Nuclear exosome exonuclease component; has 3'-5' exonuclease activity that is regulated by Lrp1p; involved in RNA processing, maturation, surveillance, degradation, tethering, and export; role in sn/snoRNAs precursor degradation; forms a stable heterodimer with Lrp1p; has similarity to E. coli RNase D and to human PM-Sc1 100 (EXOSC10); mutant displays reduced transcription elongation in the G-les…	0.225746	0.233372	0.188364	-0.0772123	0.0867993						0.12927	-0.0530621	0.277309	-0.123066	-0.177137	0.0313389	-0.219707	0.143221						-0.121001	-0.531934	-0.125194	-0.496932	-0.190632	-0.229503	-0.247925	0.169707	0.0106304	-0.23934	0.0265786	-0.208749	0.0460446
YDR220C	YDR220C	Dubious open reading frame; unlikely to encode a functional protein, based on available experimental and comparative sequence data; null mutant exhibits synthetic phenotype with alpha-synuclein	0.225583	0.0579475	0.0376611	-0.30872	0.00192817	-0.117715	-0.132401	-0.0786957	-0.0692904	0.0539887	0.144813	0.269549	0.0284607	-0.0778938	0.0495286	0.20923	0.216162	0.299445	0.0842488	0.22902	0.237628	0.261736	-0.376001	0.034883	0.0480007	-0.113305	-0.149677	0.157468	-0.00429362	0.0311939	-0.258397	0.0185172	-0.00197667	0.0444347	0.0235648	-0.255918
YBR210W	ERV15	Protein involved in export of proteins from the endoplasmic reticulum; ERV15 has a paralog, ERV14, that arose from the whole genome duplication	0.225576	-0.026254	0.187564	0.275417	0.412524	0.0358561	0.0363391	0.232391	-0.0336491	-0.0565043	-0.374067	-0.154946	-0.269448	-0.24607	-0.304476	-0.207342	-0.20228	-0.278233	-0.308368	-0.239848	-0.0167425	-0.168255	0.0796748	0.299321	0.0843066	0.0491165	0.122325	0.286781	0.103334	0.183813	0.0497571	0.238078	-0.0781636	0.0756526	0.0988045	0.11556
YJL110C	GZF3	GATA zinc finger protein; negatively regulates nitrogen catabolic gene expression by competing with Gat1p for GATA site binding; function requires a repressive carbon source; dimerizes with Dal80p and binds to Tor1p; GZF3 has a paralog, DAL80, that arose from the whole genome duplication	0.225122	0.404483	0.192912	0.304515	0.501097	0.00682575	0.0187531	0.025308	-0.0453297	0.00743925	-0.0824652	-0.31934	0.00711523	0.295208	0.303552	0.0542882	0.0933859	-0.0559141	0.0117023	0.0184444	-0.419711	0.137703	0.363102									0.0616289	-0.0525228	0.368079	-0.0350834	0.127698
YLR062C	BUD28	Dubious open reading frame; unlikely to encode a functional protein, based on available experimental and comparative sequence data; not conserved in closely related Saccharomyces species; 98% of ORF overlaps the verified gene RPL22A; diploid mutant displays a weak budding pattern phenotype in a systematic assay	0.224885	0.219178	0.049668	-0.0640903	-0.110428																			0.352841	0.323741	-0.358238	-0.486583	-0.02591	-0.304928	-0.0151376	-0.362669
YDL129W	YDL129W	Protein of unknown function; green fluorescent protein (GFP)-fusion protein localizes to the cytoplasm and the nucleus; YDL129W is not an essential gene; relative distribution to the nucleus increases upon DNA replication stress	0.22459	-0.235604	-0.184253	-0.429296	-0.344216	0.0221168	0.0186033	0.00866688	0.0442525	0.0222332
YOR295W	UAF30	Subunit of UAF (upstream activation factor) complex; UAF is an RNA polymerase I specific transcription stimulatory factor composed of Uaf30p, Rrn5p, Rrn9p, Rrn10p, histones H3 and H4; targeting factor for the UAF that facilitates activation of many rDNA genes; deletion decreases cellular growth rate; UAF30 has a paralog, TRI1, that arose from the whole genome duplication	0.224453	0.192717	-0.106116	-0.361932	0.0422882	0.163974	0.173408	0.0661286	-0.0526682	0.129536																						0.325842	0.0151773	0.585902	0.3526	-0.18171
YGL221C	NIF3	Protein of unknown function; similar to Listeria monocytogenes major sigma factor (rpoD gene product); the authentic, non-tagged protein is detected in highly purified mitochondria in high-throughput studies	0.22413	0.342218	-0.27138	0.316594	0.176766	0.0485165	0.0432756	0.260123	-0.0568665	-0.18627	-0.0937544	0.00292406	0.178538	-0.00716889	0.434405	0.0819524	-0.153718	0.48761	0.0434171	-0.201816	-0.0145017	-0.159421	0.143789	-0.0140921	-0.206913	0.0130987	-0.0107806	0.0876155	0.0396452	0.143161	0.2036	0.0158369	-0.275684	-0.107778	-0.386264	-0.213143
YBR048W	RPS11B	Protein component of the small (40S) ribosomal subunit; homologous to mammalian ribosomal protein S11 and bacterial S17; RPS11B has a paralog, RPS11A, that arose from the whole genome duplication	0.223819	0.131732	-0.0759659	0.0083135	0.0701574	0.027464	0.0187005	0.0319302	0.0229444	0.0209611
YGL220W	FRA2	Protein involved in negative regulation of iron regulon transcription; forms an iron independent complex with Fra2p, Grx3p, and Grx4p; null mutant fails to repress iron regulon and is sensitive to nickel	0.223791	0.0263698	0.240911	0.107428	0.332389	0.00370239	0.211379	-0.108793	0.124323	0.199308	-0.0356694	-0.0273131	-0.35467	-0.258141	-0.139083	0.0174619	0.233167	-0.0373854	0.372037	0.332218	-0.330617	-0.121022	0.136999									-0.219081	2.00742	-0.356385	1.32383	0.990311
YLR091W	GEP5	Protein of unknown function; required for mitochondrial genome maintenance; detected in highly purified mitochondria in high-throughput studies; null mutant has decreased levels of cardiolipin and phosphatidylethanolamine	0.223528	-0.145229	0.42855	-0.425986	-0.279828	0.57989	1.89449	-0.763964	1.3209	1.99997
YIL101C	XBP1	Transcriptional repressor; binds promoter sequences of cyclin genes, CYS3, and SMF2; not expressed during log phase of growth, but induced by stress or starvation during mitosis, and late in meiosis; represses 15% of all yeast genes as cells transition to quiescence; important for maintaining G1 arrest and for longevity of quiescent cells; member of Swi4p/Mbp1p family; phosphorylated by Cdc28p; r…	0.22344	-0.0617373	0.153038	-0.055273	0.0278518	-0.051894	-0.113172	-0.0799195	-0.0795829	-0.0790169	-0.164866	0.141837	0.0982659	0.0402479	0.0508557	0.063717	0.0575953	0.102204	-0.0794666	0.111005	-0.15932	0.127884	-0.0552932	-0.207651	-0.0512794	-0.16858	-0.276222	0.00572159	-0.175845	-0.13726	-0.289158	-0.0853937	-0.148684	-0.262472	-0.156289	0.131417
YMR137C	PSO2	Nuclease required for DNA single- and double-strand break repair; acts at a post-incision step in repair of breaks that result from interstrand cross-links produced by a variety of mono- and bi-functional psoralen derivatives; induced by UV-irradiation; forms nuclear foci upon DNA replication stress	0.223216	0.129179	0.09235	0.373025	-0.031505	-0.227746	0.149376	2.43512	0.0921604	0.0559845	0.123974	0.0636576	0.151439	-0.0251444	-0.0611308	0.0168976	-0.0199018	-0.0456632	-0.00241024	0.275997	2.58861	-0.142293	-0.469098	0.10244	-0.0805414	0.230026	0.0222489	0.103557	-0.106294	0.0220303	-0.0178037	-0.226431	0.0223634	1.74532	0.252719	0.233887
YLL046C	RNP1	Ribonucleoprotein that contains two RNA recognition motifs (RRM); RNP1 has a paralog, SBP1, that arose from the whole genome duplication	0.22302	0.0931371	-0.0948819	0.0632427	0.0673527	0.232607	0.198403	0.0427655	-0.231523	-0.120432	0.190108	0.0953184	0.179905	0.0538638	0.229966	0.159945	-0.0667725	0.108288	-0.187521	0.0259884	-0.0231474	-0.00734238	-0.111595	-0.162021	-0.0986538	-0.154054	-0.195717	-0.0784129	-0.245071	-0.047829	-0.182186	-0.0159254	0.00461852	-0.109728	-0.143713	0.0191183
YML124C	TUB3	Alpha-tubulin; associates with beta-tubulin (Tub2p) to form tubulin dimer, which polymerizes to form microtubules; expressed at lower level than Tub1p; TUB3 has a paralog, TUB1, that arose from the whole genome duplication	0.222835	-0.0449172	0.00352635	0.0174799	0.0382421	-0.041427	-0.192111	0.288464	0.000356372	-0.270289	0.220131	0.229697	0.128841	0.106304	0.0930783	0.202649	0.159457	0.337588	-0.103728	0.335282	0.295643	0.101661	0.20432	0.0595588	-0.0803566	-0.368104	-0.496864	-0.15379	-0.318598	-0.134167	-0.576819	0.018298	0.191978	0.0803319	0.287321	0.148542
YNL274C	GOR1	Glyoxylate reductase; null mutation results in increased biomass after diauxic shift; the authentic, non-tagged protein is detected in highly purified mitochondria in high-throughput studies; protein abundance increases in response to DNA replication stress	0.222572	0.0955166	0.159768	0.169635	0.0302108	-0.0741727	0.261271	-0.174391	0.0421534	-0.265109	-0.185607	0.0688058	-0.0730954	-0.0988374	-0.111861	0.0557356	-0.0435052	0.205807	0.0550581	0.121848	-0.0390592	0.0695749	0.0141035	-0.169997	-0.0699948	-0.308924	-0.304584	-0.166716	-0.215514	-0.156624	-0.194204	0.131343	-0.166422	0.0119158	0.00215508	-0.139252
YDR347W	MRP1	Mitochondrial ribosomal protein of the small subunit; MRP1 exhibits genetic interactions with PET122, encoding a COX3-specific translational activator, and with PET123, encoding a small subunit mitochondrial ribosomal protein	0.222372	0.12145	0.242735	-0.0268903	-0.295874	0.330402	1.82092	-0.711069	1.28705	1.32379																						-0.173151	2.0453	-0.359896	1.65037	0.00458219
YHL014C	YLF2	Protein of unknown function; has weak similarity to E. coli GTP-binding protein gtp1; the authentic, non-tagged protein is detected in highly purified mitochondria in high-throughput studies	0.222091	0.260102	0.134576	0.238302	0.37574	0.0182829	0.0554791	0.0722805	-0.167611	-0.378562	0.0654033	-0.0457419	-0.0351893	0.102544	-0.00746744	0.0498693	-0.136439	-0.050399	-0.0685857	0.0198336	-0.0197918	-0.0464775	0.000191597	0.0975539	-0.00993538	-0.0126737	0.0823625	0.0433278	-0.00972726	-0.154964	0.113792	-0.134431	0.0500532	-0.184477	0.110014	-0.237278
YGL260W	YGL260W	Putative protein of unknown function; transcription is significantly increased in a NAP1 deletion background; deletion mutant has increased accumulation of nickel and selenium	0.222056	0.0659739	-0.00319047	0.0397284	0.0258569	-0.161688	-0.327463	-0.208614	-0.147547	-0.0585469	-0.182593	-0.0713835	-0.0952165	0.0363237	0.101481	-0.163098	-0.0065432	0.0487473	0.0624494	0.0512689	-0.0459479	0.0850608	-0.319252	-0.026477	0.0429822	0.224709	0.301779	-0.149676	0.138008	-0.086789	0.190945	-0.082489	0.212424	-0.255353	0.0134364	-0.111829
YNL333W	SNZ2	Member of a stationary phase-induced gene family; transcription of SNZ2 is induced prior to diauxic shift, and also in the absence of thiamin in a Thi2p-dependent manner; forms a coregulated gene pair with SNO2; interacts with Thi11p	0.221509	0.229842	0.237861	0.0827012	0.0339995	-0.00612898	-0.16817	0.198683	-0.0971198	0.169885	-0.114906	-0.081562	-0.227338	-0.126311	0.110959	-0.115001	-0.101434	-0.0836384	0.175287	0.158022	0.0109959	-0.00588287	0.201674	-0.0659135	-0.087156	-0.195133	-0.238136	-0.028934	-0.160256	0.0763191	-0.120878	-0.0606254	-0.000718687	0.289838	-0.0412744	-0.098246
YKL175W	ZRT3	Vacuolar membrane zinc transporter; transports zinc from storage in the vacuole to the cytoplasm when needed; transcription is induced under conditions of zinc deficiency	0.221376	-0.0255043	0.0730829	0.0226522	0.0761617	0.228526	0.0140704	-0.212203	0.120585	0.229648	0.0982012	-0.218357	-0.0166944	0.278484	-0.142594	-0.0673043	0.0586429	0.000349024	0.313884	0.121299	0.130139	-0.0781191	0.0636124	-0.0321547	0.278449	0.0108874	-0.178665	-0.00603777	0.29922	0.138166	0.0371621	-0.00635889	-0.0397409	-0.207561	-0.131591	0.13268
YPL187W	MF(ALPHA)1	Mating pheromone alpha-factor, made by alpha cells; interacts with mating type a cells to induce cell cycle arrest and other responses leading to mating; also encoded by MF(ALPHA)2, although MF(ALPHA)1 produces most alpha-factor; MF(ALPHA)1 has a paralog, MF(ALPHA)2, that arose from the whole genome duplication	0.220783	0.395327	0.128645	0.134805	0.590997	-0.0169864	0.00371445	-0.0157146	-0.104382	-0.0695708	0.120654	0.338851	0.140104	0.191548	0.0689191	-0.0308673	0.272733	0.101431	0.0614794	-0.0604465	0.152262	0.0371264	-0.0288282	-0.0897337	-0.05334	-0.0455907	0.0344414	-0.0123566	0.0668729	-0.0209599	0.068506	0.0967662	-0.0355781	0.0222915	0.0230782	-0.251362
YKR106W	GEX2	Proton:glutathione antiporter; localized to the vacuolar and plasma membranes; expressed at a very low level; potential role in resistance to oxidative stress and modulation of the PKA pathway; GEX2 has a paralog, GEX1, that arose from a segmental duplication	0.220672	0.225414	0.278096	0.345269	0.388316	0.157037	-0.150968	0.0962327	-0.0782094	-0.0491816	0.057303	0.0147072	0.0286636	-0.0810311	0.0252575	0.164939	0.165793	-0.147767	0.0760101	0.0437966	-0.106993	-0.108175	-0.19241	0.305788	0.00418007	0.2976	0.411628	-0.0678832	0.0934623	0.0267921	0.264904	0.10021	0.413606	0.00868578	0.191849	0.225228
YPR012W	YPR012W	Dubious open reading frame; unlikely to encode a functional protein, based on available experimental and comparative sequence data; YPR012W is not an essential gene	0.220651	-0.129129	0.0904623	0.185271	0.144147	0.118085	0.150961	0.0688751	0.0666624	-0.0579054	-0.254613	-0.349903	-0.490344	0.31604	0.249311	-0.254345	-0.287585	-0.168724	0.00545713	0.266159	-0.110185	0.237839	-0.0330003	-0.0842003	0.0801614	-0.0357269	-0.131097	0.302977	0.118789	0.0842733	0.0799534	-0.214165	-0.0265791	0.105058	0.072316	-0.0833918
YGL163C	RAD54	DNA-dependent ATPase that stimulates strand exchange; modifies the topology of double-stranded DNA; involved in the recombinational repair of double-strand breaks in DNA during vegetative growth and meiosis; member of the SWI/SNF family of DNA translocases; forms nuclear foci upon DNA replication stress	0.220596	0.529295	0.410378	0.370813	0.276	0.0668067	-0.122023	2.63925	0.0628365	-0.877562	-0.0962021	-0.339628	0.102389	-0.198609	0.0932705	0.216009	-0.176145	0.0613954
YKL211C	TRP3	Indole-3-glycerol-phosphate synthase; forms bifunctional hetero-oligomeric anthranilate synthase:indole-3-glycerol phosphate synthase enzyme complex with Trp2p	0.220403	0.319829	0.0447855	0.401182	4.52876																			-0.103749	0.164507	1.15986	0.748374	0.366267	0.406261	4.54088	0.68687
YBR232C	YBR232C	Dubious open reading frame; unlikely to encode a functional protein, based on available experimental and comparative sequence data	0.220291	0.0899025	0.129338	-0.00018501	-0.136855	0.0564572	0.0273467	0.161522	0.0376168	-0.211033	-0.285863	-0.447925	-0.115363	-0.284507	-0.063405	-0.252337	-0.439487	-0.0326285	0.0353769	0.231111	0.338521	0.0896528	-0.120264	-0.0484595	-0.235492	-0.0749332	-0.163739	-0.202665	-0.292309	-0.146563	-0.113675	-0.0968978	-0.157209	0.00685342	-0.031817	0.0962165
YLR027C	AAT2	Cytosolic aspartate aminotransferase involved in nitrogen metabolism; localizes to peroxisomes in oleate-grown cells	0.220166	0.0606363	-0.122285	0.278005	0.36446																			-0.281177	0.0597501	0.277139	0.317451	-0.0749314	0.178379	-0.135867	-0.0886034
YGL108C	YGL108C	Protein of unknown function, predicted to be palmitoylated; green fluorescent protein (GFP)-fusion protein localizes to the cell periphery; protein abundance increases in response to DNA replication stress	0.218751	0.387026	0.328411	0.134877	0.257993	0.140694	0.376334	0.0399177	0.21952	-0.221372																						-0.159202	-0.0373039	0.0483203	0.363809	0.0605683
YOL043C	NTG2	DNA N-glycosylase and apurinic/apyrimidinic (AP) lyase; involved in base excision repair, localizes to the nucleus; sumoylated; NTG2 has a paralog, NTG1, that arose from the whole genome duplication	0.218418	-0.0386964	0.0227982	-0.154028	0.147962	0.0118364	-0.0490693	-0.0774907	-0.118877	0.200867	0.0491405	0.0841318	-0.294207	-0.0896857	-0.167001	0.154708	-0.0885546	-0.148658	0.0998968	-0.0186211	-0.0129145	-0.0892236	0.118187									-0.213894	-0.0245644	-0.246699	-0.142412	0.100555
YFR021W	ATG18	Phosphoinositide binding protein; required for vesicle formation in autophagy and the cytoplasm-to-vacuole targeting (Cvt) pathway; binds both phosphatidylinositol (3,5)-bisphosphate and phosphatidylinositol 3-phosphate; WD-40 repeat protein; relocalizes from vacuole to cytoplasm upon DNA replication stress; has 4 mammalian homologs WIPI1, WIPI2, WIPI3 and WIPI4/WDR45; mutations in human WDR45 ca…	0.218408	0.352462	0.22909	0.069875	0.163355	0.13735	-0.317497	-0.167417	0.0266401	-0.0775586	0.0905777	-0.16904	-0.0464653	-0.252677	0.109587	-0.187987	0.0606575	-0.288318	-0.0502155	-0.346914	0.254351	-0.108874	-0.0354371	-0.0924877	-0.166114	0.0199837	-0.0981147	-0.0439077	-0.149034	-0.0221713	-0.146402	0.00590678	-0.128909	0.0539238	-0.0338474	-0.0823312
YIL156W	UBP7	Ubiquitin-specific protease that cleaves ubiquitin-protein fusions; UBP7 has a paralog, UBP11, that arose from the whole genome duplication	0.218093	0.067393	0.00849877	-0.0089654	0.0122712	-0.0759838	0.00530239	0.377123	0.166299	0.363995	-0.117281	-0.0735736	-0.199801	-0.0607017	-0.022631	-0.114934	0.220953	-0.0592876						0.195619	0.126202	0.331542	0.113038	0.274361	0.340723	0.0340025	0.0112348	-0.0229583	0.253055	0.579361	0.129211	0.222564
YPL193W	RSA1	Protein involved in the assembly of 60S ribosomal subunits; functionally interacts with Dbp6p; functions in a late nucleoplasmic step of the assembly	0.218062	-0.0771876	0.0885692	-0.170619	0.152547	0.0174934	0.0365181	0.0426028	-0.0798712	0.00068112
YDL200C	MGT1	DNA repair methyltransferase (6-O-methylguanine-DNA methylase); involved in protection against DNA alkylation damage	0.218055	0.325438	0.294195	0.280001	0.349932	0.0726878	0.0332863	-0.142513	0.205298	0.209909																						0.0832165	0.20989	-0.183015	0.0567451	0.117663
YML029W	USA1	Scaffold subunit of the Hrd1p ubiquitin ligase; also promotes ligase oligomerization; involved in ER-associated protein degradation (ERAD); interacts with the U1 snRNP-specific protein, Snp1p	0.217959	0.0244443	0.0636569	0.20056	0.14542	0.00802008	0.155562	-0.12524	0.196981	-0.0683907	0.0663593	-0.197798	0.0759379	0.116586	0.0513103	-0.0197164	0.4389	-0.0951374	0.0328343	-0.266439	0.0378137	-0.237802	0.0401028	0.395032	0.0950953	0.0885009	0.0941272	0.00182941	0.0349264	0.0524319	-0.0731725	-0.1239	0.100128	-0.0254042	0.109711	-0.00899017
YLR322W	VPS65	Dubious open reading frame; unlikely to encode a functional protein, based on available experimental and comparative sequence data; not conserved in closely related Saccharomyces species; 75% of ORF overlaps the verified gene SFH1; deletion causes a vacuolar protein sorting defect and blocks anaerobic growth	0.217944	0.176099	0.0372732	0.298139	0.892195
YFR030W	MET10	Subunit alpha of assimilatory sulfite reductase; complex converts sulfite into sulfide	0.21792	0.301098	0.378653	0.653528	0.256567	-0.0885352	0.0830682	-0.269503	0.187926	0.446258
YNL134C	YNL134C	NADH-dependent aldehyde reductase, involved in detoxification of furfural; expression is up-regulated in the presence of furfural and 5-hydroxymethylfurfural, which are compounds generated during lignocellulosic biomass pre-treatment; green fluorescent protein (GFP)-fusion protein localizes to both the cytoplasm and nucleus; protein abundance increases in response to DNA replication stress	0.217695	0.194915	0.210777	0.184545	0.057018	-0.180278	0.0623133	0.138251	0.0473529	0.0124123	-0.0337177	-0.110143	-0.0515767	-0.137053	0.0409295	-0.107159	0.0235967	0.161118	0.121339	0.0678231	-0.0924	-0.324602	-0.033195	0.0816562	0.0413012	-0.054111	-0.0658425	0.0511302	0.132117	0.0785962	-0.03648	0.0405212	0.112375	-0.00651833	0.16766	0.0218867
YDR272W	GLO2	Cytoplasmic glyoxalase II; catalyzes the hydrolysis of S-D-lactoylglutathione into glutathione and D-lactate; GLO2 has a paralog, GLO4, that arose from the whole genome duplication	0.217111	-0.0941957	0.376437	0.0315864	-0.0376675	0.0715096	-0.365122	-0.125224	-0.187309	0.0839036	0.109029	0.142679	-0.140161	-0.22909	0.284286	0.0783397	0.0253914	0.0448007	0.156274	0.0845244	0.0226617	-0.192651	0.149532	-0.0715592	-0.337835	-0.362021	-0.352577	-0.312954	-0.045868	-0.310766	-0.383314	-0.0516723	0.185558	-0.0979998	0.0616833	0.169549
YBR245C	ISW1	ATPase subunit of imitation-switch (ISWI) class chromatin remodelers; with Ioc3p forms Isw1a complex involved in repression of transcription initiation; with Ioc2p and Ioc4p forms Isw1b complex involved in regulation of transcription elongation; Isw1b recruited to ORFs by H3K36 methylation and acts with Chd1p to prevent trans-histone exchange over coding regions; Isw1p import into nucleus depends…	0.216956	0.192722	0.0293597	-0.123205	0.314967	0.0819572	-0.227226	0.223089	-0.0935996	-0.188076	0.126596	0.398103	0.265532	0.0287586	0.385193	-0.020342	-0.138998	-0.01826	0.0233384	-0.0642756	-0.0549157	0.145483	-0.199644	-0.0657501	0.0540249	-0.143082	-0.247658	-0.304028	-0.112185	-0.290923	-0.244355	0.0106027	0.0850392	-0.00589691	-0.0488772	0.0114354
YFR032C-A	RPL29	Ribosomal 60S subunit protein L29; not essential for translation, but required for proper joining of large and small ribosomal subunits and for normal translation rate; homologous to mammalian ribosomal protein L29, no bacterial homolog	0.216816	0.0905541	0.0378418	0.109435	0.0939394	0.0314424	0.0259712	0.0105256	-0.0773176	0.0159115	0.0805965	-0.0710983	0.217836	0.0438422	-0.150379	0.154858	-0.0903086	0.0361795	-0.0708409	0.0126765	-0.032805	-0.0190226	-0.0573834									-0.007361	0.0429379	0.0143106	-0.182469	-0.024269
YHL003C	LAG1	Ceramide synthase component; involved in synthesis of ceramide from C26(acyl)-coenzyme A and dihydrosphingosine or phytosphingosine, functionally equivalent to Lac1p; forms ER foci upon DNA replication stress; homolog of human CERS2, a tumor metastasis suppressor gene whose silencing enahnces invasion/metastasis of prostate cancer cells; LAG1 has a paralog, LAC1, that arose from the whole genome …	0.216781	0.263846	-0.0198707	-0.0966463	0.0945778	0.0479877	-0.122066	0.0971895	-0.246021	-0.274698	0.0363205	-0.0285167	0.0188301	0.205501	-0.0576053	-0.0674628	0.15886	-0.0576238														-0.00228888	-0.0782856	0.120856	-0.268307	-0.378537
YDR297W	SUR2	Sphinganine C4-hydroxylase; catalyses the conversion of sphinganine to phytosphingosine in sphingolipid biosyntheis	0.216663	0.0309111	0.111553	0.180734	-0.0731071	-0.0369243	-0.089938	-0.0298058	0.0626671	-0.108942	0.103668	0.161462	-0.0684753	0.0810384	0.15009	-0.0195621	0.238313	0.0114011	-0.132866	-0.037881	0.0139115	-0.00648603	0.118376	0.0849853	-0.108704	-0.0225258	0.0410943	0.0174989	0.0250765	0.140441	-0.00648068	-0.0245064	-0.0107549	-0.198373	-0.0234855	-0.003828
YNR029C	YNR029C	Putative protein of unknown function; deletion confers reduced fitness in saline	0.216034	0.211016	0.171222	0.0810145	-0.04911	-0.0127678	-0.209032	-0.0623163	-0.199909	-0.116005	0.185623	-0.087323	0.289058	0.0194075	0.0760029	-0.0619793	0.276894	0.315252	0.217963	-0.00181486	0.0276736	0.22361	-0.522504	0.0053426	0.12266	0.134959	-0.0496058	0.133441	0.0771224	0.0967266	0.020778	-0.0731348	-0.0209801	-0.282417	0.0877536	-0.243088
YDR092W	UBC13	E2 ubiquitin-conjugating enzyme; involved in the error-free DNA postreplication repair pathway; interacts with Mms2p to assemble ubiquitin chains at the Ub Lys-63 residue; DNA damage triggers redistribution from the cytoplasm to the nucleus	0.215913	0.257816	0.265585	0.34625	0.282623	-0.276759	0.129593	2.1165	0.0849697	-0.0710402	0.337782	0.0590673	0.0503012	0.270293	0.19055	0.241976	0.139835	0.221065	-0.162323	0.13622	2.38961	0.159518	-0.211132	0.0891978	-0.0771636	0.340162	0.176276	0.0981101	0.311923	0.186753	0.0774971	0.161676	-0.0570464	2.2929	-0.147039	-0.0916152
YGR161C	RTS3	Putative component of the protein phosphatase type 2A complex	0.215679	-0.0146675	0.19075	0.493885	0.144076	-0.333581	0.156885	-0.271725	-0.338113	0.00476473	0.111022	0.123485	0.0807757	-0.151388	-0.0763178	-0.133522	-0.184096	-0.119213	-0.209034	-0.268606	-0.145949	-0.221707	-0.0239042	-0.00936032	-0.0711724	-0.246634	-0.294947	-0.134239	-0.191148	-0.111261	-0.221334	-0.0904471	0.0513566	-0.157566	-0.0168864	0.00646274
YLR365W	YLR365W	Dubious open reading frame; unlikely to encode a functional protein, based on available experimental and comparative sequence data; partially overlaps dubious gene YLR364C-A; YLR365W is not an essential gene	0.21503	0.328377	0.297341	0.261922	0.18762	0.0503893	-0.139592	-0.0222013	-0.0897041	-0.243362	-0.164818	-0.0436421	-0.202748	-0.0777557	0.0639503	-0.189987	-0.0774503	-0.137066	-0.249563	-0.133662	-0.00512098	-0.285365	-0.16142	-0.117973	0.00194275	-0.172453	0.00836738	-0.131668	-0.0381241	-0.143043	-0.355482	0.152698	0.135872	0.0599476	-0.0280152	-0.0731502
YDL182W	LYS20	Homocitrate synthase isozyme and functions in DNA repair; catalyzes the condensation of acetyl-CoA and alpha-ketoglutarate to form homocitrate, which is the first step in the lysine biosynthesis pathway; LYS20 has a paralog, LYS21, that arose from the whole genome duplication	0.214997	0.0628706	-0.00346449	-0.0537567	0.167164	0.0329936	0.546055	-0.115681	0.310354	0.285724									0.0505741	0.0281122	-0.115211	-0.301144	0.18525
YER020W	GPA2	Nucleotide binding alpha subunit of the heterotrimeric G protein; interacts with the receptor Gpr1p, has signaling role in response to nutrients; required for the recruitment of Ras-GTP at the plasma membrane and in the nucleus	0.214154	-0.137905	-0.0884007	0.000588059	0.0302648	0.00529288	0.139872	-0.276004	0.1598	-0.136417	-0.198882	0.222732	0.00992681	-0.0308397	0.0808682	0.268076	-0.133946	-0.0941606	-0.162124	0.315456	-0.0501178	0.232357	-0.295313	-0.0777629	0.0160002	-0.212435	-0.263194	-0.0548904	-0.0763439	-0.213699	-0.255391	-0.00467489	0.0231327	0.0116373	0.0603612	-0.0059594
YNR071C	YNR071C	Putative aldose 1-epimerase	0.213722	0.182391	0.025139	0.0408327	0.300561	-0.236901	0.0746308	-0.0758297	0.182607	0.230719	0.0743701	0.0645501	-0.156146	-0.0535486	-0.413407	-0.157058	-0.027627	-0.144902	0.255577	-0.0123683	-0.313044	0.0282368	0.0614041	0.179659	0.369403	-0.00882199	-0.0156501	0.164432	0.302166	-0.0877938	-0.0807979	-0.40748	-0.176628	-0.187717	-0.16416	0.107416
YPL041C	MRX11	Protein that associates with mitochondrial ribosome; involved in maintenance of telomere length	0.213705	0.085326	0.256806	0.0640246	-0.212491	-0.121933	0.0659416	-0.080444	0.0154985	-0.063171	0.0166071	0.00297352	0.0385026	0.164553	0.188716	-0.0413396	0.151518	0.0915152	0.0346776	0.0971772	-0.12205	-0.261496	0.194747									0.0339769	-0.0348893	-0.266764	-0.142089	0.0584163
YLR287C-A	RPS30A	Protein component of the small (40S) ribosomal subunit; homologous to mammalian ribosomal protein S30, no bacterial homolog; RPS30A has a paralog, RPS30B, that arose from the whole genome duplication	0.213636	0.151352	0.104511	0.132643	0.0504266	-0.023358	-0.00280652	-0.0147241	-0.0192647	-0.0363524	0.15564	-0.0822737	-0.095146	-0.261823	-0.425998	0.0293521	-0.15585	-0.386889						-0.0669932	-0.13114	0.173801	0.112423	-0.187987	-0.216537	-0.0331571	0.0471303
YHR103W	SBE22	Protein involved in bud growth; involved in the transport of cell wall components from the Golgi to the cell surface; similar in structure and functionally redundant with Sbe2p; SBE22 has a paralog, SBE2, that arose from the whole genome duplication	0.213104	-0.0288791	-0.44208	-0.0802407	0.100281	0.0323807	0.0399496	-0.0366179	0.0744178	0.0326348	-0.177479	0.138739	0.0866935	0.0818563	0.0314094	-0.109991	0.174498	0.0265421	-0.0329574	0.0207152	0.00348136	-0.0905809	-0.138178									-0.090936	-0.00423168	-0.0358771	-0.119166	-0.317261
YPR066W	UBA3	Protein that activates Rub1p (NEDD8) before neddylation; acts together with Ula1p; may play a role in protein degradation; GFP-fusion protein localizes to the cytoplasm in a punctate pattern	0.213039	0.0514377	0.360613	0.0752493	0.00527158	0.0353067	-0.0237019	0.0352583	0.17226	1.25571
YLR408C	BLS1	Subunit of the BLOC-1 complex involved in endosomal maturation; green fluorescent protein (GFP)-fusion protein localizes to the endosome; YLR408C is not an essential gene	0.21287	-0.00877577	0.00545049	0.10698	-0.0808351	0.0151368	0.102725	0.239811	-0.103218	0.0278445	0.127014	0.182872	0.277251	-0.0880333	0.165369	-0.0742317	0.22282	0.226994	-0.0438332	0.0611986	0.106318	0.260212	-0.259917	0.166218	-0.0236782	0.147685	0.310883	0.0164377	0.0630007	-0.027024	0.277392	0.0297242	0.165191	0.0398158	0.144017	-0.233585
YNL273W	TOF1	Subunit of a replication-pausing checkpoint complex; Tof1p-Mrc1p-Csm3p acts at the stalled replication fork to promote sister chromatid cohesion after DNA damage, facilitating gap repair of damaged DNA; interacts with the MCM helicase; relocalizes to the cytosol in response to hypoxia	0.212513	0.2997	0.102041	0.174364	0.386629						-0.136551	-0.031022	-0.228783	-0.298772	-0.169465	-0.1703	-0.187965	-0.38493						0.0247877	-0.160224	1.93975	2.10385	-0.237953	0.289283	-0.0426334	1.77422	-0.0414194	0.055166	-0.076093	-0.0580638	-0.0236138
YGL023C	PIB2	Protein of unknown function; contains FYVE domain; similar to Fab1 and Vps27	0.212249	0.228613	0.153146	0.124117	0.389264	-0.239318	-0.0187264	-0.128767	-0.0133856	0.440698	0.481697	-0.0753946	-0.185164	-0.040817	-0.00779161	0.162539	-0.229515	0.102869	0.011268	0.130476	-0.0482577	0.057694	-0.132406	-0.0657893	0.432217	-0.346394	-0.138435	0.224733	0.154958	0.217779	0.00275215	-0.022355	0.0926076	-0.193019	0.192725	-0.217834
YLR185W	RPL37A	Ribosomal 60S subunit protein L37A; required for processing of 27SB pre-rRNA and formation of stable 66S assembly intermediates; homologous to mammalian ribosomal protein L37, no bacterial homolog; RPL37A has a paralog, RPL37B, that arose from the whole genome duplication	0.212249	0.0556835	0.081317	-0.116272	0.0458056	0.0688059	0.0384538	-0.00711599	-0.0251729	0.0104562
YDR344C	YDR344C	Dubious open reading frame; unlikely to encode a functional protein, based on available experimental and comparative sequence data	0.211877	0.038868	0.0821575	0.291154	0.273719	-0.255234	-0.0621309	-0.197184	-0.186078	0.189259	0.0778856	0.15745	0.322159	0.106301	0.230906	0.45367	-0.0969424	0.167409	0.262876	0.327891	0.208188	0.204882	-0.286336	-0.255749	-0.376857	-0.108614	-0.190386	-0.225228	-0.128353	-0.0739597	-0.227807
YCR019W	MAK32	Protein necessary for stability of L-A dsRNA-containing particles	0.211159	0.300652	0.00168518	-0.0481461	0.440738	0.0167979	0.13137	0.408889	0.355164	-0.29334	-0.0320944	-0.151242	-0.204666	-0.220658	-0.180017	-0.299147	-0.198668	-0.171871	-0.142192	0.0991487	0.0121661	-0.0759715	0.181915	-0.0369133	-0.14849	0.169703	0.260734	4.19e-05	0.0851251	-0.000151618	0.321818	0.0275964	-0.00395281	0.0186474	-0.0658532	0.0115452
YLL040C	VPS13	Protein involved in prospore membrane morphogenesis; heterooligomeric or homooligomeric complex; peripherally associated with membranes; involved in sporulation, vacuolar protein sorting, prospore membrane formation during sporulatoin, and protein-Golgi retention; homologous to human CHAC and COH1 which are involved in chorea acanthocytosis and Cohen syndrome, respectively	0.211141	0.113977	0.0118412	-0.165477	-0.0550331	0.0114386	0.760988	0.590293	0.393296	0.206361	0.294752	0.243084	0.13255	0.0726787	-0.153325	0.267313	0.272942	0.130276	0.247072	-0.0847846	-0.197467	0.097319	-0.00361894	0.068157	0.0490909	0.21986	0.159676	-0.0416843	0.0716546	0.0164101	0.079886	0.207228	-0.0900922	-0.265922	-0.134153	-0.0062917
YHL045W	YHL045W	Putative protein of unknown function; not an essential gene	0.210996	-0.00248043	0.14629	0.18078	-0.207805	-0.0444811	-0.0891374	0.261611	0.0485696	0.00843796	-0.246637	0.170851	0.0025441	0.199413	0.206392	-0.0424571	-0.0603473	-0.193745	-0.160864	-0.122662	0.0867267	0.0568799	-0.282361									0.152718	0.0657702	0.296933	-0.287682	-0.220778
YOR311C	DGK1	Diacylglycerol kinase; localized to the endoplasmic reticulum (ER); overproduction induces enlargement of ER-like membrane structures and suppresses a temperature-sensitive sly1 mutation; contains a CTP transferase domain	0.210154	0.081676	0.607387	0.589675	0.155172	-0.0232362	-0.16671	0.0823507	-0.154601	0.0551959	0.139982	0.329741	0.00583021	0.443837	0.0680578	0.495943	-0.323564	0.303645	-0.239935	-0.00259245	-0.253203	0.0281168	0.153471	0.232648	0.262103	-0.230648	0.427397	0.322813	0.0385479	0.354103	-0.00530843	-0.200425	-0.236175	0.189668	-0.196933	-0.0546261
YER097W	YER097W	Dubious open reading frame; unlikely to encode a functional protein, based on available experimental and comparative sequence data	0.209899	0.155216	0.106386	0.0024309	0.237969	0.127788	0.167498	0.13868	-0.021804	0.0943782	0.137576	-0.13881	0.0586066	0.0257377	0.313474	0.319383	-0.24165	0.268831	-0.318969	-0.00643092	-0.279596	0.22615	0.12083	-0.327629	-0.0479636	-0.244597	-0.178059	-0.0657194	-0.000559081	-0.350817	-0.134711	0.330126	-0.176183	0.418924	0.0592292	0.193047
YGR193C	PDX1	E3-binding protein of the mitochondrial pyruvate dehydrogenase complex; plays a structural role in the complex by binding and positioning dihydrolipoamide dehydrogenase (E3) to the dihydrolipoamide acetyltransferase (E2) core	0.209687	0.0877874	0.0820849	-0.195372	0.297359	0.159298	0.30533	-0.299795	0.167377	0.039969	0.164709	-0.133227	0.054078	1.20938	-0.102585	-0.218842	-0.202402	0.0183523	0.0455767	-0.254507	0.0341051	-0.507168	0.158669									0.150119	0.0703488	-0.142315	0.147398	-0.0820595
YER115C	SPR6	Protein of unknown function; expressed during sporulation; not required for sporulation, but gene exhibits genetic interactions with other genes required for sporulation	0.209624	0.166303	0.140524	0.151407	0.0693237	0.107139	0.175164	0.316037	0.0846648	-0.0494127	-0.0434015	-0.129589	-0.249971	-0.177597	0.00652112	-0.0174392	-0.125388	-0.222822	0.364552	0.0335024	0.0549167	0.172674	0.117369	0.107949	0.0791169	0.274914	0.202271	-0.0488168	0.118714	-0.0438206	0.0243497	-0.113337	0.134927	0.195854	0.0560739	0.00241815
YOR115C	TRS33	Core component of transport protein particle (TRAPP) complexes I-III; TRAPP complexes are related multimeric guanine nucleotide-exchange factor for the GTPase Ypt1p, regulating ER-Golgi traffic (TRAPPI), intra-Golgi traffic (TRAPPII), endosome-Golgi traffic (TRAPPII and III) and autophagy (TRAPPIII)	0.209486	0.200133	0.00621545	-0.0534136	-0.122555	0.127801	-0.171661	-0.211681	0.104264	-0.0093676	0.0822423	-0.459294	-0.27713	-0.193411	-0.290609	-0.217667	-0.12776	-0.287896	0.0362643	0.0596596	0.137725	0.0306453	0.0691132	0.105725	0.0858231	-0.0547398	-0.204149	-0.00979245	-0.0151679	0.0702429	0.00598792	-0.149227	-0.105101	-0.229592	-0.22035	0.011829
YMR251W	GTO3	Omega class glutathione transferase; putative cytosolic localization	0.209236	0.181168	0.206886	0.144927	0.0892634	-0.111573	0.431483	-0.124323	0.111204	0.0121907	0.0835607	0.150653	0.110958	0.0914198	0.0944391	0.0608238	0.122573	0.0702275	-0.117451	-0.0778701	-0.237476	0.111034	-0.0731126	0.0740913	0.042271	0.1008	0.117581	0.155962	0.191933	0.179416	0.119124	0.166504	-0.161424	0.230105	-0.0811071	-0.152434
YLR200W	YKE2	Subunit of the heterohexameric Gim/prefoldin protein complex; involved in the folding of alpha-tubulin, beta-tubulin, and actin; prefoldin complex also localizes to chromatin of actively transcribed genes in the nucleus and facilitates transcriptional elongation	0.209118	-0.194479	0.00648932	0.059693	0.127507	-0.0760039	-0.0748621	-0.0767821	-0.00498754	-0.0802474	0.305471	-0.239396	-0.118905	-0.177718	-0.0948865	0.173504	-0.135471	0.373592
YER123W	YCK3	Palmitoylated vacuolar membrane-localized casein kinase I isoform; negatively regulates vacuole fusion during hypertonic stress via phosphorylation of Vps41p; shares essential functions with Hrr25p; regulates vesicle fusion in AP-3 pathway	0.208855	0.0978173	0.161514	-0.120477	-0.0400191	-0.142687	0.131929	-0.384369	-0.316172	-0.334893	0.586958	-0.0642073	0.13491	-0.270467	0.202569	0.641907	0.214822	-0.00207914	0.173559	-0.032427	0.259215	-0.0356779	0.111508	0.291513	0.186842	0.256711	0.484879	0.200003	0.217147	0.429024	0.322896	-0.30843	-0.201188	-0.464417	-0.0420517	-0.0171405
YGR196C	FYV8	Protein of unknown function; required for survival upon exposure to K1 killer toxin	0.208742	-0.309066	-0.0519511	-0.00363592	0.0794137	-0.00862731	0.0196657	0.044767	0.0125739	0.0137916	-0.461436	0.0123136	-0.241148	-0.530106	-0.126323	-0.16452	-0.156977	0.0771868	-0.248588	-0.413409	-0.18154	0.0856284	-0.114627	-0.101074	-0.0720768	-0.257728	-0.156456	-0.101067	0.0344851	-0.214886	-0.219509	0.151566	-0.167764	0.125648	-0.298523	-0.144934
YNR040W	YNR040W	Putative protein of unknown function; the authentic, non-tagged protein is detected in highly purified mitochondria in high-throughput studies	0.208282	0.050707	0.112379	0.206014	0.13219	-0.10897	0.328503	0.463721	0.191619	0.0754746	0.317688	-0.0718245	0.00870163	-0.0306082	0.0264382	0.0779164	-0.0166548	-0.112854	-0.0688201	0.348479	-0.114789	-0.111353	-0.076918	-0.0256601	-0.0278286	-0.159698	-0.244834	-0.25972	-0.0999167	-0.154227	-0.443588	-0.221469	-0.260723	-0.0179497	-0.0970918	-0.0497954
YGR011W	YGR011W	Dubious open reading frame; unlikely to encode a functional protein, based on available experimental and comparative sequence data	0.207642	0.311547	0.181814	0.211632	0.00717827	-0.131403	0.19365	-0.157923	0.343789	0.177529	-0.227559	-0.23255	0.150466	-0.0987155	-0.412729	-0.0211805	-0.0961393	0.0148144	-0.0550294	-0.155045	-0.159607	-0.0327789	0.212524	0.01834	-0.0644211	-0.066803	-0.0822718	0.0574492	0.00238142	-0.0493812	-0.150992	-0.0680774	0.0197503	0.0636691	0.190062	-0.114674
YJR130C	STR2	Cystathionine gamma-synthase, converts cysteine into cystathionine; STR2 has a paralog, YML082W, that arose from the whole genome duplication	0.206947	0.0894617	-0.0436332	0.0717684	-0.0485355	0.0211349	-0.170765	-0.168517	-0.259163	0.0275974	0.114191	-0.265465	0.189148	-0.0160193	-0.069169	0.311981	0.263939	-0.19007	-0.0220658	-0.0304487	-0.329422	0.148993	0.0371583	0.0497258	0.045694	0.216927	0.0699632	0.383099	0.561309	0.102365	0.406982	-0.0637146	-0.0296135	-0.161622	0.00990256	-0.254033
YOR191W	ULS1	Swi2/Snf2-related translocase, SUMO-Targeted Ubiquitin Ligase (STUbL); required for maintenance of NHEJ inhibition at telomeres; functions at telomeres to translocate and ubiquitinylate poly-sumoylated Rap1p for proteosomal degradation; plays role in antagonizing silencing during mating-type switching; only known STUbL with a translocase activity; contains RING finger domain; relocalizes from nuc…	0.206933	0.0951888	0.442	0.123528	0.391976	-0.0415295	-0.237488	-0.0400309	-0.230583	-0.354342	0.514504	0.172022	0.391442	0.0653979	0.388647	-0.0734845	0.0700134	-0.254033						0.0462082	0.0317905	-0.176493	-0.224546	-0.0486554	-0.101477	0.138181	-0.127596	0.00863222	0.00602692	0.0215279	-0.0292435	0.00255979
YCL025C	AGP1	Low-affinity amino acid permease with broad substrate range; involved in uptake of asparagine, glutamine, and other amino acids; expression regulated by SPS plasma membrane amino acid sensor system (Ssy1p-Ptr3p-Ssy5p); AGP1 has a paralog, GNP1, that arose from the whole genome duplication	0.206909	0.099045	0.0107365	0.0657896	-0.0043848	0.156332	-0.0430366	0.0263456	-0.00841471	0.00535374	-0.0543074	-0.240309	-0.0294953	-0.155314	-0.145282	-0.0947822	-0.122249	0.127382	-0.195675	0.0185233	-0.015031	-0.0317741	0.0281037	-0.174932	-0.0811829	-0.234482	-0.194811	-0.177167	-0.135608	0.0368066	0.00456937	0.119278	-0.13773	0.208922	-0.153797	-0.146825
YDR121W	DPB4	Subunit of DNA pol epsilon and of ISW2 chromatin accessibility complex; involved in both chromosomal DNA replication and inheritance of telomeric silencing; stabilizes the interaction of Pol epsilon with primer-template DNA, positively affecting the processivity of the polymerase and exonuclease activities of Pol epsilon; interacts with extranucleosomal DNA and acts as anchor point for ISW2 compl…	0.206848	0.192028	0.117863	0.178524	-0.0353336	-0.0124288	0.00702997	-0.0345244	-0.0528827	-0.0343472	0.0698697	0.0161033	0.181484	0.00755463	0.0562331	0.0671309	-0.159915	0.1109	-0.0985479	-0.160448	0.140073	0.212495	0.0452596	-0.0753682	-0.197522	0.112331	0.21061	-0.0933087	-0.0641933	-0.264863	0.11388	-0.0185701	0.0358686	0.0572438	-0.159026	0.0053214
YPR106W	ISR1	Predicted protein kinase; overexpression causes sensitivity to staurosporine, which is a potent inhibitor of protein kinase C	0.20681	0.441128	0.104511	0.0924025	0.49851	0.00986639	0.0119271	0.019173	0.00463298	-0.0245699	-0.00638154	-0.0296317	0.0252844	-0.118801	0.118085	-0.169474	-0.0484805	-0.256638	-0.00618491	-0.00442202	-0.00162817	-0.038753	0.0257245									0.0506666	0.0252021	0.0133813	-0.0675329	-0.00346778
YOR205C	GEP3	Protein required for mitochondrial ribosome small subunit biogenesis; null mutant is defective in respiration and in maturation of 15S rRNA; protein is localized to the mitochondrial inner membrane; null mutant interacts synthetically with prohibitin (Phb1p)	0.206124	-0.161407	0.228157	-0.300197	-0.169496	0.320016	2.32614	-0.537206	1.33487	2.07051
YOR097C	YOR097C	Putative protein of unknown function; identified as interacting with Hsp82p in a high-throughput two-hybrid screen; YOR097C is not an essential gene	0.205844	0.0579201	0.0917066	0.22401	-0.0675973	-0.11929	0.505254	0.405681	0.406648	-0.137578	0.077866	0.0125482	-0.000898812	-0.157874	0.0860751	-0.0335041	-0.0969015	-0.138944	0.109445	0.140772	0.0141633	-0.0817644	-0.312485	-0.0101317	0.0382258	0.352791	0.249037	-0.0048835	0.0333586	0.194181	0.446068	0.009739	-0.0351066	0.0199338	-0.0279016	0.0073368
YMR042W	ARG80	Transcription factor involved in regulating arginine-responsive genes; acts with Arg81p and Arg82p	0.205149	-0.087608	-0.136175	0.0943613	-0.287812	-0.0977652	0.2777	-0.167873	0.2877	0.296084	-0.273983	0.0814258	0.150165	-0.109845	-0.270059	-0.00725229	-0.0681014	-0.14335	-0.358848	0.489479	-0.074718	0.215945	-0.00549301
YBR212W	NGR1	RNA binding protein that negatively regulates growth rate; interacts with the 3' UTR of the mitochondrial porin (POR1) mRNA and enhances its degradation; overexpression impairs mitochondrial function; interacts with Dhh1p to mediate POR1 mRNA decay; expressed in stationary phase	0.204781	0.0554824	0.147405	-0.00304276	0.130259	-0.115645	-0.128332	0.00163835	0.0691061	-0.0881279	0.163952	0.191703	0.0212378	-0.0406563	-0.331953	-0.10431	-0.126659	-0.318551	0.434197	-0.190341	-0.0659743	0.0256574	-0.182919	0.138873	-0.00624755	0.424266	0.54417	-0.0526865	0.154112	0.132826	0.308776	-0.0397901	0.11304	-0.384672	-0.138062	0.117403
YKL114C	APN1	Major apurinic/apyrimidinic endonuclease; 3'-repair diesterase; involved in repair of DNA damage by oxidation and alkylating agents; also functions as a 3'-5' exonuclease to repair 7,8-dihydro-8-oxodeoxyguanosine; genetically interacts with NTG1 to maintain mitochondrial genome integrity	0.204447	0.0612939	-0.11456	0.137719	-0.0610076						0.147625	-0.131544	-0.195849	-0.0605623	-0.352656	-0.301855	-0.154805	-0.0191869	-0.130629	-0.0591176	-0.0670899	-0.269113	-0.34313	0.119967	0.0502722	0.42393	0.60595	0.0542671	0.192169	0.0729197	0.676965	0.114781	-0.115283	0.12643	-0.22776	-0.337383
YGR148C	RPL24B	Ribosomal 60S subunit protein L24B; not essential for translation but may be required for normal translation rate; homologous to mammalian ribosomal protein L24, no bacterial homolog; RPL24B has a paralog, RPL24A, that arose from the whole genome duplication	0.204291	0.128892	-0.0273642	0.0455264	-0.0318977	0.0309306	0.00862511	0.00595092	-0.00503367	-0.00118204	0.192485	0.23347	-0.184915	0.0814663	-0.550094	-0.168047	-0.130717	0.0613647	-0.131573	-0.0387732	-0.0478019	0.0601311	-0.0384371	0.103093	-0.222614	-0.419431	-0.354194	-0.24261	-0.308013	-0.38823	-0.527736	0.0637199	-0.0993755	-0.275636	-0.0704163	-0.202196
YDL168W	SFA1	Bifunctional alcohol dehydrogenase and formaldehyde dehydrogenase; formaldehyde dehydrogenase activity is glutathione-dependent; functions in formaldehyde detoxification and formation of long chain and complex alcohols, regulated by Hog1p-Sko1p; protein abundance increases in response to DNA replication stress	0.20404	0.540452	0.243998	0.348539	0.363075	0.582379	0.128021	-0.0482908	-0.0620949	0.0998239	-0.0873839	0.194958	0.702973	0.584891	0.403061	0.152204	0.207347	-0.144344	0.512854	0.0462371	-0.25486	0.455977	0.273992	-0.0749226	1.36233	-0.109756	-0.284967	-0.261976	-0.382783	-0.222437	-0.253235	0.0243574	0.0438174	0.0335188	-0.146573	-0.00577987
YML103C	NUP188	Subunit of the inner ring of the nuclear pore complex (NPC); contributes to NPC organization and nucleocytoplasmic transport; homologous to human NUP188	0.204005	0.177371	0.295997	0.242309	0.342893	0.0403254	0.0286652	-0.0400439	-0.0695314	0.0337188	0.264108	0.164218	0.26178	0.210855	-0.0364661	0.239028	0.267879	0.0144767						0.155134	0.702234	1.79867	2.49454	0.0139694	0.541431	0.150238	2.40434
YML047W-A	YML047W-A	Dubious open reading frame; unlikely to encode a functional protein, based on available experimental and comparative sequence data; overlaps ORF PRM6/YML047C	0.20381	0.205601	0.188824	-0.00913371	0.381862	-0.0148872	0.338997	0.00483116	-0.106455	0.137257	-0.0530501	0.00795659	0.130224	-0.402148	-0.188336	0.00677053	-0.284441	-0.346187	0.0450453	-0.393873	-0.0120526	-0.353862	0.10783	-0.154747	-0.0352585	0.0771831	0.198088	0.00338407	0.0860676	-0.0696013	0.13019	-0.0363617	0.405252	-0.173899	0.0290749	0.129978
YNL109W	YNL109W	Dubious open reading frame; unlikely to encode a functional protein, based on available experimental and comparative sequence data; partially overlaps the uncharacterized ORF YNL108C	0.203752	0.058198	0.185801	-0.128434	-0.0658738	0.034563	-0.27222	-0.428207	-0.343584	-0.205667	-0.121765	0.0775908	-0.0925166	-0.272537	-0.366777	0.198169	0.12122	-0.115497	0.240637	-0.161358	0.0321052	0.0358578	0.199948	-0.00523643	-0.161309	0.0370658	-0.043299	-0.0890754	0.152278	0.028403	-0.0100526	0.00860921	0.113638	-0.00941599	-0.0852034	-0.0314646
YMR193C-A	YMR193C-A	Dubious open reading frame; unlikely to encode a functional protein, based on available experimental and comparative sequence data	0.20369	-0.092397	0.0387661	-0.0354925	0.0581455	-0.00934393	-0.0104311	-0.107512	-0.131453	-0.0320695	0.211653	0.136534	0.109135	0.14973	-0.00242777	0.0449149	-0.144252	0.133591						0.0635859	-0.0563469	-0.362541	-0.303491	-0.00800107	-0.0558878	-0.139429	-0.470913	-0.0197715	0.0488883	-0.0244858	-0.0353614	-0.0141255
YHR202W	YHR202W	Putative protein of unknown function; green fluorescent protein (GFP)-fusion protein localizes to the vacuole, while HA-tagged protein is found in the soluble fraction, suggesting cytoplasmic localization	0.202927	-0.103917	0.116109	0.0558229	0.0630734	0.0490715	-0.339655	-0.0665804	-0.188759	-0.0315537									-0.218024	0.308595	0.0850503	-0.0838433	0.169672	-0.171523	-0.029276	-0.62056	-0.299197	-0.0420562	-0.247193	-0.165363	-0.355794	0.0181059	-0.057546	-0.257122	-0.174275	-0.215273
YLR358C	YLR358C	Protein of unknown function; expressed at both mRNA and protein levels; partially overlaps ORF RSC2/YLR357W	0.202513	0.099232	0.283574	0.333115	0.557621
YJR088C	EMC2	Member of conserved ER transmembrane complex; required for efficient folding of proteins in the ER; null mutant displays induction of the unfolded protein response; homologous to worm Y57G7A.10/EMC-2, fly CG17556, human TTC35	0.202497	0.359444	0.0199767	0.414882	0.221547	0.12178	0.120947	0.150851	-0.252337	0.0889835	0.155977	0.161838	-0.140589	-0.20153	-0.116122	-0.1227	-0.172618	-0.0257982	0.219691	0.194167	-0.107455	0.141359	0.0625036	0.0398151	-0.0621521	-0.211196	-0.158623	-0.0367346	-0.124711	-0.0707967	0.055904	0.0161925	0.107952	-0.0233922	0.00177103	-0.0326615
YPL125W	KAP120	Karyopherin responsible for the nuclear import of Rpf1p; Rpf1p is a ribosome maturation factor	0.202459	-0.15008	0.0600533	-0.0707591	0.262862	0.0517179	0.0979767	-0.0362739	0.0678431	0.0356376	-0.229858	0.329011	0.284293	-0.0445406	0.0187843	-0.0677288	-0.402314	0.018515	-0.249679	-0.307918	-0.384711	-0.387296	0.0479767									0.00398433	-0.0106942	-0.0468218	-0.0277967	0.0289049
YOR089C	VPS21	Endosomal Rab family GTPase; required for endocytic transport and sorting of vacuolar hydrolases; required for endosomal localization of the CORVET complex; required with YPT52 for MVB biogenesis and sorting; involved in autophagy and ionic stress tolerance; geranylgeranylation required for membrane association; protein abundance increases in response to DNA replication stress; mammalian Rab5 hom…	0.202283	0.0476871	0.13757	0.0653419	0.000548342	-0.1077	-0.336569	-0.290037	-0.00637755	0.041696	-0.203716	-0.162559	0.131725	-0.00586158	-0.151335	0.399192	-0.0705426	-0.139029	0.118819	-0.111421	-0.372733	-0.231691	0.0708856	0.225602	-0.0323295	0.158202	0.362315	0.0752202	0.0884386	-0.00223914	0.401373	-0.0610241	-0.370125	0.107472	-0.29904	0.14818
YPR017C	DSS4	Guanine nucleotide dissociation stimulator for Sec4p; functions in the post-Golgi secretory pathway; binds zinc, found both on membranes and in the cytosol	0.201936	0.121561	0.0167334	0.0737324	0.110605	0.100518	0.190385	0.108551	0.158308	-0.0776785	-0.0547447	0.0319197	0.0469725	-0.0549602	0.108602	0.0538245	0.0505593	0.0644295	-0.109144	0.0739636	-0.0486189	0.137088	0.1407	0.0432294	-0.191373	-0.154284	-0.166228	-0.214785	-0.0214788	-0.0207418	-0.192419	-0.02626	-0.240797	-0.0216161	-0.103683	-0.0575229
YKR075C	YKR075C	Protein of unknown function; similar to Reg1p; expression regulated by glucose and Rgt1p; GFP-fusion protein is induced in response to the DNA-damaging agent MMS; YKR075C has a paralog, YOR062C, that arose from the whole genome duplication	0.201929	-0.0858722	-0.0198164	0.0944298	-0.197709	-0.010558	0.0823446	-0.0273001	-0.128897	0.0105326	0.0668824	0.0535615	0.105596	0.121076	0.440581	-0.0378332	0.0860775	0.0739388	-0.010301	0.18013	0.0954117	0.15663	0.0677035	0.350749	0.140291	0.0548884	0.0788261	0.234875	0.132303	0.238152	0.376826	0.0796363	-0.145952	0.215222	-0.110445	-0.0898533
YFL013W-A	YFL013W-A	Dubious open reading frame; unlikely to encode a functional protein, based on available experimental and comparative sequence data; partially overlaps IES1/YFL013C; identified by gene-trapping, microarray expression analysis, and genome-wide homology searching	0.201653	0.189379	0.523237	0.128819	0.0909759	-0.123478	0.0674074	0.213286	-0.215547	0.415835
YDR388W	RVS167	Actin-associated protein with roles in endocytosis and exocytosis; N-BAR domain protein that interacts with Rvs161p to regulate actin cytoskeleton, endocytosis, and viability following starvation or osmotic stress; recruited to bud tips by Gyl1p and Gyp5p during polarized growth; homolog of mammalian amphiphysin	0.20123	0.405745	0.0702665	0.269196	0.237375						-0.0234174	-0.163899	-0.0205012	0.121352	-0.0249804	0.0413403	-0.0307585	0.073431	-0.333507	-0.111011	0.0825121	0.289618	0.131667	-0.109782	-0.0729777	-0.460913	-0.350073	0.0499199	-0.218857	0.0154602	-0.320196	0.145348	0.106743	0.186375	0.242172	0.322789
YMR123W	PKR1	V-ATPase assembly factor; functions with other V-ATPase assembly factors in the ER to efficiently assemble the V-ATPase membrane sector (V0); protein abundance increases in response to DNA replication stress	0.201193	0.431029	0.161763	0.284396	0.28471																											-0.147009	1.06825	0.198845	1.1324	-0.541203
YKR067W	GPT2	Glycerol-3-phosphate/dihydroxyacetone phosphate sn-1 acyltransferase; located in lipid particles and the ER; involved in the stepwise acylation of glycerol-3-phosphate and dihydroxyacetone in lipid biosynthesis; the most conserved motifs and functionally relevant residues are oriented towards the ER lumen	0.201001	-0.102756	0.0639686	0.065252	-0.352203	0.0247982	-0.000402811	-0.0402124	0.00937397	0.000860111	-0.315142	-0.39891	-0.485955	-0.328	0.0451905	-0.0914916	-0.0962149	-0.0383689	0.00317194	0.113438	0.318673	0.243605	-0.0203795	-0.145498	-0.309179	-0.104625	-0.317676	-0.157075	-0.187559	-0.144249	-0.0811398	-0.0309586	0.0728136	-0.208274	-0.0999175	0.340106
YIR017C	MET28	bZIP transcriptional activator in the Cbf1p-Met4p-Met28p complex; participates in the regulation of sulfur metabolism	0.2006	0.171664	-0.123363	0.167588	-0.121441	0.112103	-0.0931919	0.0543875	-0.0305021	0.0211771	-0.294194	-0.167547	-0.123184	-0.0931682	0.298047	0.603918	-0.153342	0.0773565						-0.227883	-0.0911194	-0.16519	-0.240554	0.13924	0.300769	0.0924592	0.070547	-0.0821472	0.138278	-0.09286	0.114618	0.309124
YDR028C	REG1	Regulatory subunit of type 1 protein phosphatase Glc7p; involved in negative regulation of glucose-repressible genes; involved in regulation of the nucleocytoplasmic shuttling of Hxk2p; REG1 has a paralog, REG2, that arose from the whole genome duplication	0.200384	0.61014	0.19833	0.354562	0.498566	0.136367	1.1188	1.15471	1.36157	-0.447653														0.0166126	0.294056	-0.447208	-0.349124	0.0577628	-0.0125253	0.439566	-0.18863	-0.000844257	0.150353	0.859019	0.552549	-0.249279
YMR085W	YMR085W	Putative protein of unknown function; YMR085W and adjacent ORF YMR084W are merged in related strains, and together are paralogous to glutamine-fructose-6-phosphate amidotransferase GFA1	0.200362	0.0351404	-0.0529809	0.0757449	0.201531	0.155727	-0.0908393	0.366593	-0.182158	0.118782	0.132494	-0.142367	0.204329	-0.0158393	-0.175603	0.199164	0.0588153	-0.00239334	-0.120708	0.00239278	-0.109764	0.1307	0.139872	0.439617	0.182245	0.544179	0.0556782	0.0672341	0.279071	0.127507	0.167278	-0.0180007	0.390696	-0.110974	0.206673	-0.00429961
YER117W	RPL23B	Ribosomal 60S subunit protein L23B; homologous to mammalian ribosomal protein L23 and bacterial L14; RPL23B has a paralog, RPL23A, that arose from the whole genome duplication	0.199509	0.238649	0.606268	0.171012	0.259972	-0.0412592	-0.0291213	-0.101304	0.0262387	-0.042333
YML009C-A	YML009C-A	Dubious open reading frame; unlikely to encode a functional protein, based on available experimental and comparative sequence data; overlaps ORFs SPT5/YML010W and YML009W-B	0.199349	0.0536605	-0.0143816	0.0514696	0.111248	-0.00364759	0.00703747	-0.0126569	0.00188657	-0.00995832	-0.180726	-0.342648	-0.319373	-0.305646	-0.552509	-0.331486	-0.396804	-0.557092						0.326725	-0.133693	-0.43972	-0.112846	-0.250126	-0.0449796	0.0530839	-0.0391763	0.0615686	-0.0903587	0.268373	0.0443261	-0.185461
YFR023W	PES4	Poly(A) binding protein, suppressor of DNA polymerase epsilon mutation; PES4 has a paralog, MIP6, that arose from the whole genome duplication	0.198905	0.162084	-0.00840631	0.127749	0.101392	-0.0749476	-0.15863	-0.00165886	-0.385814	0.0547243	0.224705	-0.0242611	0.109006	0.0570368	-0.104105	-0.0217632	-0.044258	0.00352678	-0.055594	-0.173747	-0.090139	-0.0579886	-0.034604	0.222843	0.105	-0.223987	-0.0202578	0.32092	-0.00576731	0.0930351	-0.236464	-0.199223	-0.0854916	-0.0607198	0.00230004	0.0298247
YGL109W	YGL109W	Dubious open reading frame; unlikely to encode a functional protein, based on available experimental and comparative sequence data; overlaps the uncharacterized gene YGL108C	0.19889	0.0332884	-0.0866363	0.233225	-0.165738	-0.119765	0.175645	-0.0213472	0.277111	0.0864648	0.232527	-0.0362569	0.227221	0.0366837	-0.0751475	-0.157539	0.148256	-0.103391	0.137625	0.252184	0.360562	0.176828	0.139917	0.113077	0.0115212	1.35334	1.93343	0.200431	0.482432	0.207133	1.74756	0.192039	0.332832	-0.145558	0.140458	0.041516
YKL026C	GPX1	Phospholipid hydroperoxide glutathione peroxidase; induced by glucose starvation that protects cells from phospholipid hydroperoxides and nonphospholipid peroxides during oxidative stress; GPX1 has a paralog, HYR1, that arose from the whole genome duplication	0.198876	-0.037386	-0.142448	0.0422158	0.0189194	0.0914945	0.262325	-0.163537	0.17691	0.267284	0.0692809	-0.086955	-0.209272	-0.121834	-0.352122	-0.257421	0.0513621	-0.0160634	-0.0370109	-0.447316	0.0719085	-0.432239	-0.1607	0.156287	0.210217	-0.307703	-0.14993	0.0436894	0.096197	-0.130093	-0.161396	-0.343117	0.033488	-0.272817	-0.2254	-0.132457
YMR109W	MYO5	One of two type I myosin motors; contains proline-rich tail homology 2 (TH2) and SH3 domains; MYO5 deletion has little effect on growth, but myo3 myo5 double deletion causes severe defects in growth and actin cytoskeleton organization; MYO5 has a paralog, MYO3, that arose from the whole genome duplication	0.19883	0.512649	0.376696	0.175663	0.119531	-0.271463	-0.200599	-0.21988	-0.0771292	-0.0605452	0.00339956	0.0555448	0.021222	-0.020381	-0.119417	-0.143567	0.114332	-0.0429635	-0.0650979	0.109646	-0.16855	0.0206678	0.031468	-0.0187135	-0.031335	-0.248556	-0.23217	0.0603427	0.00323968	-0.0478637	-0.321299	-0.0287042	-0.171161	-0.101425	-0.106015	-0.0694697
YNL228W	YNL228W	Dubious open reading frame; unlikely to encode a functional protein, based on available experimental and comparative sequence data; almost completely overlaps ORF YNL227C/JJJ1	0.19879	0.140664	0.106997	-0.165166	-0.356123	0.067508	0.0657335	0.0826198	0.0439398	0.059908	0.0797324	0.122219	-0.0314492	-0.0895438	0.0374257	-0.212249	0.111978	-0.138502						0.137079	0.0775762	-0.494261	-0.207792	0.0579644	-0.0897929	-0.126112	-0.243669	-0.014951	0.0741518	-0.643414	-0.39553	-0.317653
YOR034C	AKR2	Ankyrin repeat-containing protein; member of a family of putative palmitoyltransferases containing an Asp-His-His-Cys-cysteine rich (DHHC-CRD) domain; possibly involved in constitutive endocytosis of Ste3p; AKR2 has a paralog, AKR1, that arose from the whole genome duplication	0.198735	0.345075	0.0867341	0.316389	0.302764	0.0499817	0.204923	0.0804286	0.110278	0.279871	-0.130794	-0.0551203	0.192553	0.109461	0.0170071	-0.144064	0.028607	-0.0376163	0.0648565	0.0199915	0.17217	0.138062	-0.0442916	-0.0200324	-0.168649	-0.1591	-0.0650853	0.0316572	0.0964438	0.00440933	-0.0587785	0.0314893	0.0584889	-0.294512	-0.156944	0.104985
YKL201C	MNN4	Putative positive regulator of mannosylphosphate transferase Mnn6p; involved in mannosylphosphorylation of N-linked oligosaccharides; expression increases in late-logarithmic and stationary growth phases; coding sequence contains length polymorphisms in different strains; MNN4 has a paralog, YJR061W, that arose from the whole genome duplication	0.198374	0.268461	0.382139	0.619905	0.396899	-0.0237051	0.448795	0.256639	0.0175353	0.0977144	0.109338	-0.0417203	0.0233282	0.0586843	0.35837	0.0869779	0.0254554	0.0463061	-0.172604	0.0228677	-0.0273421	-0.185915	-0.0436422	0.0049139	0.106378	-0.0677389	0.0376455	0.0540171	0.0134534	0.0456174	-0.118442	-0.181512	-0.194864	-0.0706056	-0.125685	0.0226482
YHR033W	YHR033W	Putative protein of unknown function; epitope-tagged protein localizes to the cytoplasm; YHR033W has a paralog, PRO1, that arose from the whole genome duplication	0.198273	-0.00620909	0.119455	0.354561	0.0374257	-0.0522585	-0.321441	0.133952	-0.172279	0.0566417	-0.270822	-0.0455286	0.0877397	-0.438219	0.231841	0.173259	-0.330672	-0.0180042	-0.0928838	0.168701	0.014574	-0.154478	-0.37527	0.287535	0.0357649	0.326985	0.0971896	0.0806242	0.0592777	0.273601	0.0497396	0.0342023	-0.105717	-0.0941828	0.0238053	-0.170626
YOR357C	SNX3	Sorting nexin for late-Golgi enzymes; required to maintain late-Golgi resident enzymes in their proper location by recycling molecules from the prevacuolar compartment; contains a PX domain and sequence similarity to human Snx3p	0.198228	-0.0507048	0.0398054	-0.0329909	0.150229	0.158447	0.235596	0.139662	0.0583087	-0.067433	-0.0394229	-0.0753693	-0.093856	-0.247852	-0.0881175	-0.0232571	-0.0344026	-0.0607474	-0.183973	-0.237097	0.04929	0.135126	0.0485767	0.12432	-0.0545718	0.00912806	0.000646138	-0.0726276	-0.102405	-0.0222499	-0.0532844	0.00700059	0.244916	-0.194633	-0.0538925	0.175067
YBR105C	VID24	GID Complex regulatory subunit; binds GID Complex in response to glucose through interactions with complex member Vid28p; regulates fructose-1,6-bisphosphatase (FBPase) targeting to the vacuole; promotes proteasome-dependent catabolite degradation of FBPase; peripheral membrane protein located at Vid (vacuole import and degradation) vesicles	0.198052	-0.0367908	0.0477247	-0.166047	-0.0544932	0.0567241	0.0469433	0.16019	-0.173796	-0.362406	-0.0882306	-0.0248645	0.0583548	-0.059508	0.012195	0.0827914	-0.0285111	-0.0667723	0.159042	0.0586043	-0.110026	-0.0698962	-0.110289	0.133886	-0.0828293	0.0924746	0.109877	0.154517	0.217655	0.0674805	0.0361735	-0.00714644	0.236838	-0.298064	0.17472	-0.228189
YDL057W	YDL057W	Putative protein of unknown function; YDL057W is not an essential gene	0.197907	-0.050242	-0.0374896	0.261956	-0.0361348	-0.158274	-0.103159	-0.0501316	0.098673	-0.077352	-0.0580665	-0.0911427	0.360909	0.134779	-0.132161	0.0931059	-0.131381	0.134698	0.197221	-0.138711	-0.085987	-0.14741	-0.15008	-0.0288284	0.0149148	0.0414438	0.25714	0.0828619	-0.0475054	-0.128921	0.122725	-0.201378	2.77171	-0.210945	1.24738	1.86399
YHR123W	EPT1	sn-1,2-diacylglycerol ethanolamine- and cholinephosphotranferase; not essential for viability; EPT1 has a paralog, CPT1, that arose from the whole genome duplication	0.197803	-0.190477	0.00866247	-0.289705	0.115337	0.214907	0.157074	0.183673	0.179994	-0.0688269	-0.0122062	0.0322535	-0.158007	0.03702	0.0193151	-0.0874948	0.127638	-0.0185408	-0.0436591	-0.0172985	0.00738823	0.0617601	0.0019769	-0.037816	-0.0601725	0.116013	-0.0256036	-0.0489399	-0.0324689	0.0470578	0.0172058	0.0206808	0.0307344	-0.0227355	-0.147694	-0.00644731
YDR295C	HDA2	Subunit of the HDA1 histone deacetylase complex; possibly tetrameric trichostatin A-sensitive class II histone deacetylase complex contains Hda1p homodimer and an Hda2p-Hda3p heterodimer; involved in telomere maintenance; relocalizes to the cytosol in response to hypoxia	0.197626	0.247265	0.0775439	0.0550938	0.201203	0.0283649	-0.120096	0.257286	0.0200185	0.253718	0.139115	0.12231	0.106577	-0.023385	0.0134448	0.0741144	0.190752	-0.0813928	-0.21012	0.0653392	-0.111216	-0.0717829	0.18187	-0.0498756	-0.154162	0.174075	-0.0388418	-0.0879143	-0.110325	-0.168247	-0.103706	-0.036991	1.88592	-0.289869	1.47527	1.38789
YOR011W	AUS1	Plasma membrane sterol transporter of the ATP-binding cassette family; required, along with Pdr11p, for uptake of exogenous sterols and their incorporation into the plasma membrane; activity is stimulated by phosphatidylserine; sterol uptake is required for anaerobic growth because sterol biosynthesis requires oxygen; AUS1 has a paralog, PDR11, that arose from the whole genome duplication	0.197174	-0.0677881	0.050546	-0.208438	0.029338	-0.055869	0.168918	-0.133806	0.119531	-0.115366	-0.249171	-0.132351	0.204529	-0.311819	-0.0770693	-0.229736	-0.165916	-0.0982122	0.145838	0.0467731	0.0075374	0.28137	0.202171	-0.0790367	-0.0458443	-0.0162897	-0.0024183	-0.144192	0.00808669	-0.0145674	-0.0442564	-0.00899926	0.200108	0.0369456	-0.022788	-0.213449
YKR047W	YKR047W	Dubious open reading frame; unlikely to encode a functional protein, based on available experimental and comparative sequence data; partially overlaps the verified gene NAP1	0.197142	0.518254	0.101765	0.277763	0.108867	0.33039	-0.161129	-0.188957	-0.082217	-0.0992068	0.0173176	0.0351674	-0.383054	-0.250401	-0.228719	-0.0547498	0.0875731	-0.169896	-0.0744298	-0.25132	-0.454938	-0.0717221	-0.173766	0.246534	0.140056	-0.12847	-0.146699	-0.0189576	-0.379874	0.0929099	-0.227042	0.138932	-0.298228	-0.148499	-0.336701	0.0463179
YBR146W	MRPS9	Mitochondrial ribosomal protein of the small subunit	0.196982	0.0888251	0.182681	0.259504	0.226522
YIL140W	AXL2	Integral plasma membrane protein; required for axial budding in haploid cells; localizes to the incipient bud site and bud neck; glycosylated by Pmt4p; potential Cdc28p substrate	0.196846	0.0889999	0.460091	0.228579	0.421959	-0.11567	-0.0565284	0.0501647	0.267484	0.300144	0.619117	-0.0977365	0.0833313	-0.132708	0.275146	0.38947	-0.135827	-0.0779697	-0.0932454	-0.0186069	0.0402445	-0.0010522	-0.000734368	0.227329	0.223305	0.409526	0.356834	0.0947021	0.241318	0.185138	0.614213	0.132595	-0.0632567	0.193828	-0.0289541	-0.291931
YHR110W	ERP5	Protein with similarity to Emp24p and Erv25p; member of the p24 family involved in ER to Golgi transport	0.196665	0.119549	-0.0271557	-0.0322169	0.232626	-0.238151	-0.217028	-0.0969567	0.120954	0.232743	-0.00705906	-0.29077	-0.294953	-0.158114	0.257057	0.249607	-0.0759431	-0.168794	0.16972	0.174807	0.114358	-0.05816	-0.13988	-0.358279	-0.287953	-0.434711	-0.438622	-0.33374	-0.0634927	-0.350548	-0.214702	0.127448	-0.394767	0.109029	-0.430943	-0.268233
YHL021C	AIM17	Protein of unknown function; the authentic, non-tagged protein is detected in highly purified mitochondria in high-throughput studies; null mutant displays reduced frequency of mitochondrial genome loss	0.196342	-0.0122407	0.22483	0.344809	0.0893958	-0.0382665	0.0506767	0.0484588	0.107506	0.236367	-0.438162	-0.10005	-0.210816	-0.256134	-0.104336	-0.255822	-0.406089	-0.237873	-0.0745908	0.174232	-0.00616534	0.0361873	-0.195194	0.0952909	0.187758	-0.138266	-0.162267	0.252727	-0.0486122	-0.0242544	-0.020296	-0.126088	-0.0978989	-0.160203	-0.0169972	-0.186882
YNL327W	EGT2	Glycosylphosphatidylinositol (GPI)-anchored cell wall endoglucanase; required for proper cell separation after cytokinesis; expression is activated by Swi5p and tightly regulated in a cell cycle-dependent manner	0.196307	0.245812	0.1279	0.421802	0.227305	0.121127	-0.169846	-0.0143198	-0.0254629	-0.0208441	-0.0315497	-0.00420591	-0.160934	0.452335	0.268667	0.386689	-0.0116899	0.0846476	0.299072	-0.0281061	-0.0950376	-0.108753	0.287348	0.180786	0.00878442	-0.0707891	0.314236	0.0877359	-0.0123669	-0.0723901	-0.128123	0.00711284	-0.209305	-0.0361166	0.0979724	-0.0894064
YPL165C	SET6	SET domain protein of unknown function; deletion heterozygote is sensitive to compounds that target ergosterol biosynthesis, may be involved in compound availability	0.196157	0.238179	0.0166318	0.19063	-0.425027	0.245209	0.031422	0.286908	0.293031	-0.154913	-0.25788	-0.0786427	0.0599585	-0.0238397	-0.177368	-0.107642	-0.0661454	-0.00980059	-0.0500314	0.222531	0.0347877	0.103939	0.0564526	-0.287549	-0.148143	0.0367817	-0.226072	0.10626	-0.0420771	-0.0455415	-0.147167	-0.0395719	0.0107329	-0.0744443	-0.0366972	0.157108
YHR152W	SPO12	Nucleolar protein of unknown function; positive regulator of mitotic exit; involved in regulating release of Cdc14p from the nucleolus in early anaphase, may play similar role in meiosis; SPO12 has a paralog, BNS1, that arose from the whole genome duplication	0.195918	0.450304	0.114721	0.346468	0.406483	-0.013406	-0.562556	-0.110188	-0.60878	-0.214412	0.0532045	-0.226842	-0.0985788	-0.0702443	0.0439746	0.114525	-0.00621314	0.423071	0.0514747	0.302694	0.0330716	0.0317174	-0.170255	0.00299135	0.0728185	0.103059	0.257578	0.0804499	0.199956	0.00884678	0.452996	-0.271316	-0.145907	0.168206	-0.161277	-0.11832
YNL067W	RPL9B	Ribosomal 60S subunit protein L9B; homologous to mammalian ribosomal protein L9 and bacterial L6; RPL9B has a paralog, RPL9A, that arose from a single-locus duplication	0.195716	-0.0924091	-0.088806	0.0492388	-0.0502756	0.0569417	-0.025469	-0.176024	-0.0159353	-0.0156969	-0.238431	0.0306435	-0.0451941	-0.222528	-0.0513383	0.0263993	-0.00305153	0.115521	-0.104327	0.140157	-0.43429	0.0397703	-0.0888935	0.324513	0.13869	0.142727	0.200755	0.244431	0.105126	0.127541	0.114575	0.257877	0.251842	-0.286065	0.0335454	0.406598
YPL051W	ARL3	ARF-like small GTPase of the RAS superfamily; required for recruitment of Arl1p, a GTPase that regulates membrane traffic, to the Golgi apparatus; NatC-catalyzed N-terminal acetylation regulates Golgi membrane association mediated by interaction with membrane receptor, Sys1p; similar to ADP-ribosylation factor and orthologous to mammalian ARFRP1	0.195319	0.328697	0.444233	0.611809	0.426304	0.166147	0.116318	-0.124271	0.496583	0.0190301									0.52495	-0.0132561	-0.188235	1.18659	0.190767									-0.123706	0.816538	0.402195	1.14913	0.0385809
YIL072W	HOP1	Meiosis-specific protein required for chromosome synapsis; displays Red1p dependent localization to the unsynapsed axial-lateral elements of the synaptonemal complex; required for chiasma formation; in vitro, displays the ability to promote intra- and intermolecular synapsis between double-stranded DNA molecules and to fold DNA into rigid protein-DNA filaments	0.195087	-0.000527965	-0.227588	-0.0685714	0.0642383	-0.352337	-0.129496	-0.183492	-0.206081	0.058506	0.235536	0.0773667	0.0318795	0.0604174	0.0926338	0.178199	0.206997	0.0650124	0.00460058	-0.128308	0.130412	-0.136444	0.12495	-0.178084	-0.191608	-0.266219	-0.298816	-0.182593	-0.211812	-0.0996967	-0.342361	0.118779	0.0904626	-0.2241	-0.0238672	0.0857201
YOR279C	RFM1	Component of the Sum1p-Rfm1p-Hst1p complex; Rfm1p tethers the Hst1p histone deacetylase to the DNA-binding protein Sum1p; complex is involved in transcriptional repression of middle sporulation genes and in initiation of DNA replication	0.194687	0.266352	0.178217	0.048756	0.106414	-0.0205029	-0.0221233	-0.239305	0.0676096	-0.0329035	-0.209428	-0.203346	-0.353925	-0.227769	-0.397745	-0.245656	-0.210997	-0.4273	-0.028555	-0.0675801	-0.0288547	-0.0415914	0.0333353	0.0743802	0.0803775	-0.0262304	-0.0474307	0.117244	0.0553448	0.0309832	-0.0869453	0.0944558	-0.0376794	0.286198	0.222247	-0.135999
YPR097W	YPR097W	Protein that contains a PX domain and binds phosphoinositides; the authentic, non-tagged protein is detected in highly purified mitochondria in high-throughput studies; PX stands for Phox homology	0.194252	0.1337	0.337646	0.288237	0.0145465	0.165399	-0.0892096	-0.268495	-0.0498218	0.0141276	-0.295292	-0.115249	0.308946	-0.148042	0.157086	-0.185871	-0.387997	-0.216936	0.248345	-0.084513	0.0113145	-0.00778732	0.0367072	-0.0218442	0.174385	-0.0684379	-0.156765	0.0495516	0.11247	0.0990504	-0.152136	0.100487	-0.174371	0.0395626	-0.148841	0.171124
YIL153W	RRD1	Peptidyl-prolyl cis/trans-isomerase; activator of the phosphotyrosyl phosphatase activity of PP2A; involved in G1 phase progression, microtubule dynamics, bud morphogenesis and DNA repair; required for rapid reduction of Sgs1p levels in response to rapamycin; subunit of the Tap42p-Sit4p-Rrd1p complex; protein increases in abundance and relative distribution to the nucleus increases upon DNA repli…	0.193897	0.0911976	0.241488	0.240017	0.367885	0.180293	0.537783	0.634931	0.576964	-0.331253									1.15098	0.350449	1.04481	0.575203	-0.498524	0.0132464	-0.0424686	-0.0748242	-0.434564	0.0348062	-0.0774481	-0.0191357	-0.35711	0.163343	-0.183495	0.533474	0.139714	-0.194246
YPR133W-A	TOM5	Component of the TOM (translocase of outer membrane) complex; responsible for recognition and initial import of all mitochondrially directed proteins; involved in transfer of precursors from the Tom70p and Tom20p receptors to the Tom40p pore	0.193541	0.19868	0.402416	0.170652	0.0433131	-0.151197	0.02754	-0.0160073	-0.35157	-0.54408	-0.193179	-0.177011	0.424438	-0.0274073	-0.080018	-0.366187	-0.367907	-0.1365	-0.182068	-0.171264	-0.399316	-0.147902	-0.254749
YPL144W	POC4	Component of a heterodimeric Poc4p-Irc25p chaperone; involved in assembly of alpha subunits into the 20S proteasome; may regulate formation of proteasome isoforms with alternative subunits under different conditions; upregulates proteasome assembly in response to the unfolded protein response activated by mistargeting of proteins (UPRam)	0.193109	0.192976	0.357859	0.196321	0.587116	-0.0638069	-0.535151	0.289293	-0.426403	-0.0464273	0.00227628	-0.206686	0.0040876	0.173544	0.0531765	-0.0372859	0.012719	0.0280578	0.191649	0.361477	-0.0450505	-0.121636	-0.0271434	-0.287861	-0.214963	1.10503	1.73292	-0.376562	1.04892	0.176084	1.60129	-0.0967245	0.174227	-0.0722291	0.106377	0.0523394
YIL025C	YIL025C	Dubious open reading frame; unlikely to encode a functional protein, based on available experimental and comparative sequence data	0.19285	-0.0584469	0.301174	0.439339	-0.0876622	0.292443	-0.311005	-0.274176	-0.289925	-0.210916
YOR306C	MCH5	Plasma membrane riboflavin transporter; facilitates the uptake of vitamin B2; required for FAD-dependent processes; sequence similarity to mammalian monocarboxylate permeases, however mutants are not deficient in monocarboxylate transport	0.192834	0.0615024	-0.108061	-0.0493518	0.11993	-0.0467008	-0.101373	-0.182155	-0.0263761	0.0824312	-0.0956863	0.0864436	-0.0485141	0.243963	0.139658	0.115185	-0.0283003	-0.151719	0.0153472	0.0483159	0.0347516	0.0189316	0.116012	0.103797	-0.0302599	-0.249469	-0.0623057	-0.0650935	-0.102025	-0.0120915	-0.104311	0.0949885	0.0688547	0.194586	0.0048355	0.210586
YMR247C	RKR1	RING domain E3 ubiquitin ligase; involved in ubiquitin-mediated degradation of non-stop proteins and translationally stalled ER membrane proteins; component of ribosome-bound RQC (ribosome quality control) complex; degrades products of mRNAs lacking a termination codon regardless of a poly(A) tail; functional connections to chromatin modification; homolog of mouse Listerin, mutations in which rep…	0.192714	0.0629998	-0.0571863	0.170772	-0.121803	-0.0950823	0.290017	0.187848	0.310527	0.0430548	0.309512	0.450203	0.075331	-0.0773061	-0.037576	0.155507	0.3501	0.242103	0.385319	-0.189194	-0.194979	-0.114923	0.0463415	0.25602	0.0970948	0.133041	0.0560388	0.261728	-0.0884365	0.124663	-0.0837615	-0.226977	-0.0449669	-0.0832126	-0.198642	-0.314575
YDL086W	YDL086W	Putative carboxymethylenebutenolidase; the authentic, non-tagged protein is detected in highly purified mitochondria in high-throughput studies; YDL086W is not an essential gene	0.192595	0.274824	0.195414	0.314211	-0.0419563	-0.0960447	-0.155836	0.0575801	0.217549	0.186646	0.0515202	-0.126537	0.00755867	0.0695841	0.123889	0.234172	0.00280847	0.254414	-0.0474712	-0.0574763	-0.284378	-0.0236254	0.100025	0.251258	0.0552311	0.165752	0.139034	0.0375309	0.178514	0.0814894	0.223269	-0.0404577	-0.145169	0.0298723	0.0636062	-0.062139
YKR020W	VPS51	Component of the GARP (Golgi-associated retrograde protein) complex; GARP is required for the recycling of proteins from endosomes to the late Golgi, and for mitosis after DNA damage induced checkpoint arrest; links the (VFT/GARP) complex to the SNARE Tlg1p; members of the GARP complex are Vps51p-Vps52p-Vps53p-Vps54p	0.192451	0.0620313	0.188531	-0.237294	-0.286634	0.145246	1.71185	-0.399026	1.87635	-0.911002	-0.39964	0.241659	-0.216416	0.0452344	0.583493	0.176157	-0.168085	-0.283083	-0.0802631	1.291	0.0341674	2.73787	0.363731	-0.221418	-0.0119475	-0.0159168	-0.0387508	-0.060874	0.0434981	-0.119442	0.100417	-0.208404	1.92351	0.0824497	2.412	-0.018258
YAL002W	VPS8	Membrane-binding component of the CORVET complex; involved in endosomal vesicle tethering and fusion in the endosome to vacuole protein targeting pathway; interacts with Vps21p; contains RING finger motif	0.192195	0.0652797	-0.298186	-0.217791	0.138197	0.0811274	-0.239	0.143296	-0.0393724	0.217544
YMR291W	TDA1	Protein kinase of unknown cellular role; green fluorescent protein (GFP)-fusion protein localizes to the cytoplasm and nucleus; null mutant is sensitive to expression of the top1-T722A allele; not an essential gene; relocalizes from nucleus to cytoplasm upon DNA replication stress	0.192128	0.130482	0.255883	0.187839	0.144383	0.126536	-0.468888	0.313729	-0.285102	0.246131	-0.0367757	0.186963	0.0380959	-0.0157188	0.239575	-0.0269118	0.194404	0.0733523	-0.38441	-0.0553493	0.240582	-0.262361	-0.277705	0.087055	-0.0121603	-0.0264628	0.0978164	0.00886796	0.0688451	0.177571	-0.0680854	-0.0941837	-0.147921	0.0125374	-0.107595	-0.0928361
YER149C	PEA2	Coiled-coil 12S polarisome subunit; required for polarity establishment, apical bud growth, shmoo formation, filamentous differentiation; involved in Bni1p localization at sites of polarized growth, controlling polarized assembly of actin cables; role in apical growth affects diploid-specific bipolar bud site selection; retains Slt2p at bud tip to regulate ER inheritance; role in Ca2+ influx, cel…	0.191995	0.163085	-0.122556	0.340841	0.0279145	0.134058	0.515188	-0.0263037	0.125382	-0.167721	-0.189716	0.256602	-0.0793223	0.140773	0.320393	0.0727473	0.103757	0.1774	-0.201974	0.18294	-0.0587906	0.0915827	-0.368016									-0.0527002	0.225187	-0.0751439	0.313801	0.0550064
YOL162W	YOL162W	Putative protein of unknown function; member of the Dal5p subfamily of the major facilitator family	0.191939	0.365693	0.138943	0.174959	-0.0279384	-0.0770351	0.0613917	0.0405893	0.0755222	0.101014	0.0541204	-0.0895808	0.000726979	-0.0797585	-0.16339	-0.239303	-0.107005	0.0743643	-0.034353	0.0550089	-0.263845	-0.103446	0.283059	0.0812414	0.169062	0.335362	0.159008	0.00101907	0.206685	0.237958	0.156057	0.136123	0.0722466	0.0785646	0.301542	0.104265
YBL007C	SLA1	Cytoskeletal protein binding protein; required for assembly of the cortical actin cytoskeleton; interacts with proteins regulating actin dynamics and proteins required for endocytosis; found in the nucleus and cell cortex; has 3 SH3 domains	0.191749	-0.115682	0.323178	-0.325839	0.0450609	0.438714	1.84434	0.285157	1.19191	0.809943	-0.183727	-0.261984	-0.257987	-0.0376222	-0.0658534	-0.34332	-0.714367	-0.498442	-0.178572	-0.144993	0.0708534	0.271999	-0.0825105									0.452612	0.300396	0.336395	-0.148064	-0.195072
YOL049W	GSH2	Glutathione synthetase; catalyzes the ATP-dependent synthesis of glutathione (GSH) from gamma-glutamylcysteine and glycine; induced by oxidative stress and heat shock	0.191544	0.0137896	0.052582	-0.0575876	0.12832	-0.0712995	0.0566139	0.0101713	0.200526	0.345906	0.102048	-0.0403629	0.173948	-0.0308961	0.0889371	0.100571	0.000194329	0.155204	-0.11838	-0.382713	0.168438	-0.280536	-0.0739019	0.149846	0.0732547	0.150646	0.236162	0.110931	0.0815352	0.14661	0.172162	0.126117	0.225226	0.159584	0.0203275	0.221862
YER079W	YER079W	Putative protein of unknown function	0.191447	0.207708	-0.0496221	0.222169	-0.0606374	-0.226647	-0.282344	-0.363453	0.0833173	0.181728	0.440887	0.200027	0.273654	0.311167	0.402822	0.146373	0.240009	0.295124	0.0447274	-0.0295388	-0.0682402	0.0315238	0.137466	0.017493	-0.126801	-0.114093	-0.121203	-0.00464666	0.0425534	0.0266066	-0.127217	0.0539148	-0.0432183	-0.246991	-0.113872	0.29377
YHL033C	RPL8A	Ribosomal 60S subunit protein L8A; required for processing of 27SA3 pre-rRNA to 27SB pre-rRNA during assembly of large ribosomal subunit; depletion leads to a turnover of pre-rRNA; L8 binds to Domain I of 25S and 5.8 S rRNAs; mutation results in decreased amounts of free 60S subunits; homologous to mammalian ribosomal protein L7A, no bacterial homolog; RPL8A has a paralog, RPL8B, that arose from …	0.191221	-0.074651	-0.0349069	0.113231	0.0856743	0.0342262	-0.0177847	0.0365448	-0.101757	0.164381	-0.00552891	-0.183346	-0.0441347	0.0997725	-0.0945897	-0.161055	0.28497	0.294525	-0.240118	0.426507	-0.147626	-0.041391	-0.516588	-0.229065	-0.166375	0.532405	0.0562305	-0.099246	-0.221426	-0.361304	0.00612165	-0.341963	0.0562091	-0.0713134	-0.0863766	0.0314875
YJL213W	YJL213W	Protein of unknown function that may interact with ribosomes; periodically expressed during the yeast metabolic cycle; phosphorylated in vitro by the mitotic exit network (MEN) kinase complex, Dbf2p/Mob1p	0.19115	0.119923	0.215016	0.347518	0.0972193	0.080242	-0.0738055	-0.109355	-0.123242	-0.10754														0.0530971	0.0668916	0.0103924	0.022749	-0.0367546	0.0918604	-0.108776	-0.145387	0.155263	-0.081076	0.180343	-0.039875	-0.390852
YHR176W	FMO1	Flavin-containing monooxygenase; localized to the cytoplasmic face of the ER membrane; catalyzes oxidation of biological thiols to maintain the ER redox buffer ratio for correct folding of disulfide-bonded proteins	0.19088	0.0955373	0.148224	0.286825	0.559725	0.169074	0.00110262	0.187442	0.223197	-0.223729	-0.17303	0.0203919	-0.114121	-0.1278	-0.0909789	-0.0983981	-0.187405	-0.173952	-0.340903	-0.211703	-0.206494	-0.187333	0.129424	-0.0868952	0.047139	-0.0435606	-0.160777	0.0114543	0.000157194	-0.156292	0.0376488	0.128039	-0.0138292	-0.274703	-0.103484	0.308432
YJR133W	XPT1	Xanthine-guanine phosphoribosyl transferase; required for xanthine utilization and for optimal utilization of guanine	0.19067	0.0819436	0.0403477	0.23132	0.0828711	-0.164109	-0.0535892	-0.0180163	0.0379845	-0.127606	-0.0277714	0.0365164	-0.0489943	-0.0520764	0.0293311	0.0696395	0.293245	0.104262	0.0572727	0.326772	0.0638855	0.138093	0.0433038	0.0831722	-0.0333705	-0.159067	-0.0255025	0.0365058	-0.0218162	0.0513579	-0.0592079	0.0686771	-0.121599	0.016061	-0.0590998	0.146053
YNL324W	YNL324W	Dubious open reading frame; unlikely to encode a functional protein, based on available experimental and comparative sequence data	0.190196	-0.155952	-0.000358827	0.456674	0.0826919	0.165259	-0.297297	0.2153	-0.215841	-0.586845	0.151647	-0.34926	-0.186091	-0.130791	0.0271207	0.103743	-0.22132	-0.276128	-0.244294	0.271614	-0.11786	0.0271627	-0.383366	0.15111	-0.191251	0.160883	0.284606	-0.0328805	0.274689	0.0604483	0.136507	0.307831	0.0422241	0.296729	-0.20136	-0.0293723
YKR015C	YKR015C	Putative protein of unknown function	0.190177	0.036395	0.415994	0.0843682	0.204749	0.10307	-0.108744	0.015603	0.104229	-0.152005	-0.169349	-0.37708	-0.273535	-0.0958853	0.087646	-0.0565339	-0.085389	-0.0435628	-0.211781	-0.168629	-0.0873582	-0.077455	0.380942	0.0942643	0.0224912	-0.327685	-0.395579	0.0619834	0.0146681	0.0216533	-0.136	-0.169926	0.220367	0.279772	-0.159029	0.476794
YCR079W	PTC6	Mitochondrial type 2C protein phosphatase (PP2C); has similarity to mammalian PP1Ks; involved in mitophagy; null mutant is sensitive to rapamycin and has decreased phosphorylation of the Pda1 subunit of pyruvate dehydrogenase	0.190067	-0.24883	-0.271683	-0.255573	-0.22145	0.0418356	0.764592	-0.185446	0.399973	0.0371947	-0.0310924	-0.0599032	-0.375894	-0.206122	-0.172368	0.385943	-0.118361	-0.124633	0.0961066	-0.0306355	-0.363505	-0.0906655	-0.124015	0.0103649	-0.0924047	-0.135354	0.0889517	-0.0115043	-0.108228	-0.152971	-0.198906	0.126638	-0.00420689	-0.190802	0.165533	-0.201611
YJL123C	MTC1	Protein of unknown function that may interact with ribosomes; green fluorescent protein (GFP)-fusion protein localizes to the cytoplasm and to COPI-coated vesicles (early Golgi); mtc1 is synthetically lethal with cdc13-1	0.189581	-0.132819	-0.0128469	-0.0686523	-0.134261	-0.106474	0.015043	0.281876	-0.0290168	-0.268464	-0.0303496	0.244422	-0.122267	0.0919179	0.486736	-0.110509	0.173196	-0.191127	-0.0243207	0.368927	-0.0456133	0.250927	0.134241
YHR050W	SMF2	Divalent metal ion transporter involved in manganese homeostasis; has broad specificity for di-valent and tri-valent metals; post-translationally regulated by levels of metal ions; member of the Nramp family of metal transport proteins	0.189563	0.00875351	-0.0249716	0.061433	0.178798	-0.147476	-0.0629125	0.323911	0.148681	-0.169971																						-0.418238	-0.311705	0.294656	-0.29406	-0.108314
YOR307C	SLY41	Protein involved in ER-to-Golgi transport	0.189447	-0.278325	-0.038269	0.134425	-0.119964	0.0077361	-0.00349993	-0.0710459	-0.215054	-0.120042	-0.139335	0.0910326	0.379805	0.0765068	0.145637	0.0452834	-0.205269	0.264805	0.410941	0.202181	0.0139246	0.231935	0.382063	0.0696255	0.0680399	-0.0645118	-0.0331146	0.343623	0.305912	0.254658	0.17944	0.0785476	-0.112076	0.0977905	0.101783	0.198615
YIL056W	VHR1	Transcriptional activator; required for the vitamin H-responsive element (VHRE) mediated induction of VHT1 (Vitamin H transporter) and BIO5 (biotin biosynthesis intermediate transporter) in response to low biotin concentrations; VHR1 has a paralog, VHR2, that arose from the whole genome duplication	0.189413	0.132601	0.0949707	0.29375	0.138687	0.0644012	-0.0589883	0.0414138	0.0316574	-0.0354927	0.151153	-0.0405775	-0.0247095	-0.116238	-0.314654	-0.0929973	0.0658791	0.0152153	0.104429	0.101037	-0.0621978	-0.161776	0.233579	0.143048	0.110078	0.132766	0.132608	-0.0817531	-0.0301338	0.123737	0.0215164	-0.193636	0.0325338	-0.0584874	0.106885	-0.077948
YDR154C	YDR154C	Dubious open reading frame; unlikely to encode a functional protein, based on available experimental and comparative sequence data; null mutant exhibits synthetic phenotype with alpha-synuclein	0.189233	0.232216	0.0970325	-0.0482872	0.148049	-0.0478473	0.0556618	0.0587554	-0.101088	0.0211319	0.144079	0.0958836	0.0465895	-0.0883725	0.103695	0.0434392	0.316366	0.119597	-0.0661398	-0.102007	0.00739732	-0.0230127	0.0469183	0.102616	0.0254741	0.0280919	-0.0844166	0.199239	0.151843	0.104924	0.0309194	-0.171022	-0.159689	0.145676	-0.0647606	0.139044
YOL044W	PEX15	Tail-anchored type II integral peroxisomal membrane protein; required for peroxisome biogenesis; cells lacking Pex15p mislocalize peroxisomal matrix proteins to cytosol; overexpression results in impaired peroxisome assembly	0.188901	0.243812	-0.0780432	-0.0444707	-0.0180829	-0.202396	0.15654	-0.0919983	-0.0335918	-0.00519598	0.0771355	0.199572	0.203764	0.275171	-0.122064	0.125718	0.123837	0.206038	0.541008	-0.29688	0.603612	-0.0894701	-0.251369	0.000658141	0.151702	0.00121825	0.030208	0.0566339	0.0988503	0.0104312	-0.0542595	-0.177759	0.1714	-0.0404872	-0.0018473	-0.300714
YHL022C	SPO11	Meiosis-specific protein that initiates meiotic recombination; initiates meiotic recombination by catalyzing the formation of double-strand breaks in DNA via a transesterification reaction; required for homologous chromosome pairing and synaptonemal complex formation	0.188315	0.0783264	0.345586	0.316399	0.13951	-0.162045	0.0768251	0.0878524	0.0922288	0.191819	0.712233	0.252632	0.253455	0.00348158	0.50036	0.314439	-0.0225061	0.112693	-0.311546	-0.299436	-0.0849463	-0.282321	0.0607786									0.1473	-0.0938888	0.0692023	-0.133349	-0.371774
YLR392C	ART10	Protein of unknown function that contains 2 PY motifs; ubiquinated by Rsp5p; overexpression confers resistance to arsenite; green fluorescent protein (GFP)-fusion protein localizes it to the cytoplasm; non-essential gene	0.188271	-0.111472	-0.0346153	-0.451534	-0.26288	0.222297	-0.11875	0.100663	-0.290472	-0.0335052	0.106945	-0.0762227	0.0683775	0.00288377	0.171256	-0.0105289	-0.128755	0.231714	-0.197618	-0.233353	-0.0514918	0.0415535	-0.0400274	-0.00297097	-0.013227	-0.254405	-0.0761112	-0.163534	-0.11853	-0.0757659	-0.273426	-0.201117	-0.125935	0.0683459	-0.0316802	-0.0979368
YER071C	TDA2	Protein of unknown function; green fluorescent protein (GFP)-fusion protein localizes to the cytoplasm in a punctate pattern; null mutant is sensitive to expression of the top1-T722A allele	0.187898	-0.0112118	0.145612	0.239224	0.107354	-0.224675	-0.183672	0.0381454	-0.195896	-0.357823	-0.0797301	-0.104482	-0.0955038	0.0369053	-0.143476	-0.130342	-0.149368	-0.09969	-0.0825328	0.281256	-0.0397648	0.0932737	-0.0467406	-0.0984149	-0.154378	-0.118494	-0.168562	0.123418	-0.145259	-0.158448	-0.11945	0.1324	0.107959	-0.203344	-0.199566	0.0709258
YJR040W	GEF1	Voltage-gated chloride channel; localized to the golgi, the endosomal system, and plasma membrane; involved in cation homeostasis; highly homologous to vertebrate voltage-gated chloride channels; modulates TBSV model (+) RNA virus replication by regulating copper metabolism	0.187747	-0.0773482	0.152465	-0.219963	0.28946	0.327547	0.0132246	0.0300579	0.16872	-0.082713	0.0887966	-0.0199255	0.205284	0.438066	0.268879	0.132471	0.069249	0.238219	0.306335	0.458176	0.245893	0.215507	0.436819	-0.00778026	-0.00141621	-0.0394631	-0.0220493	0.0675823	0.159815	0.0668953	-0.0842624	0.366884	-0.237599	0.309668	-0.219141	0.567837
YDR094W	YDR094W	Dubious open reading frame; unlikely to encode a functional protein, based on available experimental and comparative sequence data; partially overlaps verified ORF DNF2/YDR093W	0.18767	-0.0126786	0.111816	0.154996	0.211281	0.126112	-0.182131	0.228088	-0.000900791	-0.0764591	-0.242967	0.0369762	-0.236653	-0.28725	-0.187569	-0.0602386	-0.144131	0.173113	0.0707283	0.0576264	-0.17381	-0.0280703	-0.0392298	-0.0151154	0.034425	-0.246788	-0.206794	-0.0532038	-0.0302899	0.152663	-0.0430729	0.0592453	-0.293553	0.0738929	-0.239715	-0.14651
YDR497C	ITR1	Myo-inositol transporter; member of the sugar transporter superfamily; expression is repressed by inositol and choline via Opi1p and derepressed via Ino2p and Ino4p; relative distribution to the vacuole increases upon DNA replication stress; ITR1 has a paralog, ITR2, that arose from the whole genome duplication	0.187655	0.148462	0.222795	0.275721	0.198701	0.193673	0.0387566	-0.00617303	0.0121519	0.000819701	0.344385	0.22826	0.106125	-0.0123873	0.0568462	-0.110229	-0.0365671	0.150599	-0.225988	-0.128688	-0.358137	-0.225995	0.109045	0.217192	0.063191	0.549366	0.697409	-0.03241	0.0733772	0.124695	0.654099	0.177952	-0.083056	-0.219701	-0.599776	0.145297
YDR506C	GMC1	Protein involved in meiotic progression; mutants are delayed in meiotic nuclear division and are defective in synaptonemal complex assembly; possible membrane-localized protein	0.187413	-0.0434796	0.0544009	0.0414084	-0.08735	-0.246782	0.372951	-0.22198	-0.0329008	-0.0345892	-0.0441765	0.14264	-0.0381462	0.125045	0.0421299	0.242254	0.0611734	0.0960369	0.245662	-0.13112	0.0725762	-0.598003	-0.109813	0.183336	0.106233	-0.000939042	-0.305289	-0.0115036	-0.0845638	0.0135911	0.016505	-0.111279	-0.183635	0.129463	-0.0115618	-0.0523717
YPR192W	AQY1	Spore-specific water channel; mediates the transport of water across cell membranes, developmentally controlled; may play a role in spore maturation, probably by allowing water outflow, may be involved in freeze tolerance	0.187349	0.0282171	0.0278671	0.0610164	0.117504	0.0406081	-0.00600247	-0.0425435	-0.00239553	-0.102295	-0.00569439	0.0327014	0.0610996	-0.0770124	0.0276785	-0.0688426	-0.00376675	0.00805077	0.0216268	0.0307832	0.0512299	0.129775	0.0878831	-0.0507605	-0.0490825	0.08187	0.0988101	-0.181007	-0.0979364	0.021937	0.0346977	0.0392533	-0.0742715	0.0804931	-0.00921763	-0.217534
YHR160C	PEX18	Peroxin; required for targeting of peroxisomal matrix proteins containing PTS2; interacts with Pex7p; partially redundant with Pex21p; primarily responsible for peroxisomal import during growth on oleate, and expression is induced during oleate growth	0.187199	0.0947196	-0.0966638	0.163612	0.696922	0.104022	0.0397721	0.125081	-0.384803	0.147695	-0.238076	-0.412839	-0.309856	0.114123	0.58163	0.213863	-0.173101	0.125483						-0.00309385	0.295406	0.954267	1.1845	0.172995	0.34695	0.0522916	0.80545
YNL283C	WSC2	Sensor-transducer of the stress-activated PKC1-MPK1 signaling pathway; involved in maintenance of cell wall integrity and recovery from heat shock; required for the arrest of secretion response; WSC2 has a paralog, WSC3, that arose from the whole genome duplication	0.187171	0.00976371	-0.223841	-0.235093	-0.162335	0.38081	-0.434477	0.618041	-0.465434	-0.00814979	-0.084074	-0.0742349	-0.112312	-0.0167875	0.0904555	-0.137204	-0.0916127	-0.266348	0.418914	-0.307115	0.0829723	-0.179073	-0.0121169	0.078903	0.0541003	-0.0426553	0.10295	0.014314	0.0285953	0.0371746	0.0240213	0.196016	-0.258253	0.101775	-0.285836	-0.0703299
YOR083W	WHI5	Repressor of G1 transcription; binds to SCB binding factor (SBF) at SCB target promoters in early G1; dilution of Whi5p concentration during cell growth determines cell size; phosphorylation of Whi5p by the CDK, Cln3p/Cdc28p relieves repression and promoter binding by Whi5; periodically expressed in G1	0.187166	0.0474841	-0.0155982	-0.021809	-0.0432738	0.142822	0.402008	0.0510259	0.0331433	-0.238944	0.615084	0.100347	0.202602	0.0942433	0.0618006	0.0683012	0.231156	0.125175	0.382666	0.366657	0.304356	0.0528121	-0.361449	0.0293981	0.188514	0.263456	0.263047	0.116496	0.0724851	0.165196	0.111821	0.0336551	0.00101686	0.194299	-0.224032	-0.137308
YMR312W	ELP6	Subunit of hexameric RecA-like ATPase Elp456 Elongator subcomplex; which is required for modification of wobble nucleosides in tRNA; required for Elongator structural integrity	0.186828	0.205074	0.037595	0.142421	0.0951687	0.0129374	0.0228555	0.0414656	0.014952	-0.0159029	-0.0193033	-0.0713035	-0.0965929	-0.256798	-0.21865	-0.0783541	-0.120561	-0.263367						0.159283	-0.216725	0.121947	-0.224469	-0.0894098	-0.433969	0.133855	0.453011
YLR288C	MEC3	DNA damage and meiotic pachytene checkpoint protein; subunit of a heterotrimeric complex (Rad17p-Mec3p-Ddc1p) that forms a sliding clamp, loaded onto partial duplex DNA by a clamp loader complex; homolog of human and S. pombe Hus1	0.186094	0.366798	0.304546	0.554985	0.550946	-0.129879	0.224588	-0.0259183	0.345667	0.140192	0.132752	-0.17605	-0.0983162	-0.0517235	0.0373419	-0.0749131	0.114479	0.0231383	-0.392037	-0.111746	-0.116728	0.358548	-0.263223	0.13919	0.117835	-0.235279	0.276137	0.106695	-0.146338	-0.113891	-0.0313168	-0.0322341	1.57819	-0.199984	1.41124	0.87324
YNL005C	MRP7	Mitochondrial ribosomal protein of the large subunit	0.18569	-0.310036	0.288268	-0.347146	-0.164344	0.299721	2.20579	-0.660504	1.62801	1.93924
YNL170W	YNL170W	Dubious open reading frame; unlikely to encode a functional protein, based on available experimental and comparative sequence data	0.185627	-0.236049	-0.131255	-0.537796	0.220806	-0.00719594	0.0461315	-0.170583	-0.141584	0.389943									-0.123843	0.417807	-0.0337383	-0.00955416	0.474944									-0.436172	1.93232	-0.462721	0.356914	0.364329
YER128W	VFA1	Protein that interacts with Vps4p and has a role in vacuolar sorting; stimulates the ATPase activity of Vps4; localizes to endosomes in a Vps4-dependent manner; overexpression causes canavanine sensitivity and confers a partial class D vacuole morphology	0.185593	0.154339	0.348927	0.400247	0.30357	0.0425178	0.143545	-0.0826955	0.14264	0.097862	-0.0640008	0.11348	-0.0826169	-0.103235	0.242505	-0.0181167	0.258677	-0.0880316	0.198801	-0.236812	-0.291918	-0.342444	0.0915834									-0.00700906	0.000807575	-0.272956	0.233385	0.350276
YDR479C	PEX29	Peroxisomal integral membrane peroxin; involved in the regulation of peroxisomal size, number and distribution; genetic interactions suggest that Pex28p and Pex29p act at steps upstream of those mediated by Pex30p, Pex31p, and Pex32p; forms ER foci upon DNA replication stress	0.18503	-0.0570309	-0.0208182	-0.188028	-0.0975415	0.131676	0.417651	0.00454284	0.269758	0.0858739	0.0903795	0.0907021	0.322034	0.269935	-0.121552	0.0754821	0.166622	0.0821783	0.163594	0.0335705	-0.0613696	-0.0561907	-0.251928	0.032063	-0.103789	3.37904	3.503	-0.0520706	0.355026	0.103325	3.78885	-0.333293	0.115751	-0.296883	0.28595	0.0338754
YIL117C	PRM5	Pheromone-regulated protein, predicted to have 1 transmembrane segment; induced during cell integrity signaling; PRM5 has a paralog, YNL058C, that arose from the whole genome duplication	0.184784	0.0454786	0.0913426	0.036137	0.349929	-0.312866	-0.108333	-0.138707	0.146708	-0.246385	-0.226223	-0.118453	0.0692988	-0.0735927	0.0326135	-0.360766	0.0586826	-0.13258	0.0660998	0.214328	-0.262131	0.203584	0.101216	0.0771801	-0.0129286	0.149785	0.03422	-0.00586441	-0.133421	0.0184228	-0.14632	0.0328034	-0.137295	-0.119334	-0.0661188	-0.0653849
YOR141C	ARP8	Nuclear actin-related protein involved in chromatin remodeling; component of chromatin-remodeling enzyme complexes; has mRNA binding activity	0.184674	0.107572	0.128991	0.149509	0.444244	0.0673619	0.076166	-0.0682103	0.0258725	0.0379702
YDR451C	YHP1	Homeobox transcriptional repressor; binds Mcm1p and early cell cycle box (ECB) elements of cell cycle regulated genes, thereby restricting ECB-mediated transcription to the M/G1 interval; YHP1 has a paralog, YOX1, that arose from the whole genome duplication	0.184633	0.121345	-0.0101106	0.414953	0.121132	0.056003	0.0151641	0.210808	0.080086	-0.149568	0.419533	0.610807	0.212869	0.480113	0.251171	0.433202	0.401217	0.372113	-0.202308	-0.118956	0.0122716	0.187782	-0.414652	-0.061396	-0.0317106	1.48627	1.19269	-0.0700174	0.258201	-0.0267664	1.49354	0.0066132	-0.00556873	-0.0209532	-0.249298	-0.29319
YLR436C	ECM30	Protein of unknown function; may play a role in cell wall biosynthesis, mutants have abormal relative levels of mannose and glucose and have Gap1p sorting and transport defects; (GFP)-fusion protein localizes to the cytoplasm	0.184597	0.108124	-0.175196	0.164222	0.760745	0.0146946	0.16699	0.160528	0.0457225	0.249664	0.0720868	0.142892	0.224718	0.300378	0.246215	0.0331671	0.118693	0.0295231	0.614117	-0.0491469	-0.103072	0.025036	-0.329662	0.648646	-0.105709	-0.0862061	-0.157133	0.100963	-0.350122	-0.0876757	-0.451466	0.20119	0.491789	0.420344	0.273544	-0.258303
YOL116W	MSN1	Transcriptional activator; involved in regulation of invertase and glucoamylase expression, invasive growth and pseudohyphal differentiation, iron uptake, chromium accumulation, and response to osmotic stress; localizes to the nucleus; relative distribution to the nucleus increases upon DNA replication stress	0.184538	-0.15662	-0.0484339	-0.0631531	0.207455	-0.227603	0.237047	0.0261992	-0.058703	-0.00238683	0.0918754	-0.0942298	-0.0382326	-0.028472	0.128685	0.0200113	-0.131748	0.000974497	-0.0554361	-0.0395353	0.0537932	-0.133294	-0.0328728	0.0821951	0.125581	-0.0229413	0.0796843	0.160547	0.0423248	0.112666	0.00190051	0.0338222	0.15757	-0.0179634	0.151067	0.0904559
YJL047C	RTT101	Cullin subunit of a Roc1p-dependent E3 ubiquitin ligase complex; role in anaphase progression; implicated in Mms22-dependent DNA repair; involved with Mms1p in nonfunctional rRNA decay; modified by the ubiquitin-like protein, Rub1p	0.184476	0.25883	0.268449	0.330107	0.103392	-0.00993824	0.0335281	0.0346816	-0.00910682	0.0127164														0.29864	0.116076	0.352968	-0.0171886	0.129265	0.0104162	0.0548722	0.0873185	0.0716137	-0.407987	1.54661	-0.152248	0.0107745
YNR060W	FRE4	Ferric reductase; reduces a specific subset of siderophore-bound iron prior to uptake by transporters; expression induced by low iron levels	0.184402	-0.128966	0.144846	0.0532572	0.103791	-0.325653	0.00015523	-0.116582	-0.016773	-0.0672571	-0.0583015	-0.233223	-0.0710167	-0.0417967	0.00711163	-0.158473	-0.171911	0.24539	0.335296	-0.337461	-0.127049	-0.24641	0.0240814	-0.141177	0.0727699	0.0770151	-0.373277	0.00330659	-0.170125	-0.186592	-0.234611	0.161138	0.0995483	0.148571	0.0183185	-0.207046
YBL006C	LDB7	Component of the RSC chromatin remodeling complex; interacts with Rsc3p, Rsc30p, Npl6p, and Htl1p to form a module important for a broad range of RSC functions	0.184343	0.0838816	0.204943	0.0379724	-0.0642079	-0.636279	0.146462	0.0869272	0.0180742	-0.479944														0.514816	0.246892	2.43836	2.70384	0.294442	0.774986	0.0453591	3.22219
YKL094W	YJU3	Monoglyceride lipase (MGL); functional ortholog of mammalian MGL, localizes to lipid particles and membranes, also member of the eukaryotic serine hydrolase family	0.184316	0.338884	0.230972	0.111502	0.00652757	-0.0495666	-0.0082148	-0.0824924	-0.269255	-0.020106	-0.168905	-0.0892941	-0.0702159	0.139919	-0.123023	-0.017088	0.163546	-0.030044	-0.225942	0.259879	-0.203482	-0.0955502	0.169857	-0.0480889	0.000714725	-0.228563	-0.10535	0.200573	-0.0418596	0.0327175	-0.031361	-0.0568727	0.140232	-0.0419797	0.166526	0.0174596
YMR082C	YMR082C	Dubious open reading frame; unlikely to encode a functional protein, based on available experimental and comparative sequence data	0.184248	-0.0668025	0.278515	0.228864	0.0127777	0.0653012	0.139701	0.124082	-0.0613299	0.179881	-0.313585	-0.177728	-0.224944	-0.187713	-0.152151	-0.259024	0.0535685	-0.252067	-0.0115406	-0.0881882	-0.0124895	0.0792998	0.0291633	-0.0719467	-0.201412	0.161932	-0.105701	-0.0384774	0.0849948	-0.0285952	-0.0351023	0.0884834	-0.29196	0.267241	-0.216481	-0.0716909
YLR300W	EXG1	Major exo-1,3-beta-glucanase of the cell wall; involved in cell wall beta-glucan assembly; exists as three differentially glycosylated isoenzymes; EXG1 has a paralog, SPR1, that arose from the whole genome duplication	0.184223	0.054733	0.108301	-0.0421695	0.0544602	-0.308088	0.066713	-0.00253266	0.272498	-0.0980444	0.220858	0.134474	0.0451205	0.1751	0.267593	0.101459	0.113206	0.0612584	0.075415	0.0703471	-0.0088583	-0.15946	0.138218	0.0289161	0.0481143	0.0232406	-0.0879498	0.0251448	0.0205169	-0.0206281	-0.0727627	0.0960933	-0.0504256	0.00408075	-0.100695	-0.0742062
YPL038W	MET31	Zinc-finger DNA-binding transcription factor; targets strong transcriptional activator Met4p to promoters of sulfur metabolic genes; involved in transcriptional regulation of the methionine biosynthetic genes; feedforward loop controlling expression of MET32 and the lack of such a loop for MET31 may account for the differential actions of Met31p and Met32p; MET31 has a paralog, MET32, that arose …	0.184121	-0.049984	0.0413861	0.506984	-0.158411	-0.000215356	-0.181856	0.0765524	-0.274554	0.00829578									-0.0738426	0.33524	-0.104326	-0.150401	-0.565352									0.0243015	0.0147226	-0.0148126	-0.257668	0.00139555
YBR005W	RCR1	Protein of the ER membrane involved in cell wall chitin deposition; may function in the endosomal-vacuolar trafficking pathway, helping determine whether plasma membrane proteins are degraded or routed to the plasma membrane; RCR1 has a paralog, RCR2, that arose from the whole genome duplication	0.184043	0.0262143	0.162718	0.0676816	0.20331	0.0406372	0.0374686	0.0305618	0.0363635	0.0330582																						-0.00560506	-5.18e-05	-0.0945919	0.211828	-0.168263
YKL170W	MRPL38	Mitochondrial ribosomal protein of the large subunit; appears as two protein spots (YmL34 and YmL38) on two-dimensional SDS gels; protein abundance increases in response to DNA replication stress	0.183938	0.0970976	0.395022	-0.165021	0.0619451	0.0911813	2.62418	-0.538933	1.54178	1.67492														0.201112	0.127064	0.128767	0.549622	0.157548	0.0531881	0.00574081	0.265873	0.117638	1.97788	-0.319883	1.32018	1.74079
YKL160W	ELF1	Transcription elongation factor with a conserved zinc finger domain; implicated in the maintenance of proper chromatin structure in actively transcribed regions; deletion inhibits Brome mosaic virus (BMV) gene expression	0.183065	0.174963	-0.239674	-0.0883213	0.107126	-0.0124623	-0.0114917	0.00956465	-0.237836	-0.308939	0.0674888	-0.0730963	-0.0710154	-0.0298486	0.286648	-0.138281	0.0740545	-0.137614	-0.0758065	0.0372486	0.0120721	0.0180862	-0.0267345	-0.11534	-0.0719933	-0.281957	0.106256	-0.333745	0.053215	-0.205523	-0.0902496	0.344677	0.563411	0.266237	0.193012	-0.465492
YDR248C	YDR248C	Putative gluconokinase; sequence similarity to bacterial and human gluconokinase; green fluorescent protein (GFP)-fusion protein localizes to the cytoplasm; upregulated by deletion of the RNAP-II associated factor, PAF1	0.182996	0.101962	-0.00757778	-0.0834471	-0.125047	0.0744943	0.268871	-0.0823168	0.280176	0.374513	0.158173	0.0208774	-0.143918	0.0989146	0.00393786	0.036875	0.0251931	0.168759	-0.128969	0.0748488	-0.0209918	0.0511835	0.00995963	0.0173138	-0.0108448	0.0340687	-0.0292219	0.0216319	0.0149476	0.0391753	0.0839619	0.043472	-0.105309	-0.0234672	-0.0215717	-0.155693
YPL040C	ISM1	Mitochondrial isoleucyl-tRNA synthetase; null mutant is deficient in respiratory growth; human homolog IARS2 implicated in mitochondrial diseases, can partially complement yeast null mutant	0.18265	-0.103	0.183712	0.0417691	-0.107922	-0.0154768	2.48236	0.127119	2.01756	2.61034
YDR265W	PEX10	Peroxisomal membrane E3 ubiquitin ligase; required for for Ubc4p-dependent Pex5p ubiquitination and peroxisomal matrix protein import; contains zinc-binding RING domain; mutations in human homolog cause various peroxisomal disorders	0.182486	0.177245	0.0604316	0.109979	0.0463886	0.0337461	0.00192663	0.211491	0.0623151	-0.219167	-0.136991	-0.0203073	-0.0394055	0.0428189	0.0659584	0.162839	0.107376	-0.108435	-0.10456	0.0827956	-0.0364712	-0.106094	-0.0651602	0.0730241	0.0125249	-0.260486	0.0715216	0.0126264	0.0176777	0.109554	0.08599	-0.156451	-0.191222	0.110094	0.137903	-0.0760754
YLR247C	IRC20	E3 ubiquitin ligase and putative helicase; involved in synthesis-dependent strand annealing-mediated homologous recombination; ensures precise end-joining along with Srs2p in the Yku70p/Yku80p/Lig4p-dependent nonhomologous end joining (NHEJ) pathway; localizes to both the mitochondrion and the nucleus; contains a Snf2/Swi2 family ATPase/helicase and a RING finger domain; interacts with Cdc48p and…	0.182201	0.38037	0.0521076	0.169799	-0.176076	-0.0235475	0.0435369	0.119722	0.361563	0.335142	0.218073	-0.329756	-0.477265	-0.26064	-0.0905265	0.249584	-0.254271	-0.327489	-0.0894242	0.0338649	-0.106588	-0.0162022	0.182433	-0.14892	0.0547072	-0.236103	-0.149647	-0.0143495	-0.0029851	0.039427	-0.39101	-0.0665506	0.266534	0.219222	0.0677839	0.022592
YHL031C	GOS1	v-SNARE protein involved in Golgi transport; homolog of the mammalian protein GOS-28/GS28	0.182116	0.11054	0.0880882	0.575542	-0.0464281														-0.135245	1.32305	-0.216688	1.95606	-0.193336									0.0347725	0.618203	0.509327	1.40539	0.0449669
YJL171C	YJL171C	GPI-anchored cell wall protein of unknown function; induced in response to cell wall damaging agents and by mutations in genes involved in cell wall biogenesis; sequence similarity to YBR162C/TOS1, a covalently bound cell wall protein; protein abundance increases in response to DNA replication stress	0.181852	-0.0973018	-0.116764	0.043741	0.18959	0.308897	-0.00641257	0.221109	0.289386	0.155737	-0.0141445	-0.0978731	-0.0366923	-0.0736134	-0.132947	-0.108483	-0.12611	-0.119427	-0.511353	0.383396	-0.262479	0.201858	0.0309825	-0.0838477	-0.0596688	0.219932	0.0555836	-0.2274	-0.00506724	-0.0362694	0.215268	0.219764	0.224892	0.00949973	-0.252405	0.291148
YHR116W	COX23	Protein that functions in mitochondrial copper homeostasis; mitochondrial intermembrane space protein; essential for functional cytochrome oxidase expression; homologous to Cox17p; contains twin cysteine-x9-cysteine motifs	0.181833	0.152472	-0.276479	0.0994027	0.201719						0.0820418	0.393527	0.326245	0.266834	-0.0863507	0.022191	-0.176161	0.292487	-0.0205148	1.07714	-0.0740079	0.0326423	1.2846	-0.143739	-0.164474	-0.371334	0.0649588	-0.387443	-0.31683	-0.082465	-0.624799	-0.117426	0.461299	-0.0448519	-0.107506	1.2568
YHR111W	UBA4	E1-like protein that activates Urm1p before urmylation; also acts in thiolation of the wobble base of cytoplasmic tRNAs by adenylating and then thiolating Urm1p; receives sulfur from Tum1p	0.181436	-0.0549092	0.199341	0.027289	0.106497	0.034672	0.0408752	-0.0274144	-0.0237047	-0.00652449	0.0504514	-0.42917	-0.0815017	0.0421185	-0.232284	-0.219427	0.242118	-0.329074						-0.251391	-0.127389	0.000793318	-0.39998	-0.0311062	-0.115619	-0.129943	-0.213821	-0.0445178	-0.147842	-0.09369	-0.128464	0.039773
YBR010W	HHT1	Histone H3; core histone protein required for chromatin assembly, part of heterochromatin-mediated telomeric and HM silencing; one of two identical histone H3 proteins (see HHT2); regulated by acetylation, methylation, and phosphorylation; H3K14 acetylation plays an important role in the unfolding of strongly positioned nucleosomes during repair of UV damage	0.181415	0.125897	0.127229	0.161507	0.0613169	0.0440044	0.0512101	0.029019	0.0194187	-0.0264317	0.0741621	-0.0362448	0.187653	0.0974098	-0.0867069	0.249342	0.139714	-0.176899	0.335041	0.131311	0.0970833	0.445342	0.133583	0.171395	0.0705534	0.0837081	0.108206	0.135243	0.0999448	0.109125	0.0948154	0.231856	-0.0223437	0.129615	0.169643	-0.11697
YPL184C	MRN1	RNA-binding protein that may be involved in translational regulation; binds specific categories of mRNAs, including those that contain upstream open reading frames (uORFs) and internal ribosome entry sites (IRES); interacts genetically with chromatin remodelers and splicing factors, linking chromatin state, splicing and as a result mRNA maturation	0.181401	0.182778	0.344726	0.210103	0.486592	-0.183681	-0.16574	0.107621	0.0327101	0.0699301	-0.189527	-0.343894	-0.15374	-0.065166	0.0213803	-0.107713	-0.102167	0.0220372	0.113902	0.0574327	0.309701	-0.080536	-0.284636	0.0311087	-0.0894469	0.028409	-0.0483951	-0.105922	-0.109125	-0.0940148	-0.125404	-0.0346715	-0.0551532	0.091315	0.0953617	-0.383912
YDL189W	RBS1	Protein involved in assembly of the RNA polymerase III (Pol III) complex; high copy suppressor of Pol III assembly mutation and psk1 psk2 mutations that confer temperature-sensitivity for galactose utilization; physically interacts with Pol III; proposed to bind single-stranded nucleic acids via its R3H domain	0.181323	0.073244	0.265318	0.0885228	0.0695006	-0.141903	-0.0880957	-0.00302722	-0.0379467	-0.190696	0.0109755	0.199125	0.200441	0.153476	0.101944	0.347466	0.149639	0.347174	0.13627	-0.0764042	-0.310466	-0.255534	0.207578	0.0459038	-0.244081	0.0192914	-0.155133	-0.0550236	-0.163955	-0.0103204	-0.166513	-0.10781	-0.0792621	0.0124899	-0.156723	-0.15127
YGR101W	PCP1	Mitochondrial serine protease; required for the processing of various mitochondrial proteins and maintenance of mitochondrial DNA and morphology; belongs to the rhomboid-GlpG superfamily of intramembrane peptidases	0.180884	-0.05128	0.303083	-0.192799	-0.411009	0.108326	1.87978	-0.594767	1.20298	1.77859														-0.0256148	0.0270066	-0.404706	0.225606	0.419253	0.0177344	-0.271318	0.123445	0.4549	2.1536	0.367693	1.25055	2.37494
YPL180W	TCO89	Subunit of TORC1 (Tor1p or Tor2p-Kog1p-Lst8p-Tco89p); regulates global H3K56ac; TORC1 complex regulates growth in response to nutrient availability; cooperates with Ssd1p in the maintenance of cellular integrity; deletion strains are hypersensitive to rapamycin	0.180805	0.0541339	0.165983	-0.0105168	0.237495	-0.030915	0.00624465	0.0112519	0.0237948	0.00840185
YLL007C	LMO1	Homolog of mammalian ELMO (Engulfment and celL MOtility); upstream component for regulation through the small GTPase Rho5p; may form a complex with Dck1p that acts as a GEF for Rho5p; cytoplasmic protein that relocates to mitochondria under oxidative stress; implicated in mitophagy; not an essential protein	0.180211	0.218638	0.12836	0.158173	0.20068	-0.186488	-0.446138	-0.680578	-0.254711	0.25204														-0.128011	-0.0708486	-0.522652	-0.579696	-0.0310075	0.0115434	-0.141889	-0.354139	-0.0304323	-0.00497726	0.151413	0.0785136	-0.471043
YAL017W	PSK1	PAS domain-containing serine/threonine protein kinase; coordinately regulates protein synthesis and carbohydrate metabolism and storage in response to a unknown metabolite that reflects nutritional status; PSK1 has a paralog, PSK2, that arose from the whole genome duplication	0.180183	-0.0743168	0.07714	0.050917	0.140026	0.0687557	0.0486768	-0.025028	0.0902805	-0.0697431	0.154423	0.0380744	0.24941	-0.385196	-0.00435676	-0.183895	-0.182009	-0.0772699	-0.077908	-0.0913662	-0.00384064	-0.230158	0.19666	-0.0491159	-0.103731	-0.0233494	-0.0977714	-0.203696	-0.211107	0.147826	-0.287832	-0.228902	-0.159542	-0.0815305	-0.0630163	-0.0053875
YBL095W	MRX3	Protein that associates with mitochondrial ribosome; likely functions in cristae junction formation; the authentic, non-tagged protein is detected in highly purified mitochondria in high-throughput studies	0.180022	0.241896	0.218903	0.212856	0.0978608	0.0654453	0.270152	0.0823404	0.035136	0.261497	-0.196893	0.127005	-0.168615	0.00855684	-0.301494	-0.121688	-0.241793	0.215788	-0.0877408	-0.0434159	-0.444688	-0.253738	0.166057	0.191573	0.0833103	-0.253355	-0.192014	0.120897	0.0426596	-0.181428	-0.03154	0.151616	0.333647	-0.0580593	0.0995995	0.490985
YDL238C	GUD1	Guanine deaminase; a catabolic enzyme of the guanine salvage pathway producing xanthine and ammonia from guanine; activity is low in exponentially-growing cultures but expression is increased in post-diauxic and stationary-phase cultures	0.179855	0.123356	0.361338	0.187612	0.347989	0.066099	-0.116358	-0.0653266	0.03805	0.43993	0.274426	0.0175835	0.157506	0.298316	0.404422	0.254056	0.133587	0.40043	-0.103461	0.109859	-0.0513927	0.0141615	0.0945732	0.319126	0.0673553	0.373416	0.0104976	-0.0181918	0.107577	0.12823	-0.0246802	0.15043	-0.145353	-0.00707817	-0.0653013	0.356835
YGL222C	EDC1	RNA-binding protein that activates mRNA decapping directly; binds to mRNA substrate and enhances activity of decapping proteins Dcp1p and Dcp2p; has a role in translation during heat stress; protein becomes more abundant and forms cytoplasmic foci in response to DNA replication stress; EDC1 has a paralog, EDC2, that arose from the whole genome duplication	0.179655	0.111572	0.00700727	0.0602021	0.304084	-0.111171	-0.133112	0.0655031	0.0966351	-0.0562707	-0.296594	0.143105	0.0658818	-0.244318	-0.0939582	-0.175049	-0.269688	-0.152029	-0.103733	0.036012	0.10253	-0.137435	-0.0718429	0.166327	-0.0382453	-0.000378587	-0.0311481	0.123117	0.0852875	0.271636	0.0846907	0.108006	-0.36709	-0.127817	0.0245667	0.104482
YDL176W	YDL176W	Protein of unknown function; predicted by computational methods to be involved in fructose-1,6-bisphosphatase (Fbp1p) degradation; interacts with components of the GID complex; YDL176W is not an essential gene	0.179646	-0.059903	0.158376	0.158587	0.284893	-0.0908179	-0.161594	-0.173579	-0.141882	-0.419603	-0.500053	-0.314965	-0.540343	-0.328177	-0.357268	-0.25517	-0.623168	-0.528709	0.316543	0.227236	-0.107714	0.475671	0.0990309	0.130836	0.0327507	0.0140164	0.182956	0.130076	-0.133659	-0.124878	0.0462151	0.144308	0.147321	0.0526109	0.261773	0.10577
YBL070C	YBL070C	Dubious open reading frame; unlikely to encode a functional protein, based on available experimental and comparative sequence data	0.179541	-0.0702287	-0.0167731	0.403651	-0.156254	0.140608	-0.0762155	-0.18435	0.118639	-0.168432	-0.0384977	-0.359152	-0.252707	-0.232614	0.173287	-0.232618	-0.112824	-0.190995	-0.0274856	0.280857	-0.0981262	0.134317	-0.255932	-0.142611	-0.00329275	-0.288239	0.121235	0.316412	0.0429017	-0.173261	-0.0562762	-0.0268092	-0.0118703	0.145523	0.0587383	0.104621
YKL151C	YKL151C	NADHX dehydratase; converts (S)-NADHX to NADH in an ATP-dependent manner; homologous to Carkd in mammals, and the C-terminal domain of YjeF in E.coli; enzyme is widespread in eukaryotes, prokaryotes and archaea; YKL151C promoter contains STREs (stress response elements) and expression is induced by heat shock or methyl methanesulfonate; green fluorescent protein (GFP)-fusion protein localizes to …	0.179256	0.0410181	-0.0215694	-0.0111995	-0.0235529	0.0891505	-0.0484494	-0.109323	-0.110623	0.0465963	0.0297865	0.0333938	0.118508	0.134485	0.276409	-0.00495996	0.246492	0.0574072	0.197066	0.049815	-0.0590897	0.168979	-0.210294	-0.342821	-0.379308	-0.298988	-0.214561	-0.201896	-0.363172	-0.270134	-0.230636	-0.0747182	-0.209092	-0.123627	-0.369974	-0.0676375
YOL153C	YOL153C	Blocked reading frame, contains two in-frame stops in translation; this ORF is conserved, without the stops, in Saccharomyces paradoxus, S. mikatae, and S. bayanus; RNA sequencing data indicate the presence of a transcription unit at this reading frame	0.179209	-0.468062	0.0503142	0.110094	0.250901	0.0446703	0.0229443	0.079404	-0.132785	0.0375605	-0.135438	-0.0399459	0.13551	-0.0832811	-0.0260575	-0.0724166	-0.0170071	-0.118719	0.0837144	-0.0865407	-0.0742905	0.118576	-0.152694	-0.188908	0.0994261	0.16252	-0.013305	0.012843	0.0891157	0.10106	0.00675901	-0.415244	-0.0817579	-0.2778	-0.072266	-0.272372
YGL141W	HUL5	Multiubiquitin chain assembly factor (E4); proteasome processivity factor that elongates polyUb chains on substrates, opposing Ubp6p, a branched polyubiquitin protease; required for retrograde transport of misfolded proteins during ERAD; required for ubiquitylation of a subset of cytosolic misfolded proteins upon heat shock	0.178935	-0.104	0.0582672	-0.189819	0.112551	0.0888579	0.234204	-0.130627	0.13511	0.183138	-0.0662701	-0.106895	-0.27258	-0.322471	-0.292545	-0.424474	0.119873	-0.105895	0.17404	-0.161526	0.244144	-0.38626	-0.241938									-0.166972	0.278688	-0.181489	0.185235	-0.110671
YPL100W	ATG21	Phosphoinositide binding protein; required for vesicle formation in the cytoplasm-to-vacuole targeting (Cvt) pathway; binds both phosphatidylinositol (3,5)-bisphosphate and phosphatidylinositol 3-phosphate; WD-40 repeat protein	0.178733	-0.109591	-0.00612895	0.0135453	0.0463739	0.0224976	0.244947	-0.137585	0.22383	0.145526	-0.178476	0.287644	0.165433	-0.00658399	-0.28287	-0.117571	-0.123814	-0.0157474	-0.244714	-0.126138	-0.380132	-0.0361016	0.303519									-0.157725	0.366449	0.0529835	0.12787	-0.0656017
YJR047C	ANB1	Translation elongation factor eIF-5A; previously thought to function in translation initiation; undergoes an essential hypusination modification; expressed under anaerobic conditions; ANB1 has a paralog, HYP2, that arose from the whole genome duplication; human EIF5A complements the inviability of the yeast hyp2 anb1 double null mutant	0.178619	0.0337191	0.00254385	0.126364	0.318909	-0.0201118	-0.345074	0.32975	-0.356983	-0.195495	0.29284	-0.252554	-0.128206	-0.144992	0.399837	-0.22889	-0.283372	0.118636	-0.167306	-0.0788407	0.0909008	0.0695705	-0.0398741	-0.0828407	-0.0548739	0.00276269	-0.106417	0.132057	-0.0852128	-0.129775	-0.0127558	0.00598981	0.00811863	-0.012221	0.00310767	-0.160974
YDR525W-A	SNA2	Protein of unknown function; has similarity to Pmp3p, which is involved in cation transport; green fluorescent protein (GFP)-fusion protein localizes to the cytoplasm in a punctate pattern	0.17836	0.0222815	0.144135	-0.0234544	0.202336	-0.0542285	-0.289541	0.0442502	-0.239559	-0.0303841	0.296815	0.004655	-0.148282	-0.025152	0.0995261	-0.0656861	0.152616	0.0369065	0.232743	0.320448	0.0816464	0.241684	-0.0152566	-0.0888736	-0.12711	0.164109	0.406023	-0.106142	0.158013	0.164737	0.0672808	-0.0857659	0.00883303	-0.201043	-0.241828	0.48242
YNL220W	ADE12	Adenylosuccinate synthase; catalyzes the first step in synthesis of adenosine monophosphate from inosine 5'monophosphate during purine nucleotide biosynthesis; exhibits binding to single-stranded autonomously replicating (ARS) core sequence	0.178242	0.115709	0.308501	0.263753	0.0871065	-0.0273962	-0.0278832	-0.0999589	-0.0240066	-0.0576731	-0.179937	0.0223198	-0.0429704	-0.279513	-0.256797	-0.0729402	0.0382622	-0.153248	-0.197792	0.283328	-0.0768233	-0.0308982	0.133637									0.204466	-0.269092	-0.255308	-0.0182669	0.25755
YIL161W	YIL161W	Putative protein of unknown function; green fluorescent protein (GFP)-fusion protein localizes to the cytoplasm; mRNA is enriched in Scp160p-associated mRNPs; YIL161W is a non-essential gene	0.177971	0.0985517	0.0230995	0.00697868	0.160164	-0.0437483	-0.00757289	-0.0111847	-0.0815277	-0.0300538									0.030934	-0.26791	0.172479	-0.365982	-0.105638	0.0264415	0.15523	0.0868921	-0.0677653	0.12378	0.0218334	-0.0514894	-0.0398889	0.0108695	-0.0320057	0.0224093	-0.114169	0.128725
YER120W	SCS2	Integral ER membrane protein, regulates phospholipid metabolism; one of 6 proteins (Ist2p, Scs2p, Scs22p, Tcb1p, Tcb2p, Tcb3p) that connect ER to plasma membrane (PM) and regulate PI4P levels by controlling access of Sac1p phosphatase to substrate PI4P in the PM; interacts with FFAT motifs in Opi1p, Swh1p, Osh2p, and Osh3p; involved in telomeric silencing; VAP homolog; SCS2 has a paralog, SCS22, …	0.177031	-0.0975892	0.0141556	-0.0609951	0.0263241	0.00772402	0.0525666	-0.0119362	0.323559	-0.104498	0.257163	0.30122	0.0981657	-0.208687	-0.0543178	0.0758463	-0.513199	0.256981														0.262583	0.187743	-0.194622	0.259812	0.20897
YER063W	THO1	Conserved nuclear RNA-binding protein; specifically binds to transcribed chromatin in a THO- and RNA-dependent manner, genetically interacts with shuttling hnRNP NAB2; overproduction suppresses transcriptional defect caused by hpr1 mutation	0.176861	0.265567	0.213211	0.190086	0.13818	-0.220388	-0.140731	-0.00888477	0.0313841	0.0570091	0.00957436	0.154226	0.442072	0.165211	0.383253	0.0236689	0.196663	0.109334	0.247216	0.181308	-0.377812	-0.0191454	0.0634014	0.224249	0.178924	-0.10657	-0.104848	0.386982	0.268222	0.175537	-0.18396	0.333821	0.06667	0.221703	-0.0441427	-0.281193
YGR244C	LSC2	Beta subunit of succinyl-CoA ligase; succinyl-CoA ligase is a mitochondrial enzyme of the TCA cycle that catalyzes the nucleotide-dependent conversion of succinyl-CoA to succinate	0.176524	0.215027	0.115535	0.0763669	0.16867	-0.020805	-0.000895062	-0.0333331	0.01794	0.168422														-0.0422585	-0.322279	-0.0425702	-0.18353	-0.0326612	-0.169122	-0.0353249	-0.104153	-0.0206883	0.0109418	-0.261167	-0.0352927	0.114386
YDR213W	UPC2	Sterol regulatory element binding protein; induces sterol biosynthetic genes, upon sterol depletion; acts as a sterol sensor, binding ergosterol in sterol rich conditions; relocates from intracellular membranes to perinuclear foci upon sterol depletion; redundant activator of filamentation with ECM22, up-regulating the expression of filamentous growth genes; contains a Zn[2]-Cys[6] binuclear clus…	0.176373	0.0892167	0.16147	0.104517	0.287429	0.0945253	-0.178105	-0.106777	-0.0924907	-0.243798	0.115293	0.107642	-0.173085	0.170696	0.192996	0.073741	0.0568525	0.00521207	0.325127	-0.123918	-0.0733088	-0.274512	0.0634564	-0.244458	-0.223425	-0.448741	-0.324894	-0.303222	-0.247793	-0.324022	-0.474754	0.146521	0.158393	-0.168813	0.0596349	-0.238052
YPL222W	FMP40	Putative protein of unknown function; proposed to be involved in responding to environmental stresses; the authentic, non-tagged protein is detected in highly purified mitochondria in high-throughput studies	0.176072	0.00576599	0.353653	0.0282072	0.124484	-0.0686657	-0.146078	0.302696	-0.0167056	0.20862	0.325301	0.24821	0.0282532	0.0864715	-0.170531	-0.301792	-0.237269	-0.174344	0.0934918	0.267681	-0.40142	0.317168	0.256906	-0.081119	-0.168043	-0.218125	0.404615	-0.364053	-0.108941	-0.292507	-0.300312	0.104603	-0.110426	0.279483	-0.207359	-0.116029
YML028W	TSA1	Thioredoxin peroxidase; acts as both ribosome-associated and free cytoplasmic antioxidant; self-associates to form high-molecular weight chaperone complex under oxidative stress; chaperone activity essential for growth in zinc deficiency; required for telomere length maintenance; protein abundance increases, forms cytoplasmic foci during DNA replication stress; TSA1 has a paralog, TSA2, that aros…	0.175892	-0.213759	0.129532	-0.0557721	0.314394	-0.168945	0.297698	0.370468	0.286677	-0.414162	0.0671816	-0.346955	-0.347649	-0.0594739	-0.0153597	0.164257	0.0108559	-0.258012	0.00619047	-0.162924	0.217744	-0.163451	-0.140093	0.0961679	0.0930932	0.674315	0.658545	0.0779975	0.0803611	0.23122	0.81379	0.0427614	0.0505557	-0.0511056	-0.123951	-0.160865
YPR049C	ATG11	Adapter protein for pexophagy and the Cvt targeting pathway; directs receptor-bound cargo to the phagophore assembly site (PAS) for packaging into vesicles; required for recruiting other proteins to the PAS; recruits Dnm1p to facilitate fission of mitochondria that are destined for removal by mitophagy	0.175714	0.0871082	0.0271982	0.147598	0.205517	0.0474859	0.0842656	0.00907351	-0.0267287	0.213627														0.0986311	0.553353	2.0268	1.25775	0.405509	1.62598	0.488335	2.59541
YIL135C	VHS2	Regulator of septin dynamics; involved in the regulation of septin dynamics at bud neck after mitotic entry, likely by stabilizing septin structure; regulated at post-translational level by cell cycle dependent phosphorylation; likely phosphorylated by Cdc28p and dephosphorylated by Cdc14p before cytokinesis; high-copy suppressor of synthetic lethality of sis2 sit4 double mutant; VHS2 has a paral…	0.175538	0.198322	-0.0800271	-0.00484662	0.099402	-0.0843008	-0.0445245	-0.0712913	-0.140857	-0.0778872	-0.115482	-0.196686	-0.0610053	-0.186334	0.261829	-0.219143	-0.152184	-0.0585695	0.120624	-0.0948328	-0.0308371	-0.114418	-0.0519589	0.0242576	0.0244505	0.835887	0.274376	0.121305	0.331495	0.0773698	0.378763	0.132749	-0.0637964	0.394148	-0.339779	-0.31969
YLR312W-A	MRPL15	Mitochondrial ribosomal protein of the large subunit	0.175389	-0.151469	-0.0907391	-0.231691	-0.20028	0.234676	2.1446	-0.326384	1.24995	1.60204														0.0760367	-0.079451	0.163261	0.144737	0.15114	0.0822333	0.0720363	0.223802	0.546942	2.08351	0.374006	1.11134	1.7929
YLR202C	YLR202C	Dubious open reading frame; unlikely to encode a functional protein, based on available experimental and comparative sequence data; partially overlaps the verified ORF YLR201C; ORF contains a putative intron	0.175063	0.0138717	0.220807	0.0256034	-0.0933536	-0.225917	1.73678	-0.0900955	0.482963	2.02558														-0.436745	-0.323084	-0.268311	-0.0361573	-0.172519	-0.24587	-0.280527	-0.521279	0.395411	1.60767	0.155303	0.843548	1.41822
[truncated: 4,017 more rows]
