# Supplementary material for: Comparative functional genomic screens of three yeast deletion collections reveal unexpected effects of genotype in response to diverse stress
Source: Open Biol. 2017 Jun 7;7(6):160330. doi: 10.1098/rsob.160330 (PMC5493772; doi:10.1098/rsob.160330)
Supplement: Average log2ratios for all conditions tested by Bar-seq [file rsob160330supp4.xlsx]

## Sheet: README
Additional File 4
sheet: YKO barseq
column descriptions
orf	orf as defined in sgd	http://www.yeastgenome.org/
gene	gene as defined in sgd	http://www.yeastgenome.org/
method (barseq/microarray)	scores	condition	control
barseq_arg	fitness defect (log ratio) by barseq	ARG-	SC
microarray.arg	fitness defect by microarray	ARG-	SC
barseq_lys	fitness defect (log ratio) by barseq	LYS-	SC
microarray.lys	fitness defect by microarray	LYS-	SC
barseq_trp	fitness defect (log ratio) by barseq	TRP-	SC
microarray.trp	fitness defect by microarray	TRP-	SC
description	gene description
fitness defect scores >1 highlighted in light red fill with dark red text
Additional sheet: fitness profiles	fitness profiles of YKO screens in barseq vs microarray
Additional sheet: contigency tables	contingency tables comparing overlap between microarray and barseq significant fitness defect scores in each conditions
Additional sheet: MATa barseq
column descriptions
orf	orf as defined in sgd	http://www.yeastgenome.org/
gene	gene as defined in sgd	http://www.yeastgenome.org/
method (barseq)	scores	condition	control
barseq_arg	fitness defect (log ratio) by barseq	ARG-	SC
barseq_trp	fitness defect (log ratio) by barseq	TRP-	SC
adj.P.Val_Arg	adjusted p value	ARG-	SC
adj.P.Val_Trp	adjusted p value	TRP-	SC
description	gene description

## Sheet: YKO barseq
orf	gene	barseq_arg	microarray.arg	barseq_lys	microarray.lys	barseq_trp	microarray.trp	description
YJL071W	ARG2	4.16451	3.20341	-0.0358555	0	0.287877	-0.00519887	Acetylglutamate synthase (glutamate N-acetyltransferase); mitochondrial enzyme that catalyzes the first step in the biosynthesis of the arginine precursor ornithine; forms a complex with Arg5,6p
YMR062C	ARG7	4.05241	2.34153	-0.311162	0.0320659	-0.202188	-0.160008	Mitochondrial ornithine acetyltransferase; catalyzes the fifth step in arginine biosynthesis; also possesses acetylglutamate synthase activity, regenerates acetylglutamate while forming ornithine
YER069W	ARG5,6	3.76574	2.68726	0.189094	-0.267443	-0.082577	-0.0600772	Acetylglutamate kinase and N-acetyl-gamma-glutamyl-phosphate reductase; N-acetyl-L-glutamate kinase (NAGK) catalyzes the 2nd and N-acetyl-gamma-glutamyl-phosphate reductase (NAGSA), the 3rd step in arginine biosynthesis; synthesized as a precursor which is processed in the mitochondrion to yield mature NAGK and NAGSA; enzymes form a metabolon complex with Arg2p; NAGK C-terminal domain stabilizes …
YJL088W	ARG3	3.74524	2.76345	0.136545	-0.196239	0.243589	0.0781461	Ornithine carbamoyltransferase; also known as carbamoylphosphate:L-ornithine carbamoyltransferase; catalyzes the biosynthesis of the arginine precursor citrulline
YJR109C	CPA2	3.57604	3.19883	0.280322	0.304527	-0.0659608	-0.274939	Large subunit of carbamoyl phosphate synthetase; carbamoyl phosphate synthetase catalyzes a step in the synthesis of citrulline, an arginine precursor
YOL058W	ARG1	3.52049	3.24015	0.135285	-0.0655492	0.292835	0.126039	Arginosuccinate synthetase; catalyzes the formation of L-argininosuccinate from citrulline and L-aspartate in the arginine biosynthesis pathway; potential Cdc28p substrate
YDL198C	GGC1	2.88006	1.38249	0.0516626	-0.169883	-0.42104	-0.675648	Mitochondrial GTP/GDP transporter; essential for mitochondrial genome maintenance; has a role in mitochondrial iron transport; member of the mitochondrial carrier family
YHR018C	ARG4	2.77363	1.56243	-0.0822884	-0.133326	-0.422313	-0.299221	Argininosuccinate lyase; catalyzes the final step in the arginine biosynthesis pathway
YEL009C	GCN4	2.22268	3.675	-0.0296182	-0.232981	2.52797	4.11632	bZIP transcriptional activator of amino acid biosynthetic genes; activator responds to amino acid starvation; expression is tightly regulated at both the transcriptional and translational levels
YDR323C	PEP7	2.13978	0.75103	0.702448	-0.0512562	0.591939	0.319025	Adaptor protein involved in vesicle-mediated vacuolar protein sorting; multivalent adaptor protein; facilitates vesicle-mediated vacuolar protein sorting by ensuring high-fidelity vesicle docking and fusion, which are essential for targeting of vesicles to the endosome; required for vacuole inheritance
YOR130C	ORT1	2.02961	2.86081	-0.128214	-0.118711	0.526594	0.0678021	Ornithine transporter of the mitochondrial inner membrane; exports ornithine from mitochondria as part of arginine biosynthesis; functionally complemented by human ortholog, SLC25A15, which is associated with hyperammonaemia-hyperornithinaemia-homocitrullinuria (HHH) syndrome, but HHH-associated variants fail to complement
YDR495C	VPS3	1.48191	0.92131	-0.0747947	-0.163172	0.936208	0.131303	Component of CORVET membrane tethering complex; cytoplasmic protein required for the sorting and processing of soluble vacuolar proteins, acidification of the vacuolar lumen, and assembly of the vacuolar H+-ATPase
YLR369W	SSQ1	1.43426	0.16388	2.13829	0.384949	0.188058	-0.651465	Mitochondrial hsp70-type molecular chaperone; required for assembly of iron/sulfur clusters into proteins at a step after cluster synthesis, and for maturation of Yfh1p, which is a homolog of human frataxin implicated in Friedreich's ataxia
YJL046W	AIM22	1.25127	0.515623	0.449914	0.065156	-0.0166784	-0.110072	Putative lipoate-protein ligase; required along with Lip2 and Lip5 for lipoylation of Lat1p and Kgd2p; similar to E. coli LplA; null mutant displays reduced frequency of mitochondrial genome loss
YHR067W	HTD2	1.22125	0.326251	0.293665	0.0596525	-0.242279	-0.390144	Mitochondrial 3-hydroxyacyl-thioester dehydratase; involved in fatty acid biosynthesis, required for respiratory growth and for normal mitochondrial morphology
YOR303W	CPA1	1.18023	2.75869	0.0293086	0	-0.12475	-0.310035	Small subunit of carbamoyl phosphate synthetase; carbamoyl phosphate synthetase catalyzes a step in the synthesis of citrulline, an arginine precursor; translationally regulated by an attenuator peptide encoded by YOR302W within the CPA1 mRNA 5'-leader
YER068C-A	ARG5,6_dub	1.1668	2.91554	0.0649074	-0.236168	0.190604	-0.0199049	Dubious open reading frame; unlikely to encode a functional protein, based on available experimental and comparative sequence data; overlaps ORF ARG5,6/YER069W
YDR283C	GCN2	1.10498	0.142386	0.171918	-0.188784	5.42744	0.446951	Protein kinase; phosphorylates the alpha-subunit of translation initiation factor eIF2 (Sui2p) in response to starvation; activated by uncharged tRNAs and the Gcn1p-Gcn20p complex; contributes to DNA damage checkpoint control
YBR221C	PDB1	1.01282	0.280256	0.212621	0.0134606	-0.0948973	-0.235036	E1 beta subunit of the pyruvate dehydrogenase (PDH) complex; PDH is an evolutionarily conserved multi-protein complex found in mitochondria
YJR122W	IBA57	0.989938	0.166094	4.40814	2.03259	-0.380548	-1.02424	Protein involved in incorporating iron-sulfur clusters into proteins; mitochondrial matrix protein; involved in the incorporation of iron-sulfur clusters into mitochondrial aconitase-type proteins; activates the radical-SAM family members Bio2p and Lip5p; interacts with Ccr4p in the two-hybrid system
YOR302W	CPA1_uorf	0.956956	2.87378	0.165942	-0.156064	0.154684	0.0237199	CPA1 uORF; Arginine attenuator peptide, regulates translation of the CPA1 mRNA
YOR295W	UAF30	0.935107	0.0679016	0.196743	-0.147745	-0.221726	0.0390239	Subunit of UAF (upstream activation factor) complex; UAF is an RNA polymerase I specific transcription stimulatory factor composed of Uaf30p, Rrn5p, Rrn9p, Rrn10p, histones H3 and H4; targeting factor for the UAF that facilitates activation of many rDNA genes; deletion decreases cellular growth rate; UAF30 has a paralog, TRI1, that arose from the whole genome duplication
YAL044C	GCV3	0.891537	0.409625	0.210554	0.143541	-0.256036	-0.267677	H subunit of the mitochondrial glycine decarboxylase complex; glycine decarboxylase is required for the catabolism of glycine to 5,10-methylene-THF; also required for all protein lipoylation; expression is regulated by levels of 5,10-methylene-THF
YLR231C	BNA5	0.883703	0.0854131	0.223405	0.0720018	0.32212	-0.0111397	Kynureninase; required for the de novo biosynthesis of NAD from tryptophan via kynurenine; expression regulated by Hst1p
YOR198C	BFR1	0.881713	0.162744	-0.0200043	0.0360149	0.198269	-0.173217	Component of mRNP complexes associated with polyribosomes; involved in localization of mRNAs to P bodies; implicated in secretion and nuclear segregation; multicopy suppressor of BFA (Brefeldin A) sensitivity
YER178W	PDA1	0.857251	0.345177	-0.0803748	-0.0575008	-0.0528597	-0.269542	E1 alpha subunit of the pyruvate dehydrogenase (PDH) complex; catalyzes the direct oxidative decarboxylation of pyruvate to acetyl-CoA; phosphorylated; regulated by glucose; PDH complex is concentrated in spots within the mitochondrial matrix, often near the ERMES complex and near peroxisomes
YBR131W	CCZ1	0.856313	0.0747365	0.220087	-0.36999	-0.305892	-0.0992273	Subunit of a heterodimeric guanine nucleotide exchange factor (GEF); subunit of the Mon1-Ccz1 GEF complex, which stimulates nucleotide exchange and activation of Ypt7p, a Rab family GTPase involved in membrane tethering and fusion events at the late endosome and vacuole; GEF activity is stimulated by membrane association and anionic phospholipids; involved in localizing Ypt7p to the vacuolar memb…
YPR067W	ISA2	0.843542	0.267683	4.83482	2.06367	-0.440898	-0.567995	Protein required for maturation of mitochondrial [4Fe-4S] proteins; functions in a complex with Isa1p and possibly Iba57p; localizes to the mitochondrial intermembrane space, overexpression of ISA2 suppresses grx5 mutations
YBR267W	REI1	0.831584	0.255325	-0.362207	0	-0.412266	-0.262812	Cytoplasmic pre-60S factor; required for the correct recycling of shuttling factors Alb1, Arx1 and Tif6 at the end of the ribosomal large subunit biogenesis; involved in bud growth in the mitotic signaling network
YJR079W	YJR079W	0.820534	0.168631	0.672001	0	0.80736	0.181666	Putative protein of unknown function; mutation results in impaired mitochondrial respiration
YOR196C	LIP5	0.784691	0.236982	0.210693	0.0081399	-0.362648	-0.417467	Protein involved in biosynthesis of the coenzyme lipoic acid; has similarity to E. coli lipoic acid synthase
YBR026C	ETR1	0.774999	0.442276	0.0538694	0.0472206	-0.348492	-0.218726	2-enoyl thioester reductase; member of the medium chain dehydrogenase/reductase family; localized to mitochondria, where it has a probable role in fatty acid synthesis; human MECR functionally complements the respiratory growth defect of the null mutant
YDR279W	RNH202	0.754256	0.186644	0.156905	-0.181609	0.0723709	-0.123673	Ribonuclease H2 subunit; required for RNase H2 activity; role in ribonucleotide excision repair; related to human AGS2 that causes Aicardi-Goutieres syndrome
YLR239C	LIP2	0.7531	0.321415	0.222216	0.00920137	-0.267508	-0.207047	Lipoyl ligase; involved in the modification of mitochondrial enzymes by the attachment of lipoic acid groups
YKL009W	MRT4	0.740473	0.19542	0.521559	0.186193	0.185233	0.132363	Protein involved in mRNA turnover and ribosome assembly; required at post-transcriptional step for efficient retrotransposition; localizes to the nucleolus
YKL055C	OAR1	0.738253	0.296558	0.174106	0.0822827	-0.229408	-0.187257	Mitochondrial 3-oxoacyl-[acyl-carrier-protein] reductase; may comprise a type II mitochondrial fatty acid synthase along with Mct1p; human homolog CBR4 complements yeast null mutant
YGR257C	MTM1	0.735096	0.455614	0.296039	0	-0.037236	-0.13751	Mitochondrial protein of the mitochondrial carrier family; high affinity pyridoxal 5'-phosphate (PLP) transporter, important for delivery of PLP cofactor to mitochondrial enzymes; involved in mitochondrial iron homeostasis and in activating mitochondrial Sod2p by facilitating insertion of an essential manganese cofactor
YDR080W	VPS41	0.725003	-0.0430831	0.593224	0.0366556	0.860836	0.322426	Subunit of the HOPS endocytic tethering complex; vacuole membrane protein that functions as a Rab GTPase effector, interacting specifically with the GTP-bound conformation of Ypt7p, facilitating tethering, docking and promoting membrane fusion events at the late endosome and vacuole; required for both membrane and protein trafficking; Yck3p-mediated phosphorylation regulates the organization of v…
YER161C	SPT2	0.723753	0	0.234101	0.198344	0.813354	0.230977	Protein involved in negative regulation of transcription; required for RNA polyadenylation; exhibits regulated interactions with both histones and SWI-SNF components; relocalizes to the cytosol in response to hypoxia; similar to mammalian HMG1 proteins
YDR490C	PKH1	0.700445	0.2756	0.0952193	0.0649465	0.158849	-0.185939	Serine/threonine protein kinase; involved in sphingolipid-mediated signaling pathway that controls endocytosis; activates Ypk1p and Ykr2p, components of signaling cascade required for maintenance of cell wall integrity; redundant with Pkh2p; PKH1 has a paralog, PKH2, that arose from the whole genome duplication
YBR282W	MRPL27	0.697766	0.714787	0.603533	0.21319	0.195112	-0.157461	Mitochondrial ribosomal protein of the large subunit; homolog of human Bcl-2 interacting protein BMRP
YCL042W	YCL042W	0.692913	0.097099	0.00587022	-0.255473	0.00864726	0.105555	Putative protein of unknown function; epitope-tagged protein localizes to the cytoplasm
YKR024C	DBP7	0.688556	-0.0899017	0.291347	0.194334	0.632699	0.204731	Putative ATP-dependent RNA helicase of the DEAD-box family; involved in ribosomal biogenesis; required at post-transcriptional step for efficient retrotransposition; essential for growth under anaerobic conditions
YFR010W	UBP6	0.686335	0.0751167	0.307158	-0.0625706	0.270973	0.199534	Ubiquitin-specific protease; situated in the base subcomplex of the 26S proteasome, releases free ubiquitin from branched polyubiquitin chains; negatively regulates degradation of ubiquitinated proteins by the proteasome; works in opposition to Hul5p polyubiquitin elongation activity; mutant has aneuploidy tolerance
YDR315C	IPK1	0.685952	0.656702	0.610457	-0.0493929	0.437167	0.00874153	Inositol 1,3,4,5,6-pentakisphosphate 2-kinase; nuclear protein required for synthesis of 1,2,3,4,5,6-hexakisphosphate (phytate), which is integral to cell function; has 2 motifs conserved in other fungi; ipk1 gle1 double mutant is inviable; human IPPK can complement ipk1 null mutant
YOR252W	TMA16	0.683685	0.276441	0.0390212	-0.0612887	0.0957111	0.0455528	Protein of unknown function that associates with ribosomes
YCL064C	CHA1	0.678737	-0.223619	0.430691	0.0736358	0.605404	0.214611	Catabolic L-serine (L-threonine) deaminase; catalyzes the degradation of both L-serine and L-threonine; required to use serine or threonine as the sole nitrogen source, transcriptionally induced by serine and threonine
YPR053C	YPR053C	0.675837	0	0.130126	0.0591316	-0.0961144	-0.133834	Dubious open reading frame; unlikely to encode a functional protein, based on available experimental and comparative sequence data; partially overlaps verified gene NHP6A/YPR052C
YBR159W	IFA38	0.673108	-0.139816	0.00986801	0	-0.14441	-0.0540494	Microsomal beta-keto-reductase; contains oleate response element (ORE) sequence in the promoter region; mutants exhibit reduced VLCFA synthesis, accumulate high levels of dihydrosphingosine, phytosphingosine and medium-chain ceramides
YJL139C	YUR1	0.672667	-0.0554794	0.207846	0.110278	0.880932	-0.04238	Mannosyltransferase involved in protein N-glycosylation; member of the KTR1 family; located in the Golgi apparatus; YUR1 has a paralog, KTR2, that arose from the whole genome duplication
YKL211C	TRP3	0.667644	-0.151744	0.290626	-0.450897	3.78426	2.38978	Indole-3-glycerol-phosphate synthase; forms bifunctional hetero-oligomeric anthranilate synthase:indole-3-glycerol phosphate synthase enzyme complex with Trp2p
YMR202W	ERG2	0.65266	0.143388	-0.543889	-0.303481	-0.395112	-0.232942	C-8 sterol isomerase; catalyzes isomerization of delta-8 double bond to delta-7 position at an intermediate step in ergosterol biosynthesis; transcriptionally down-regulated when ergosterol is in excess; mutation is functionally complemented by human EBP
YCR083W	TRX3	0.648582	0.0341326	-0.16511	0	0.114544	-0.0828908	Mitochondrial thioredoxin; highly conserved oxidoreductase required to maintain the redox homeostasis of the cell, forms the mitochondrial thioredoxin system with Trr2p, redox state is maintained by both Trr2p and Glr1p
YPL188W	POS5	0.648188	0.748879	0.662944	0.657431	-0.170816	-0.314734	Mitochondrial NADH kinase; phosphorylates NADH; also phosphorylates NAD(+) with lower specificity; required for the response to oxidative stress
YDL225W	SHS1	0.64701	0.0681264	0.630161	0	0.372351	-0.0754879	Component of the septin ring that is required for cytokinesis; present at the ends of rod-like septin hetero-oligomers; C-terminal extension is important for recruitment of Bni5p to the mother-bud neck, which in turn is required for Myo1p recruitment and cytokinesis; undergoes sumoylation and phosphorylation during mitosis; protein abundance increases in response to DNA replication stress
YPL191C	YPL191C	0.644731	0.250505	0.0167305	-0.0137728	0.466465	0.0358074	Protein of unknown function; diploid deletion strain exhibits high budding index; green fluorescent protein (GFP)-fusion protein localizes to the cytoplasm; YPL191C has a paralog, YGL082W, that arose from the whole genome duplication
YDR222W	YDR222W	0.643014	0.226313	-0.0466141	0.087061	-0.107993	-0.178958	Protein of unknown function; green fluorescent protein (GFP)-fusion protein localizes to the cytoplasm in a punctate pattern; YDR222W has a paralog, YLR225C, that arose from the whole genome duplication
YML076C	WAR1	0.638152	-0.0373766	0.596653	0.0338634	0.430088	0.187199	Homodimeric Zn2Cys6 zinc finger transcription factor; binds to a weak acid response element to induce transcription of PDR12 and FUN34, encoding an acid transporter and a putative ammonia transporter, respectively
YMR123W	PKR1	0.627557	0.260252	-0.239684	0	0.699123	0.197596	V-ATPase assembly factor; functions with other V-ATPase assembly factors in the ER to efficiently assemble the V-ATPase membrane sector (V0); protein abundance increases in response to DNA replication stress
YFL018C	LPD1	0.625998	0.464634	-0.111787	0.0518784	-0.341576	-0.180137	Dihydrolipoamide dehydrogenase; the lipoamide dehydrogenase component (E3) of the pyruvate dehydrogenase and 2-oxoglutarate dehydrogenase multi-enzyme complexes; PDH complex is concentrated in spots within the mitochondrial matrix, often near the ERMES complex and near peroxisomes; LPD1 has a paralog, IRC15, that arose from the whole genome duplication
YGR150C	CCM1	0.620188	0.0325165	0.411564	0.205941	-0.351506	-0.376125	Mitochondrial 15S rRNA-binding protein; required for intron removal of COB and COX1 pre-mRNAs; has separable roles in stabilizing mitochondrial 15S rRNA and in maturation of the COB and COX1 mRNAs; contains pentatricopeptide repeat (PPR) motifs; mutant is respiratory deficient and has defective plasma membrane electron transport
YPL254W	HFI1	0.617005	0.460338	-0.21765	-0.193663	0.411958	0.579112	Adaptor protein required for structural integrity of the SAGA complex; a histone acetyltransferase-coactivator complex that is involved in global regulation of gene expression through acetylation and transcription functions
YFL013C	IES1	0.616333	0.0194386	0.0875164	-0.504335	0.206173	-0.325576	Subunit of the INO80 chromatin remodeling complex; relocalizes to the cytosol in response to hypoxia
YDR042C	YDR042C	0.611383	0.0407892	0.238735	-0.0910167	0.366147	0.266848	Putative protein of unknown function; expression is increased in ssu72-ts69 mutant
YGR197C	SNG1	0.610082	0.128624	-0.191208	-0.178071	-0.346156	-0.00906494	Protein involved in resistance to nitrosoguanidine and 6-azauracil; expression is regulated by transcription factors involved in multidrug resistance; SNG1 has a paralog, YJR015W, that arose from the whole genome duplication
YIL066C	RNR3	0.609796	-0.0482364	0.9412	0.104225	-0.270001	-0.0201642	Minor isoform of large subunit of ribonucleotide-diphosphate reductase; the RNR complex catalyzes rate-limiting step in dNTP synthesis, regulated by DNA replication and DNA damage checkpoint pathways via localization of small subunits; RNR3 has a paralog, RNR1, that arose from the whole genome duplication
YEL004W	YEA4	0.604484	0.257449	-0.0054374	-0.0865425	0.0325321	0.0710488	Uridine diphosphate-N-acetylglucosamine (UDP-GlcNAc) transporter; required for cell wall chitin synthesis; localized to the ER
YKR026C	GCN3	0.601494	0.170672	-0.0375759	-0.0650899	2.12294	2.79052	Alpha subunit of translation initiation factor eIF2B; guanine-nucleotide exchange factor for eIF2; activity subsequently regulated by phosphorylated eIF2; positive regulator of GCN4 expression; assembles into filaments with Gcd2p, Gcd6p, Gcd7p, and Sui2p as cells approach stationary phase and under cytosolic acidification and starvation conditions; human homolog EIF2B1 can complement yeast null m…
YJL066C	MPM1	0.60096	0.217353	-0.282088	-0.143987	-0.0419299	0.00799536	Mitochondrial intermembrane space protein of unknown function
YML110C	COQ5	0.593099	0.328422	0.116885	-0.0664519	-0.321161	-0.0975297	2-hexaprenyl-6-methoxy-1,4-benzoquinone methyltransferase; involved in ubiquinone (Coenzyme Q) biosynthesis; localizes to the matrix face of the mitochondrial inner membrane in a large complex with other ubiquinone biosynthetic enzymes; respiratory defect of the null mutant is partially complemented by human COQ5
YLR443W	ECM7	0.590527	0.0950338	-0.407046	-0.160809	-0.180631	-0.394071	Putative integral membrane protein with a role in calcium uptake; non-essential protein; mutant has cell wall defects and Ca+ uptake deficiencies; transcription is induced under conditions of zinc deficiency
YCR047C	BUD23	0.587444	-0.110595	0.371608	0.102533	0.31314	0.421657	Methyltransferase that methylates residue G1575 of 18S rRNA; required for rRNA processing and nuclear export of 40S ribosomal subunits independently of methylation activity; diploid mutant displays random budding pattern; functional homolog of human WBSCR22
YOR173W	DCS2	0.585924	0.0565737	0.0274867	0	0.0220156	-0.116931	m(7)GpppX pyrophosphatase regulator; non-essential, stress induced regulatory protein; modulates m7G-oligoribonucleotide metabolism; inhibits Dcs1p; regulated by Msn2p, Msn4p, and the Ras-cAMP-cAPK signaling pathway; mutant has increased aneuploidy tolerance; DCS2 has a paralog, DCS1, that arose from the whole genome duplication
YGL009C	LEU1	0.580337	0.271627	0.150256	0.152806	0.0841455	0.028595	Isopropylmalate isomerase; catalyzes the second step in the leucine biosynthesis pathway
YKL157W	APE2	0.580137	-0.0604847	0.222152	-0.0698273	0.147447	0.0885005	Aminopeptidase yscII; may have a role in obtaining leucine from dipeptide substrates; APE2 has a paralog, AAP1, that arose from the whole genome duplication
YHR057C	CPR2	0.577166	0.00797463	0.389813	-0.0600331	0.169559	0.110122	Peptidyl-prolyl cis-trans isomerase (cyclophilin); catalyzes the cis-trans isomerization of peptide bonds N-terminal to proline residues; has a potential role in the secretory pathway; CPR2 has a paralog, CPR5, that arose from the whole genome duplication; suppresses toxicity of slow-folding human Z-type alpha1-antitrypsin variant associated with liver cirrhosis and emphysema
YDL075W	RPL31A	0.572002	-0.861716	0.232184	0.184394	0.545114	0.281661	Ribosomal 60S subunit protein L31A; associates with karyopherin Sxm1p; loss of both Rpl31p and Rpl39p confers lethality; homologous to mammalian ribosomal protein L31, no bacterial homolog; RPL31A has a paralog, RPL31B, that arose from the whole genome duplication
YOR221C	MCT1	0.565427	0.00554359	0.331188	0.0692528	-0.340079	-0.274273	Predicted malonyl-CoA:ACP transferase; putative component of a type-II mitochondrial fatty acid synthase that produces intermediates for phospholipid remodeling
YKL115C	YKL115C	0.565111	0.340117	-0.0545246	-0.171132	0.299362	0.143026	Dubious open reading frame; unlikely to encode a functional protein, based on available experimental and comparative sequence data; partially overlaps the verified gene PRR1
YOR211C	MGM1	0.564841	0.0473993	-0.0711248	0.0501488	-0.0857215	-0.143931	Mitochondrial GTPase, present in complex with Ugo1p and Fzo1p; required for mitochondrial morphology, fusion, and genome maintenance; promotes membrane bending; exists as long and short form with different distributions; ratio of long to short forms is regulated by Psd1p; homolog of human OPA1 involved in autosomal dominant optic atrophy
YHL032C	GUT1	0.564043	0	0.342043	0.0516197	0.513849	0.241154	Glycerol kinase; converts glycerol to glycerol-3-phosphate; glucose repression of expression is mediated by Adr1p and Ino2p-Ino4p; derepression of expression on non-fermentable carbon sources is mediated by Opi1p and Rsf1p
YDR076W	RAD55	0.562414	0.0967117	0.0315451	-0.0273964	0.114655	-0.109395	Protein that stimulates strand exchange; stimulates strand exchange by stabilizing the binding of Rad51p to single-stranded DNA; involved in the recombinational repair of double-strand breaks in DNA during vegetative growth and meiosis; forms heterodimer with Rad57p
YMR289W	ABZ2	0.561914	0.387961	0.394359	0.405522	0.310442	0.0291782	Aminodeoxychorismate lyase (4-amino-4-deoxychorismate lyase); catalyzes the third step in para-aminobenzoic acid biosynthesis; involved in folic acid biosynthesis
YOR078W	BUD21	0.56066	0.275173	0.0229542	-0.0240551	-0.106523	-0.0255247	Component of small ribosomal subunit (SSU) processosome; this complex contains U3 snoRNA; required at post-transcriptional step for efficient retrotransposition; absence results in decreased Ty1 Gag:GFP protein levels; originally isolated as bud-site selection mutant that displays a random budding pattern
YGR252W	GCN5	0.560123	0.000991774	0.63438	-0.159336	0.254413	0.132665	Catalytic subunit of ADA and SAGA histone acetyltransferase complexes; modifies N-terminal lysines on histones H2B and H3; acetylates Rsc4p, a subunit of the RSC chromatin-remodeling complex, altering replication stress tolerance; relocalizes to the cytosol in response to hypoxia; mutant displays reduced transcription elongation in the G-less-based run-on (GLRO) assay; greater involvement in repr…
YJL189W	RPL39	0.554489	0.237137	0.0302541	0	-0.00779343	-0.104551	Ribosomal 60S subunit protein L39; required for ribosome biogenesis; loss of both Rpl31p and Rpl39p confers lethality; also exhibits genetic interactions with SIS1 and PAB1; homologous to mammalian ribosomal protein L39, no bacterial homolog
YDL095W	PMT1	0.55427	0.145407	0.381776	0.0611357	-0.0503184	-0.706266	Protein O-mannosyltransferase of the ER membrane; transfers mannose from dolichyl phosphate-D-mannose to protein serine and threonine residues; 1 of 7 related proteins involved in O-glycosylation which is essential for cell wall rigidity; involved in ER quality control; amino terminus faces cytoplasm, carboxyl terminus faces ER lumen
YPL137C	GIP3	0.552146	0.120119	0.153679	-0.0764163	0.307746	0.198635	Cytoplasmic protein that regulates protein phosphatase 1 Glc7p; overexpression relocalizes Glc7p from the nucleus and prevents chromosome segregation; may interact with ribosomes, based on co-purification experiments; GIP3 has a paralog, HER1, that arose from the whole genome duplication
YOR175C	ALE1	0.55211	0.00765905	0.142227	-0.0183514	-0.0369302	0.029669	Broad-specificity lysophospholipid acyltransferase; part of MBOAT family of membrane-bound O-acyltransferases; key component of Lands cycle; may have role in fatty acid exchange at sn-2 position of mature glycerophospholipids
YML014W	TRM9	0.548168	0.0569784	0.205804	-0.0342942	0.096972	9.51368e-05	tRNA methyltransferase; catalyzes modification of wobble bases in tRNA anticodons to 2, 5-methoxycarbonylmethyluridine and 5-methoxycarbonylmethyl-2-thiouridine; may act as part of a complex with Trm112p; deletion mutation increases translational infidelity, including amino acid misincorporation and -1 frameshifting, and also confers resistance to zymocin; null mutant displays activation of stres…
YPR166C	MRP2	0.5478	2.55952e-05	0.462099	0.175405	-0.173983	-0.259513	Mitochondrial ribosomal protein of the small subunit
YOL046C	YOL046C	0.543291	0.00774909	0.0816285	0	0.52579	0.284157	Dubious open reading frame; unlikely to encode a functional protein, based on available experimental and comparative sequence data; almost completely overlaps the verified gene PSK2/YOL045W
YOR235W	IRC13	0.541771	0.0992146	0.494879	0.0987401	0.0387783	0.0125607	Dubious open reading frame; unlikely to encode a functional protein, based on available experimental and comparative sequence data; null mutant displays increased levels of spontaneous Rad52 foci
YNL199C	GCR2	0.538833	0.811029	0.444784	0	-0.12631	-0.137497	Transcriptional activator of genes involved in glycolysis; interacts and functions with the DNA-binding protein Gcr1p
YIL092W	YIL092W	0.538373	0.130097	-0.131066	-0.0326435	-0.123332	-0.00324801	Putative protein of unknown function; green fluorescent protein (GFP)-fusion protein localizes to the cytoplasm and to the nucleus
YGL013C	PDR1	0.530067	0.267007	0.345997	0.082688	0.0948466	-0.264902	Transcription factor that regulates the pleiotropic drug response; zinc cluster protein that is a master regulator involved in recruiting other zinc cluster proteins to pleiotropic drug response elements (PDREs) to fine tune the regulation of multidrug resistance genes; relocalizes to the cytosol in response to hypoxia; PDR1 has a paralog, PDR3, that arose from the whole genome duplication
YHR081W	LRP1	0.529378	0.0910046	-0.23992	0	-0.170729	0.349592	Nuclear exosome-associated nucleic acid binding protein; involved in RNA processing, surveillance, degradation, tethering, and export; forms a stable heterodimer with Rrp6p and regulates its exonucleolytic activity; rapidly degraded by the proteasome in the absence of Rrp6p; homolog of mammalian nuclear matrix protein C1D involved in regulation of DNA repair and recombination
YOR222W	ODC2	0.529374	0	-0.0350308	0.0531813	-0.262782	0.0108792	Mitochondrial inner membrane transporter; 2-oxodicarboxylate transporter, exports 2-oxoadipate and 2-oxoglutarate from the mitochondrial matrix to the cytosol for use in lysine and glutamate biosynthesis and in lysine catabolism; ODC2 has a paralog, ODC1, that arose from the whole genome duplication
YDR277C	MTH1	0.528429	0.125561	0.119451	-0.0555398	0.407717	-0.0286749	Negative regulator of the glucose-sensing signal transduction pathway; required for repression of transcription by Rgt1p; interacts with Rgt1p and the Snf3p and Rgt2p glucose sensors; phosphorylated by Yck1p, triggering Mth1p degradation; MTH1 has a paralog, STD1, that arose from the whole genome duplication
YGL229C	SAP4	0.525264	0.0590622	0.117766	-0.0243863	0.0584741	0.0528433	Protein required for function of the Sit4p protein phosphatase; member of a family of similar proteins that form complexes with Sit4p, including Sap155p, Sap185p, and Sap190p; SAP4 has a paralog, SAP155, that arose from the whole genome duplication
YNL338W	YNL338W	0.523073	0.112555	-0.115125	-0.0195243	0.231874	0.018971	Dubious open reading frame; unlikely to encode a functional protein, based on available experimental and comparative sequence data; completely overlaps TEL14L-XC, which is a telomeric X element core sequence on the left arm of chromosome XIV
YPL005W	AEP3	0.520926	0.0207872	0.367702	0.163075	-0.20476	-0.356175	Peripheral mitochondrial inner membrane protein; may facilitate use of unformylated tRNA-Met in mitochondrial translation initiation; stabilizes the bicistronic AAP1-ATP6 mRNA
YIL034C	CAP2	0.51743	0.0865114	0.469671	-0.0759223	0.37313	0.537885	Beta subunit of the capping protein heterodimer (Cap1p and Cap2p); capping protein (CP) binds to the barbed ends of actin filaments preventing further polymerization; localized predominantly to cortical actin patches; protein increases in abundance and relocalizes from bud neck to plasma membrane upon DNA replication stress
YKL109W	HAP4	0.515242	0	0.3468	0.0201632	0.251655	0.131049	Transcription factor; subunit of the heme-activated, glucose-repressed Hap2p/3p/4p/5p CCAAT-binding complex, a transcriptional activator and global regulator of respiratory gene expression; provides the principal activation function of the complex; involved in diauxic shift
YPL070W	MUK1	0.514779	0.0440848	0.0345997	-0.238643	0.0625875	0.0924382	Guanine nucleotide exchange factor (GEF); involved in vesicle-mediated vacuolar transport, including Golgi-endosome trafficking and sorting through the multivesicular body (MVB); specifically stimulates the intrinsic guanine nucleotide exchange activity of Rab family members (Vps21p/Ypt52p/Ypt53p); partially redundant with GEF VPS9; required for localization of the CORVET complex to endosomes; co…
YGL250W	RMR1	0.514011	0.0387363	0.106571	0.020923	-0.382245	-0.0608638	Protein required for meiotic recombination and gene conversion; null mutant displays reduced PIS1 expression and growth defects on non-fermentable carbon sources and minimal media; GFP-fusion protein localizes to both cytoplasm and nucleus
YJR039W	YJR039W	0.510942	0.23756	-0.0778381	-0.0793859	0.0126422	0.131112	Putative protein of unknown function; the authentic, non-tagged protein is detected in highly purified mitochondria in high-throughput studies
YHR010W	RPL27A	0.510842	-0.15359	0.613817	0.00614619	0.450401	0.391691	Ribosomal 60S subunit protein L27A; homologous to mammalian ribosomal protein L27, no bacterial homolog; RPL27A has a paralog, RPL27B, that arose from the whole genome duplication
YNR013C	PHO91	0.508762	0.0915498	0.270552	0.00525779	0.210454	-0.389508	Low-affinity vacuolar phosphate transporter; exports phosphate from the vacuolar lumen to the cytosol; regulates phosphate and polyphosphate metabolism; acts upstream of Pho81p in regulation of the PHO pathway; localizes to sites of contact between the vacuole and mitochondria (vCLAMPs); deletion of pho84, pho87, pho89, pho90, and pho91 causes synthetic lethality; transcription independent of Pi …
YOR042W	CUE5	0.507161	-0.103328	-0.163304	-0.352044	0.0102279	0.0377781	Ubiquitin-binding protein; functions as ubiquitin-Atg8p adaptor in ubiquitin-dependent autophagy; contains CUE domain that binds ubiquitin, which may facilitate intramolecular monoubiquitination; GFP-fusion protein localizes to cytoplasm in punctate pattern; CUE5 has a paralog, DON1, that arose from the whole genome duplication; human TOLLIP is a functional CUE-domain homolog, can complement yeas…
YOR155C	ISN1	0.504828	0.168326	0.37068	-0.109742	0.599063	0.114966	Inosine 5'-monophosphate (IMP)-specific 5'-nucleotidase; catalyzes the breakdown of IMP to inosine; responsible for production of nicotinamide riboside and nicotinic acid riboside; expression positively regulated by nicotinic acid and glucose availability; does not show similarity to known 5'-nucleotidases from other organisms
YML101C-A	YML101C-A	0.49943	0.0669642	0.378158	0	0.591607	-0.0503536	Dubious open reading frame; unlikely to encode a functional protein, based on available experimental and comparative sequence data
YGR209C	TRX2	0.499146	0.114542	0.0777966	-0.371399	0.442352	0.0392489	Cytoplasmic thioredoxin isoenzyme; part of thioredoxin system which protects cells against oxidative and reductive stress; forms LMA1 complex with Pbi2p; acts as a cofactor for Tsa1p; required for ER-Golgi transport and vacuole inheritance; with Trx1p, facilitates mitochondrial import of small Tims Tim9p, Tim10p, Tim13p by maintaining them in reduced form; abundance increases under DNA replicatio…
YBR213W	MET8	0.49365	0.0629869	-0.0387409	0.0320534	0.380055	-0.0978637	Bifunctional dehydrogenase and ferrochelatase; involved in the biosynthesis of siroheme, a prosthetic group used by sulfite reductase; required for sulfate assimilation and methionine biosynthesis
YER061C	CEM1	0.493465	0.16234	0.237071	0.168228	-0.449504	-0.358444	Mitochondrial beta-keto-acyl synthase; possible role in fatty acid synthesis; required for mitochondrial respiration; human homolog OXSM can complement yeast cem1 null mutant
YBR057C	MUM2	0.492427	0.214883	0.349591	-0.0619671	-0.0994197	-0.0615507	Protein essential for meiotic DNA replication and sporulation; cytoplasmic protein; subunit of the MIS complex which controls mRNA methylation during during the induction of sporulation; also interacts with Orc2p, which is a component of the origin recognition complex
YLR289W	GUF1	0.491706	0.0442972	0.200942	-0.0179626	0.310513	0.0303658	Mitochondrial matrix GTPase; associates with mitochondrial ribosomes; important for translation under temperature and nutrient stress; may have a role in translational fidelity; similar to bacterial LepA elongation factor
YIL053W	GPP1	0.489498	0	0.240016	0.301375	0.462709	0.176781	Constitutively expressed DL-glycerol-3-phosphate phosphatase; also known as glycerol-1-phosphatase; involved in glycerol biosynthesis, induced in response to both anaerobic and osmotic stress; GPP1 has a paralog, GPP2, that arose from the whole genome duplication
YOR226C	ISU2	0.488204	-0.046272	0.185468	0	0.120534	0.0154112	Mitochondrial protein required for iron-sulfur protein synthesis; performs scaffolding function during Fe/S cluster assembly; involved in Fe-S cluster assembly for both mitochondrial and cytosolic proteins; protein abundance increases under DNA replication stress; ISU2 has a paralog, ISU1, that arose from the whole genome duplication; isu1 isu2 double mutant is inviable; human homolog ISCU implic…
YBR137W	YBR137W	0.482633	-0.0370702	0.229744	0.0342994	0.0669009	0.0294191	Protein with a role in ER delivery of tail-anchored membrane proteins; interacts with Sgt2p; binds to the TRC complex, which inserts proteins into the ER membrane; interacts with Msn5p karyopherin; YBR137W is not an essential gene
YDR369C	XRS2	0.482464	0.0304088	0.214094	0.114208	-0.109635	-0.178763	Protein required for DNA repair; component of the Mre11 complex, which is involved in double strand breaks, meiotic recombination, telomere maintenance, and checkpoint signaling
YJL218W	YJL218W	0.482244	0.0477085	0.0633823	-0.341087	0.332853	0.13189	Putative acetyltransferase; similar to bacterial galactoside O-acetyltransferases; induced by oleate in an OAF1/PIP2-dependent manner; promoter contains an oleate response element consensus sequence; non-essential gene
YOL044W	PEX15	0.475127	0.267101	-0.160944	-0.0795309	-0.0023105	-0.0268801	Tail-anchored type II integral peroxisomal membrane protein; required for peroxisome biogenesis; cells lacking Pex15p mislocalize peroxisomal matrix proteins to cytosol; overexpression results in impaired peroxisome assembly
YMR030W	RSF1	0.473374	0.102986	0.396559	0.146903	0.0984103	-0.0715029	Protein required for respiratory growth; localized to both the nucleus and mitochondrion; may interact with transcription factors to mediate the transition to respiratory growth and activate transcription of nuclear and mitochondrial genes
YHL044W	YHL044W	0.473223	0.0352916	0.272196	-0.12338	-0.21943	0.0386804	Putative integral membrane protein; member of DUP240 gene family; green fluorescent protein (GFP)-fusion protein localizes to the plasma membrane in a punctate pattern
YDR334W	SWR1	0.472197	0.0139066	0.270399	0.102447	0.230522	-0.106391	Swi2/Snf2-related ATPase; structural component of the SWR1 complex, which exchanges histone variant H2AZ (Htz1p) for chromatin-bound histone H2A; relocalizes to the cytosol in response to hypoxia; chronological aging factor that mediates lifespan extension by dietary restriction
YDR336W	MRX8	0.471493	0	0.574426	-0.0105444	0.30193	0.169516	Protein that associates with mitochondrial ribosome; sumoylated under stress conditions in a genome wide study; YDR336W is not an essential gene
YMR115W	MGR3	0.469357	-0.11743	0.0927381	0.038156	0.230757	0.206968	Subunit of the mitochondrial (mt) i-AAA protease supercomplex; i-AAA degrades misfolded mitochondrial proteins; forms a subcomplex with Mgr1p that binds to substrates to facilitate proteolysis; required for growth of cells lacking mtDNA
YPR194C	OPT2	0.466431	0.0147743	0.021011	0.013196	0.321836	-0.0469058	Oligopeptide transporter; localized to peroxisomes and affects glutathione redox homeostasis; also localizes to the plasma membrane (PM) and to the late Golgi, and has a role in maintenance of lipid asymmetry between the inner and outer leaflets of the PM; member of the OPT family, with potential orthologs in S. pombe and C. albicans; also plays a role in formation of mature vacuoles and in polar…
YPL176C	TRE1	0.465319	-0.00332745	0.0896689	0.0132688	0.361928	0.101027	Transferrin receptor-like protein; plasma membrane protein that binds Bsd2p and regulates ubiquitylation and vacuolar degradation of the metal transporter Smf1p; functionally redundant with Tre2p; TRE1 has a paralog, TRE2, that arose from the whole genome duplication
YNL011C	YNL011C	0.465195	0	-0.0301417	-0.164931	0.0196754	-0.00936582	Putative protein of unknown function; YNL011C is not an essential gene
YHR178W	STB5	0.463264	0.00431981	0.0978829	-0.0329657	0.21647	0.733919	Transcription factor; involved in regulating multidrug resistance and oxidative stress response; forms a heterodimer with Pdr1p; contains a Zn(II)2Cys6 zinc finger domain that interacts with a pleiotropic drug resistance element in vitro
YLR073C	RFU1	0.462151	-0.0787697	-0.0398518	0.142044	0.291199	0.0167577	Protein that inhibits Doa4p deubiquitinating activity; contributes to ubiquitin homeostasis by regulating the conversion of free ubiquitin chains to ubiquitin monomers by Doa4p; GFP-fusion protein localizes to endosomes
YHL007C	STE20	0.458841	0	0.329841	-0.11564	0.471988	0.219788	Cdc42p-activated signal transducing kinase; involved in pheromone response, pseudohyphal/invasive growth, vacuole inheritance, down-regulation of sterol uptake; GBB motif binds Ste4p; member of the PAK (p21-activated kinase) family
YOL064C	MET22	0.454933	0.125394	0.496923	0	-0.47255	-0.180873	Bisphosphate-3'-nucleotidase; involved in salt tolerance and methionine biogenesis; dephosphorylates 3'-phosphoadenosine-5'-phosphate and 3'-phosphoadenosine-5'-phosphosulfate, intermediates of the sulfate assimilation pathway; human homolog BPNT1 complements yeast null mutant
YPR023C	EAF3	0.453909	0.0909437	-0.0812696	-0.00962107	0.345584	0.0975915	Component of the Rpd3S histone deacetylase complex; Esa1p-associated factor, nonessential component of the NuA4 acetyltransferase complex, homologous to Drosophila dosage compensation protein MSL3; plays a role in regulating Ty1 transposition
YJR034W	PET191	0.453033	0.181809	-0.0384774	0.106166	-0.0603189	-0.194818	Protein required for assembly of cytochrome c oxidase; exists as an oligomer; described as both an integral mitochondrial inner membrane protein facing the intermembrane space (IMS) and as a soluble IMS protein; contains a twin Cx9C motif; imported into the IMS via the MIA import machinery
YBL100C	YBL100C	0.452817	-0.0628203	0.420416	0.392531	0.453218	-0.0109038	Dubious open reading frame; unlikely to encode a functional protein, based on available experimental and comparative sequence data; almost completely overlaps the 5' end of ATP1
YLR225C	YLR225C	0.451182	0.217996	0.268968	-0.0646108	0.142229	-0.0886999	Putative protein of unknown function; green fluorescent protein (GFP)-fusion protein localizes to the cytoplasm; not an essential gene; YLR225C has a paralog, YDR222W, that arose from the whole genome duplication
YPL148C	PPT2	0.45094	0.0683822	0.14049	0.00645087	-0.92781	-0.47394	Phosphopantetheine:protein transferase (PPTase); activates mitochondrial acyl carrier protein (Acp1p) by phosphopantetheinylation
YBR074W	PFF1	0.450861	0.0170046	0.215829	0.0390614	0.160018	0.0145045	Multi-spanning vacuolar membrane protease; glycosylated transmembrane protein bearing homology to the M28 family of metalloproteases; has a lumenal-facing protease domain; proposed role in vacuole physiology
YCR003W	MRPL32	0.449727	0.392351	0.236261	-0.0426711	-0.1144	-0.128486	Mitochondrial ribosomal protein of the large subunit; protein abundance increases in response to DNA replication stress
YHR064C	SSZ1	0.44897	0.00137595	0.0142138	-0.166037	0.410891	0.202702	Hsp70 protein that interacts with Zuo1p (a DnaJ homolog); interacts with Zuo1p to form a ribosome-associated complex that binds the ribosome via the Zuo1p subunit; also involved in pleiotropic drug resistance via sequential activation of PDR1 and PDR5; binds ATP
YFL020C	PAU5	0.447789	0.353762	0.301217	0.405397	0.13142	-0.213636	Member of the seripauperin multigene family; encoded mainly in subtelomeric regions; induced during alcoholic fermentation; induced by low temperature and also by anaerobic conditions; negatively regulated by oxygen and repressed by heme
YOR177C	MPC54	0.447698	0.234076	0.09655	-0.327449	-0.0620614	0.0593864	Component of the meiotic outer plaque; a membrane-organizing center which is assembled on the cytoplasmic face of the spindle pole body during meiosis II and triggers the formation of the prospore membrane; potential Cdc28p substrate
YMR242C	RPL20A	0.445457	0.0868196	0.155246	0.0550558	0.226388	-0.0598581	Ribosomal 60S subunit protein L20A; homologous to mammalian ribosomal protein L18A, no bacterial homolog; RPL20A has a paralog, RPL20B, that arose from the whole genome duplication
YJR069C	HAM1	0.444851	0.114402	0.308377	0	0.414826	-0.114431	Nucleoside triphosphate pyrophosphohydrolase; active against various substrates including ITP, dITP and XTP; mediates exclusion of non canonical purines, pyrimidines from dNTP pools; functions with YJL055W to mediate resistance to 5-FU; specifically reduces the incorporation of 5-FU into RNA without affecting uptake or incorporation of uracil into RNA; protein abundance increases in response to D…
YHR039C	MSC7	0.443026	0.195707	0.10902	0.0103856	-0.0111009	-0.147385	Protein of unknown function; green fluorescent protein (GFP)-fusion protein localizes to the endoplasmic reticulum; msc7 mutants are defective in directing meiotic recombination events to homologous chromatids
YLR064W	PER33	0.441673	0.225402	0.194213	0.0728548	0.316	-0.038251	Protein that localizes to the endoplasmic reticulum; also associates with the nuclear pore complex; deletion extends chronological lifespan; highly conserved across species, orthologous to human TMEM33 and paralogous to Pom33p; protein abundance increases in response to DNA replication stress
YLR358C	YLR358C	0.437687	-0.111201	0.0999136	0.163374	0.724996	0.269691	Protein of unknown function; expressed at both mRNA and protein levels; partially overlaps ORF RSC2/YLR357W
YNL072W	RNH201	0.436891	-0.0192885	-0.143897	-0.11667	-0.0909729	-0.0688037	Ribonuclease H2 catalytic subunit; removes RNA primers during Okazaki fragment synthesis and errant ribonucleotides misincorporated during DNA replication; role in ribonucleotide excision repair; homolog of RNAse HI; related to human AGS4 which causes Aicardi-Goutieres syndrome
YNL108C	YNL108C	0.435708	0.0833193	-0.0174045	-0.12969	0.0822132	-0.104489	Protein phosphatase; similar to prokaryotic phosphotransfer enzymes; null mutant shows alterations in glucose metabolism; GFP-fusion protein localizes to the cytoplasm and nucleus; YNL108C has a paralog, TFC7, that arose from the whole genome duplication
YDR110W	FOB1	0.433688	0.275968	0.209791	0	-0.0665192	0.169442	Nucleolar protein that binds the rDNA replication fork barrier site; required for replication fork blocking, recombinational hotspot activity, condensin recruitment to replication fork barrier (RFB), and rDNA repeat segregation; related to retroviral integrases
YFR025C	HIS2	0.432447	0.086501	0.279314	0.0262498	-0.0712406	-0.193306	Histidinolphosphatase; catalyzes the eighth step in histidine biosynthesis; mutations cause histidine auxotrophy and sensitivity to Cu, Co, and Ni salts; transcription is regulated by general amino acid control
YER040W	GLN3	0.432148	0.0573034	-0.110421	-0.125511	0.157079	-0.107202	Transcriptional activator of genes regulated by nitrogen catabolite repression; localization and activity regulated by quality of nitrogen source and Ure2p
YPL048W	CAM1	0.43131	-0.29247	0.237019	-0.0838503	0.623942	0.0976143	One of two isoforms of the gamma subunit of eEF1B; stimulates the release of GDP from eEF1A (Tef1p/Tef2p) post association with the ribosomal complex with eEF1Balpha subunit; nuclear protein required for transcription of MXR1; binds the MXR1 promoter in the presence of other nuclear factors; binds calcium and phospholipids
YGR015C	YGR015C	0.431252	0.0156332	0.533939	0.0615308	0.142373	-0.16703	Putative protein of unknown function; green fluorescent protein (GFP)-fusion protein localizes to the mitochondrion
YGL050W	TYW3	0.429748	0.0463295	0.643592	-0.00179321	0.0218907	-0.0243736	tRNA methyltransferase required for synthesis of wybutosine; a modified guanosine found at the 3'-position adjacent to the anticodon of phenylalanine tRNA which supports reading frame maintenance by stabilizing codon-anticodon interactions
YOR354C	MSC6	0.429288	-0.0759841	0.434138	0.0189959	0.309297	0.0983957	Protein of unknown function; mutant is defective in directing meiotic recombination events to homologous chromatids; the authentic, non-tagged protein is detected in highly purified mitochondria in high-throughput studies
YML094C-A	YML094C-A	0.428698	0	0.411912	0.151086	0.00449575	-0.24549	Dubious open reading frame; unlikely to encode a functional protein, based on available experimental and comparative sequence data; partially overlaps the verified gene GIM5/YML094W; deletion confers sensitivity to GSAO
YJL078C	PRY3	0.427522	0.0525143	-0.248221	-0.217269	0.46299	0.0288213	Cell wall-associated protein involved in export of acetylated sterols; member of the CAP protein superfamily (cysteine-rich secretory proteins (CRISP), antigen 5, and pathogenesis related 1 proteins); role in mating efficiency; expression of full-length transcript is daughter cell-specific; in response to alpha factor, a short transcript starting at +452 is expressed and the long form is represse…
YER007W	PAC2	0.427294	0.197996	0.206234	-0.142018	0.381781	0.179126	Microtubule effector required for tubulin heterodimer formation; binds alpha-tubulin, required for normal microtubule function, null mutant exhibits cold-sensitive microtubules and sensitivity to benomyl
YER150W	SPI1	0.426364	0.280726	0.108359	-0.233936	0.223603	-0.0886014	GPI-anchored cell wall protein involved in weak acid resistance; basal expression requires Msn2p/Msn4p; expression is induced under conditions of stress and during the diauxic shift; SPI1 has a paralog, SED1, that arose from the whole genome duplication
YGL016W	KAP122	0.424843	-0.0355195	-0.250686	-0.0493373	0.279607	0.233511	Karyopherin beta; responsible for import of the Toa1p-Toa2p complex into the nucleus; binds to nucleoporins Nup1p and Nup2p; may play a role in regulation of pleiotropic drug resistance
YPL084W	BRO1	0.42474	0.00858241	0.0672286	-0.0399603	0.8141	0.275341	Cytoplasmic class E vacuolar protein sorting (VPS) factor; coordinates deubiquitination in the multivesicular body (MVB) pathway by recruiting Doa4p to endosomes
YOR163W	DDP1	0.423877	0.220858	0.244943	-0.0357638	0.0675444	0.0691298	Polyphosphate phosphatase; hydrolyzes diphosphorylated inositol polyphosphates and diadenosine polyphosphates; high specificity for diadenosine hexa- and pentaphosphates; contains endopolyphosphatase activity with a high affinity for polyphosphates, an activity also observed for its human DIPP homologs; possesses mRNA decapping activity; nudix hydrolase family member; protein abundance increases …
YMR263W	SAP30	0.422194	0	-0.186004	0.043455	0.188081	0.0708308	Component of Rpd3L histone deacetylase complex; involved in silencing at telomeres, rDNA, and silent mating-type loci; involved in telomere maintenance
YML063W	RPS1B	0.422177	0.143266	-0.0280259	0	-0.108906	-0.0860155	Ribosomal protein 10 (rp10) of the small (40S) subunit; homologous to mammalian ribosomal protein S3A, no bacterial homolog; RPS1B has a paralog, RPS1A, that arose from the whole genome duplication
YMR098C	ATP25	0.421784	0.119041	0.122337	0.16016	0.118008	-0.0196167	Mitochondrial protein required for the stability of Oli1p (Atp9p) mRNA; also required for the Oli1p ring formation; YMR098C is not an essential gene
YOR234C	RPL33B	0.420788	0.108405	0.0889392	0.0527317	0.110012	-0.101526	Ribosomal 60S subunit protein L33B; rpl33b null mutant exhibits normal growth while rpl33a rpl33b double null mutant is inviable; homologous to mammalian ribosomal protein L35A, no bacterial homolog; RPL33B has a paralog, RPL33A, that arose from the whole genome duplication
YNL121C	TOM70	0.419777	0.0923788	0.132229	0.138703	0.170728	-0.0745457	Component of the TOM (translocase of outer membrane) complex; involved in the recognition and initial import steps for all mitochondrially directed proteins; acts as a receptor for incoming precursor proteins; TOM70 has a paralog, TOM71, that arose from the whole genome duplication
YDR059C	UBC5	0.419767	0.146684	0.0587741	-0.0790223	-0.0194185	0.057667	Ubiquitin-conjugating enzyme; mediates selective degradation of short-lived, abnormal, or excess proteins, including histone H3; central component of the cellular stress response; expression is heat inducible; protein abundance increases in response to DNA replication stress; UBC5 has a paralog, UBC4, that arose from the whole genome duplication
YDR441C	APT2	0.419334	0.121342	0.321938	0.106896	0.0118138	-0.173044	Potential adenine phosphoribosyltransferase; encodes a protein with similarity to adenine phosphoribosyltransferase, but artificially expressed protein exhibits no enzymatic activity; APT2 has a paralog, APT1, that arose from the whole genome duplication
YPL119C	DBP1	0.419119	-0.101109	0.228416	0.018503	0.268491	0.0632137	Putative ATP-dependent RNA helicase of the DEAD-box protein family; mutants show reduced stability of the 40S ribosomal subunit scanning through 5' untranslated regions of mRNAs; protein abundance increases in response to DNA replication stress; DBP1 has a paralog, DED1, that arose from the whole genome duplication
YPL232W	SSO1	0.417306	0.0488216	0.514751	-0.0329548	0.623549	0.207574	Plasma membrane t-SNARE; involved in fusion of secretory vesicles at the plasma membrane and in vesicle fusion during sporulation; forms a complex with Sec9p that binds v-SNARE Snc2p; syntaxin homolog; functionally redundant with Sso2p; SSO1 has a paralog, SSO2, that arose from the whole genome duplication
YDR203W	YDR203W	0.416587	0.0192515	-0.0709225	-0.00814323	0.41125	0.108466	Dubious open reading frame; unlikely to encode a functional protein, based on available experimental and comparative sequence data; almost completely overlaps ORF RAV2/YDR202C
YOR064C	YNG1	0.415423	0.203019	0.183029	0.0647296	-0.0893264	-0.131769	Subunit of the NuA3 histone acetyltransferase complex; this complex acetylates histone H3; contains PHD finger domain that interacts with methylated histone H3; shares significant sequence identity with the human candidate tumor suppressor p33-ING1 in C-terminal region
YLR244C	MAP1	0.415072	0.439461	-0.329994	-0.132119	0.637217	-0.107518	Methionine aminopeptidase; catalyzes the cotranslational removal of N-terminal methionine from nascent polypeptides; function is partially redundant with that of Map2p
YMR129W	POM152	0.412412	0.11451	0.00200953	-0.0701593	0.0539682	0.0853286	Glycoprotein subunit of transmembrane ring of nuclear pore complex; contributes to nucleocytoplasmic transport, nuclear pore complex (NPC) biogenesis and spindle pole body duplication; homologous to human NUP210
YCL002C	YCL002C	0.411429	0.108729	-0.183903	0	0.329744	0.250313	Putative protein of unknown function; YCL002C is not an essential gene
YBR203W	COS111	0.411304	-0.0437976	0.0271823	0.0471719	0.156358	0.15173	Protein required for antifungal drug ciclopirox olamine resistance; not related to the subtelomerically-encoded COS family; the authentic, non-tagged protein is detected in highly purified mitochondria in high-throughput studies
YKR084C	HBS1	0.409988	0	-0.0214896	-0.128213	-0.0899642	-0.0235492	GTPase with similarity to translation release factors; together with binding partner Dom34p, facilitates ribosomal subunit dissociation and peptidyl-tRNA release when translation is stalled, particularly in 3' UTRs; genetically implicated in mRNA no-go decay; HBS1 has a paralog, SKI7, that arose from the whole genome duplication
YER046W-A	YER046W-A	0.409763	0	0.333426	0.0445433	0.163285	0.0467782	Dubious open reading frame; unlikely to encode a functional protein, based on available experimental and comparative sequence data; overlaps ORF SAP1/YER047C
YDR484W	VPS52	0.409306	0.188525	0.0722218	-0.0211139	0.286977	-0.0287762	Component of the GARP (Golgi-associated retrograde protein) complex; GARP is required for the recycling of proteins from endosomes to the late Golgi, and for mitosis after DNA damage induced checkpoint arrest; involved in localization of actin and chitin; members of the GARP complex are Vps51p-Vps52p-Vps53p-Vps54p
YER016W	BIM1	0.407905	0.0757116	0.0538423	0.198281	0.0503623	0.0227809	Microtubule plus end-tracking protein; together with Kar9p makes up the cortical microtubule capture site and delays the exit from mitosis when the spindle is oriented abnormally
YKL137W	CMC1	0.407468	0.457818	0.0569523	0.100128	-0.132989	-0.313202	Copper-binding protein of the mitochondrial intermembrane space; evolutionarily conserved; may be involved in delivering copper from the matrix to the cytochrome c oxidase complex; contains a twin CX9C motif
YGR023W	MTL1	0.40714	-0.139357	0.259377	0.0422432	0.29952	0.0488965	Putative plasma membrane sensor; involved in cell integrity signaling and stress response during glucose starvation and oxidative stress; has structural and functional similarity to Mid2p; MTL1 has a paralog, MID2, that arose from the whole genome duplication
YBL017C	PEP1	0.406652	0	-0.119543	-0.107793	0.271209	-0.0877975	Type I transmembrane sorting receptor for multiple vacuolar hydrolases; cycles between the late-Golgi and prevacuolar endosome-like compartments
YBR066C	NRG2	0.404106	-0.0136689	0.0245719	0.0644546	0.20329	0.00430902	Transcriptional repressor; mediates glucose repression and negatively regulates filamentous growth; activated in stochastic pulses of nuclear localization in response to low glucose
YML128C	MSC1	0.403703	0.0896035	0.104708	-0.00633258	0.205928	0.00227569	Protein of unknown function; mutant is defective in directing meiotic recombination events to homologous chromatids; the authentic, non-tagged protein is detected in highly purified mitochondria and is phosphorylated
YNL177C	MRPL22	0.403217	-0.0489356	0.30355	0.112042	-0.191164	-0.0309632	Mitochondrial ribosomal protein of the large subunit
YCL046W	YCL046W	0.401017	0.229089	0.21469	-0.0302193	0.244275	-0.0389956	Dubious open reading frame; unlikely to encode a functional protein, based on available experimental and comparative sequence data; partially overlaps the uncharacterized ORF YCL045C
YDR459C	PFA5	0.399716	0.201755	0.197288	0	0.172684	-0.174072	Palmitoyltransferase with autoacylation activity; likely functions in pathway(s) outside Ras; member of a family of putative palmitoyltransferases containing an Asp-His-His-Cys-cysteine rich (DHHC-CRD) domain
YPR133W-A	TOM5	0.398584	0	0.418368	0.197874	0.234431	0.00336633	Component of the TOM (translocase of outer membrane) complex; responsible for recognition and initial import of all mitochondrially directed proteins; involved in transfer of precursors from the Tom70p and Tom20p receptors to the Tom40p pore
YKL202W	YKL202W	0.397374	0.0571825	0.288414	-0.0118981	0.457424	0.120819	Dubious open reading frame; unlikely to encode a functional protein, based on available experimental and comparative sequence data
YBL099W	ATP1	0.397064	0.00439629	0.35796	0.103526	0.122897	-0.0353759	Alpha subunit of the F1 sector of mitochondrial F1F0 ATP synthase; which is a large, evolutionarily conserved enzyme complex required for ATP synthesis; F1 translationally regulates ATP6 and ATP8 expression to achieve a balanced output of ATP synthase genes encoded in nucleus and mitochondria; phosphorylated; N-terminally propionylated in vivo
YNR028W	CPR8	0.395564	0.17197	0.0573586	0	0.0461423	0.0564091	Peptidyl-prolyl cis-trans isomerase (cyclophilin); catalyzes the cis-trans isomerization of peptide bonds N-terminal to proline residues; potential role in the secretory pathway; CPR8 has a paralog, CPR4, that arose from the whole genome duplication
YDR405W	MRP20	0.395289	0.0502617	0.522711	0.0878797	0.0730431	0.0032269	Mitochondrial ribosomal protein of the large subunit
YHR152W	SPO12	0.394464	0.10208	0.0999528	-0.238955	0.173512	0.340726	Nucleolar protein of unknown function; positive regulator of mitotic exit; involved in regulating release of Cdc14p from the nucleolus in early anaphase, may play similar role in meiosis; SPO12 has a paralog, BNS1, that arose from the whole genome duplication
YCR020W-B	HTL1	0.393038	-0.0363292	0.879907	0.270389	0.0324248	-0.175968	Component of the RSC chromatin remodeling complex; RSC functions in transcriptional regulation and elongation, chromosome stability, and establishing sister chromatid cohesion; involved in telomere maintenance
YNL084C	END3	0.392923	0	0.331152	0.202629	0.298818	-0.10019	EH domain-containing protein involved in endocytosis; actin cytoskeletal organization and cell wall morphogenesis; forms a complex with Sla1p and Pan1p
YNL071W	LAT1	0.392857	0.264144	0.0904455	0.235808	-0.388463	-0.189647	Dihydrolipoamide acetyltransferase component (E2) of the PDC; the pyruvate dehydrogenase complex (PDC) catalyzes the oxidative decarboxylation of pyruvate to acetyl-CoA
YOR318C	YOR318C	0.392305	-0.00178558	0.150512	0	0.25749	0.108296	Dubious open reading frame; unlikely to encode a functional protein, based on available experimental and comparative sequence data; transcript is predicted to be spliced but there is no evidence that it is spliced in vivo
YGL039W	YGL039W	0.391564	0.278565	-0.101832	-0.00503623	0.0239459	-0.0241503	Aldehyde reductase; reduces aliphatic aldehyde substrates using NADH as cofactor; shown to reduce carbonyl compounds to chiral alcohols
YMR144W	YMR144W	0.391289	0.243845	0.252875	-0.097234	-0.149384	-0.107615	Putative protein of unknown function; localized to the nucleus; YMR144W is not an essential gene
YOR365C	YOR365C	0.391134	0.10916	0.155011	0.00790214	0.204079	-0.0750617	Putative protein of unknown function; not an essential protein; YOR365C has a paralog, FLC2, that arose from the whole genome duplication
YHR177W	YHR177W	0.389752	-0.288754	-0.0555373	0	-0.0191976	0.0987819	Putative transcription factor containing a WOPR domain; binds DNA in vitro; similar to C. albicans Wor1p transcription factor that regulates white-opaque switching; overexpression causes a cell cycle delay or arrest
YER079W	YER079W	0.389349	0.188451	0.0059104	-0.0196248	-0.128308	0.0281922	Putative protein of unknown function
YEL061C	CIN8	0.388312	0.0810023	0.15576	0	0.324035	-0.0131958	Kinesin motor protein; involved in mitotic spindle assembly and chromosome segregation
YGR244C	LSC2	0.387633	0.0954872	0.341725	0	0.269701	-0.00274433	Beta subunit of succinyl-CoA ligase; succinyl-CoA ligase is a mitochondrial enzyme of the TCA cycle that catalyzes the nucleotide-dependent conversion of succinyl-CoA to succinate
YIL077C	YIL077C	0.38716	0.031869	-0.41476	-0.0755209	-0.176751	-0.10768	Putative protein of unknown function; the authentic, non-tagged protein is detected in highly purified mitochondria in high-throughput studies; deletion confers sensitivity to 4-(N-(S-glutathionylacetyl)amino) phenylarsenoxide (GSAO)
YDR206W	EBS1	0.386855	0.0747677	-0.0237422	0	-0.165978	-0.12682	Protein involved in translation inhibition and nonsense-mediated decay; interacts with cap binding protein Cdc33p and with Nam7p; localizes to P-bodies upon glucose starvation; mRNA abundance regulated by mRNA decay factors; EBS1 has a paralog, EST1, that arose from the whole genome duplication
YMR143W	RPS16A	0.386074	0.0307078	-0.132087	-0.287811	-0.0606413	0.179029	Protein component of the small (40S) ribosomal subunit; homologous to mammalian ribosomal protein S16 and bacterial S9; RPS16A has a paralog, RPS16B, that arose from the whole genome duplication
YLL038C	ENT4	0.384494	0.215337	0.0732689	-0.0601021	0.353464	0.0933584	Protein of unknown function; contains an N-terminal epsin-like domain; proposed to be involved in the trafficking of Arn1p in the absence of ferrichrome
YHR009C	TDA3	0.384387	-0.0408379	0.404205	0.337564	0.419613	0.0189411	Putative oxidoreductase involved in late endosome to Golgi transport; physical and genetical interactions with Btn2p; null mutant is viable, has extended S phase, and sensitive to expression of top1-T722A allele; similar to human FOXRED1
YHR134W	WSS1	0.383832	0.142019	-0.0195136	-0.0871264	-0.0552173	0.0260163	Metalloprotease involved in DNA repair, removes DNA-protein crosslinks at stalled replication forks during replication of damaged DNA; sumoylated protein localizing to the nuclear periphery of mother cells; localizes to a single spot on the nuclear periphery of mother cells but not daughters; interacts genetically with SMT3; activated by DNA binding
YIL153W	RRD1	0.383505	-0.0224811	-0.0613805	0.106567	0.192175	0.214068	Peptidyl-prolyl cis/trans-isomerase; activator of the phosphotyrosyl phosphatase activity of PP2A; involved in G1 phase progression, microtubule dynamics, bud morphogenesis and DNA repair; required for rapid reduction of Sgs1p levels in response to rapamycin; subunit of the Tap42p-Sit4p-Rrd1p complex; protein increases in abundance and relative distribution to the nucleus increases upon DNA repli…
YER128W	VFA1	0.383368	0	0.192128	0.0943594	0.326122	0.042201	Protein that interacts with Vps4p and has a role in vacuolar sorting; stimulates the ATPase activity of Vps4; localizes to endosomes in a Vps4-dependent manner; overexpression causes canavanine sensitivity and confers a partial class D vacuole morphology
YBR041W	FAT1	0.38259	0.187819	0.201833	0	-0.162882	-0.315073	Very long chain fatty acyl-CoA synthetase and fatty acid transporter; activates imported fatty acids with a preference for very long lengths (C20-C26); has a separate function in the transport of long chain fatty acids
YER058W	PET117	0.382558	-0.0947306	-0.282053	0.0810661	0.183947	0.0668602	Protein required for assembly of cytochrome c oxidase
YHR139C-A	YHR139C-A	0.382258	0	0.265866	-0.0562461	0.437987	0.0078342	Dubious open reading frame; unlikely to encode a functional protein, based on available experimental and comparative sequence data
YDL100C	GET3	0.381817	0.380829	-0.0532026	-0.0512142	0.181473	-0.419919	Guanine nucleotide exchange factor for Gpa1p; amplifies G protein signaling; functions as a chaperone under ATP-depleted oxidative stress conditions; subunit of GET complex, involved in ATP dependent Golgi to ER trafficking and insertion of tail-anchored (TA) proteins into ER membrane under non-stress conditions; binds as dimer to transmembrane domain (TMD) cargo, shielding TMDs from aqueous solv…
YJL082W	IML2	0.381676	0.148661	-0.0353019	-0.219602	-0.175193	-0.0383669	Protein required for clearance of inclusion bodies; localizes to the inclusion bodies formed under protein misfolding stress; the authentic, non-tagged protein is detected in highly purified mitochondria in high-throughput studies; protein abundance increases in response to DNA replication stress; IML2 has a paralog, YKR018C, that arose from the whole genome duplication
YOR189W	IES4	0.381553	0.282971	-0.0143836	-0.17332	0.106699	-0.0638847	Component of the INO80 chromatiin remodeling complex; target of the Mec1p/Tel1p DNA damage signaling pathway; proposed to link chromatin remodeling to replication checkpoint responses
YHR127W	YHR127W	0.380271	0.241263	0.023435	-0.0447954	0.382155	0.17277	Protein of unknown function; localizes to the nucleus; required for asymmetric localization of Kar9p during mitosis
YMR284W	YKU70	0.379879	0.0834362	-0.0204632	-0.127552	0.587499	0.170492	Subunit of the telomeric Ku complex (Yku70p-Yku80p); involved in telomere length maintenance, structure and telomere position effect; required for localization of telomerase ribonucleoprotein to nucleus via interaction with the TLC1 guide RNA; relocates to sites of double-strand cleavage to promote nonhomologous end joining during DSB repair
YLL018C-A	COX19	0.37865	0.0707658	0.766363	-0.0447032	0.255774	-0.230116	Protein required for cytochrome c oxidase assembly; located in the cytosol and mitochondrial intermembrane space; putative copper metallochaperone that delivers copper to cytochrome c oxidase; contains twin cysteine-x9-cysteine motifs
YMR151W	YIM2	0.377936	0.245411	-0.277999	-0.226757	0.0729013	0.0461894	Dubious open reading frame; unlikely to encode a functional protein, based on available experimental and comparative sequence data; not conserved in closely related Saccharomyces species; 5% of ORF overlaps the verified gene IMP1
YCL023C	YCL023C	0.375741	0.0737047	0.197069	-0.0415834	0.237959	-0.0429289	Dubious open reading frame; unlikely to encode a functional protein, based on available experimental and comparative sequence data; partially overlaps verified ORF KCC4
YCL061C	MRC1	0.374911	0.100677	0.172218	0.0737697	-0.382413	-0.153596	S-phase checkpoint protein required for DNA replication; couples DNA helicase and polymerase; interacts with and stabilizes Pol2p at stalled replication forks during stress, where it forms a pausing complex with Tof1p and is phosphorylated by Mec1p; defines a novel S-phase checkpoint with Hog1p that coordinates DNA replication and transcription upon osmostress; protects uncapped telomeres; Dia2p-…
YPR024W	YME1	0.37479	0.0582906	0.250819	0.0160298	-0.301113	-0.156099	Catalytic subunit of i-AAA protease complex; complex is located in mitochondrial inner membrane; responsible for degradation of unfolded or misfolded mitochondrial gene products; serves as nonconventional translocation motor to pull PNPase into intermembrane space; also has role in intermembrane space protein folding; mutation causes elevated rate of mitochondrial turnover; human homolog YME1L1 c…
YNL046W	YNL046W	0.374561	0.100853	-0.845513	-0.213992	-0.648733	-0.0091481	Putative protein of unknown function; expression depends on Swi5p; GFP-fusion protein localizes to the endoplasmic reticulum; deletion confers sensitivity to 4-(N-(S-glutathionylacetyl)amino) phenylarsenoxide (GSAO)
YMR182C	RGM1	0.374543	0.253637	0.0791798	-0.0372048	0.182196	0.125853	Putative zinc finger DNA binding transcription factor; contains two N-terminal C2H2 zinc fingers and C-terminal proline rich domain; overproduction impairs cell growth and induces expression of genes involved in monosaccharide catabolism and aldehyde metabolism; regulates expression of of Y' telomeric elements and subtelomeric COS genes; relocalizes to the cytosol in response to hypoxia; RGM1 has…
YML047W-A	YML047W-A	0.374398	0.0160549	-0.199337	0	-0.0632521	0.110573	Dubious open reading frame; unlikely to encode a functional protein, based on available experimental and comparative sequence data; overlaps ORF PRM6/YML047C
YNR056C	BIO5	0.373953	0.0310902	0.786513	0.152352	0.435377	-0.197296	Putative transmembrane protein involved in the biotin biosynthesis; responsible for uptake of 7-keto 8-aminopelargonic acid; BIO5 is in a cluster of 3 genes (BIO3, BIO4, and BIO5) that mediate biotin synthesis
YLR136C	TIS11	0.373016	0.0705479	0.333683	-0.0852206	0.0740806	-0.238099	mRNA-binding protein expressed during iron starvation; binds to a sequence element in the 3'-untranslated regions of specific mRNAs to mediate their degradation; involved in iron homeostasis; protein increases in abundance and relative distribution to the nucleus increases upon DNA replication stress; TIS11 has a paralog, CTH1, that arose from the whole genome duplication
YOR002W	ALG6	0.371832	0.0330744	0.165873	-0.0262168	0.12942	0.00536362	Alpha 1,3 glucosyltransferase; involved in transfer of oligosaccharides from dolichyl pyrophosphate to asparagine residues of proteins during N-linked protein glycosylation; C998T transition in human ortholog ALG6 causes carbohydrate-deficient glycoprotein syndrome type-Ic; wild-type human ortholog ALG6 can partially complement yeast alg6 mutant
YLR128W	DCN1	0.37108	0.136462	0.34038	-0.0952136	0.234179	-0.173869	Scaffold-type E3 ligase; required for cullin neddylation and ubiquitin ligase activation; contains a ubiquitin-binding domain (UBA) for ubiquitin and Nedd8 (Rub1p) interaction and a PONY domain involved in cullin binding and neddylation
YLR027C	AAT2	0.368152	0.020295	0.0579317	-0.177085	0.920331	0.388373	Cytosolic aspartate aminotransferase involved in nitrogen metabolism; localizes to peroxisomes in oleate-grown cells
YHR049C-A	YHR049C-A	0.367778	0.176039	0.208522	-0.109653	0.130609	0.0437287	Dubious open reading frame; unlikely to encode a functional protein, based on available experimental and comparative sequence data
YIL038C	NOT3	0.366635	0	0.227944	-0.124872	0.0385387	-0.275229	Subunit of CCR4-NOT global transcriptional regulator; involved intranscription initiation and elongation and in mRNA degradation; conserved lysine in human homolog of Not3p and Not5p is mutated in cancers
YJL211C	YJL211C	0.366563	0.252816	0.372983	-0.026086	0.217069	-0.168645	Dubious open reading frame; unlikely to encode a functional protein, based on available experimental and comparative sequence data; partially overlaps the verified gene YJL210W/PEX2
YLR297W	YLR297W	0.365338	-0.056676	0.243396	0.19646	0.54695	-0.0492552	Protein of unknown function; green fluorescent protein (GFP)-fusion protein localizes to the vacuole; not an essential gene; induced by treatment with 8-methoxypsoralen and UVA irradiation; relocalizes from nucleus to vacuole upon DNA replication stress; YLR297W has a paralog, YOR186W, that arose from the whole genome duplication
YPL234C	VMA11	0.365229	0.306877	0.163519	0.303968	0.0632854	-0.133159	Vacuolar ATPase V0 domain subunit c'; involved in proton transport activity; hydrophobic integral membrane protein (proteolipid) containing four transmembrane segments; N and C termini are in the vacuolar lumen
YPL157W	TGS1	0.363719	0	0.0625342	-0.239121	0.305422	0.298557	Trimethyl guanosine synthase, conserved nucleolar methyl transferase; converts the m(7)G cap structure of snRNAs, snoRNAs, and telomerase TLC1 RNA to m(2,2,7)G; also required for nucleolar assembly and splicing of meiotic pre-mRNAs; interacts with Swm2p, which may confer substrate specificity on Tgs1p
YLR052W	IES3	0.361823	0	0.00962247	-0.0747636	0.280719	0.080946	Subunit of the INO80 chromatin remodeling complex
YKL057C	NUP120	0.361815	0	0.402142	0.185545	0.0150122	-0.212501	Subunit of the Nup84p subcomplex of the nuclear pore complex (NPC); contributes to nucleocytoplasmic transport and NPC biogenesis and is involved in establishment of a normal nucleocytoplasmic concentration gradient of the GTPase Gsp1p; also plays roles in several processes that may require localization of genes or chromosomes at the nuclear periphery, including double-strand break repair, transc…
YDL234C	GYP7	0.361799	0.1217	-0.320816	-0.158588	0.149779	0.0957193	GTPase-activating protein for yeast Rab family members; members include Ypt7p (most effective), Ypt1p, Ypt31p, and Ypt32p (in vitro); involved in vesicle mediated protein trafficking
YKR047W	YKR047W	0.360372	0.318605	0.333547	0	0.168532	0.158237	Dubious open reading frame; unlikely to encode a functional protein, based on available experimental and comparative sequence data; partially overlaps the verified gene NAP1
YBR101C	FES1	0.360268	0.110384	0.241171	-0.132928	0.431246	0.140244	Hsp70 (Ssa1p) nucleotide exchange factor; required for the release of misfolded proteins from the Hsp70 system to the Ub-proteasome machinery for destruction; cytosolic homolog of Sil1p, which is the nucleotide exchange factor for BiP (Kar2p) in the endoplasmic reticulum; protein abundance increases in response to DNA replication stress
YPR045C	THP3	0.360126	0.095725	-0.00033478	0.0866604	0.0462285	0.110537	Protein that may have a role in transcription elongation; forms a complex with Csn12p that is recruited to transcribed genes; possibly involved in splicing based on pre-mRNA accumulation defect for many intron-containing genes
YEL008W	YEL008W	0.359802	0.117247	0.0513554	-0.0877157	0.407623	0.33187	Hypothetical protein predicted to be involved in metabolism
YLR296W	YLR296W	0.359673	0.199648	0.262523	-0.0458138	-0.103167	-0.333316	Dubious open reading frame; unlikely to encode a functional protein, based on available experimental and comparative sequence data
YNL315C	ATP11	0.359411	-0.13464	-0.0115413	0.454937	-0.2562	-0.0927363	Molecular chaperone; required for the assembly of alpha and beta subunits into the F1 sector of mitochondrial F1F0 ATP synthase; N-terminally propionylated in vivo
YPR064W	YPR064W	0.359374	0.0487801	0.139284	-0.142413	0.142731	-0.0482347	Dubious open reading frame; unlikely to encode a functional protein, based on available experimental and comparative sequence data
YOR072W	YOR072W	0.359071	0.206106	-0.0367091	-0.135972	-0.157233	-0.282025	Dubious open reading frame; unlikely to encode a functional protein, based on available experimental and comparative sequence data; partially overlaps the dubious gene YOR072W-A; diploid deletion strains are methotrexate, paraquat and wortmannin sensitive
YDL213C	NOP6	0.357689	0.423221	-0.0631865	0.0494426	0.0118432	-0.263581	rRNA-binding protein required for 40S ribosomal subunit biogenesis; contains an RNA recognition motif (RRM); hydrophilin essential to overcome the stress of the desiccation-rehydration process; NOP6 may be a fungal-specific gene as no homologs have been yet identified in higher eukaryotes
YKL117W	SBA1	0.357553	0.236757	0.438686	0.0982118	0.00746783	-0.127017	Co-chaperone that binds and regulates Hsp90 family chaperones; plays a role in determining prion variants; important for pp60v-src activity in yeast; homologous to the mammalian p23 proteins, and like p23 can regulate telomerase activity; protein abundance increases in response to DNA replication stress
YOL076W	MDM20	0.357131	0.0700088	0.00974274	-0.359537	0.258607	0.121744	Non-catalytic subunit of the NatB N-terminal acetyltransferase; NatB catalyzes N-acetylation of proteins with specific N-terminal sequences; involved in mitochondrial inheritance and actin assembly
YOR213C	SAS5	0.356349	0.0146174	-0.0780065	-0.179809	0.00168118	0.167275	Subunit of the SAS complex (Sas2p, Sas4p, Sas5p); acetylates free histones and nucleosomes and regulates transcriptional silencing; stimulates Sas2p HAT activity
YKR065C	PAM17	0.356312	-0.0186159	-0.19465	-0.281565	-0.014178	0.046499	Constituent of the TIM23 complex; proposed alternatively to be a component of the import motor (PAM complex) or to interact with and modulate the core TIM23 (Translocase of the Inner mitochondrial Membrane) complex; protein abundance increases in response to DNA replication stress
YHR095W	YHR095W	0.354431	-0.00621681	-0.0571355	0.0136776	-0.192282	0.0820812	Dubious open reading frame; unlikely to encode a functional protein, based on available experimental and comparative sequence data
YDR419W	RAD30	0.353869	0.0733306	0.015712	-0.184759	0.0279047	-0.13404	DNA polymerase eta; involved in translesion synthesis during post-replication repair; catalyzes the synthesis of DNA opposite cyclobutane pyrimidine dimers and other lesions; involved in formation of post-replicative damage-induced genome-wide cohesion; may also have a role in protection against mitochondrial mutagenesis; mutations in human pol eta are responsible for XPV
YLR279W	YLR279W	0.353629	0	-0.0113851	-0.318056	0.157	-0.449162	Dubious open reading frame; unlikely to encode a functional protein, based on available experimental and comparative sequence data
YLR032W	RAD5	0.353518	0.0282534	0.276749	0.16064	0.157209	0.0194611	DNA helicase/Ubiquitin ligase; involved in error-free DNA damage tolerance (DDT), replication fork regression during postreplication repair by template switching, error-prone translesion synthesis; promotes synthesis of free and PCNA-bound polyubiquitin chains by Ubc13p-Mms2p; forms nuclear foci upon DNA replication stress; associates with native telomeres, cooperates with homologous recombinatio…
YNL079C	TPM1	0.353381	0.383407	0.0940414	0.195045	-0.372609	-0.260091	Major isoform of tropomyosin; binds to and stabilizes actin cables and filaments, which direct polarized cell growth and the distribution of several organelles; acetylated by the NatB complex and acetylated form binds actin most efficiently; TPM1 has a paralog, TPM2, that arose from the whole genome duplication
YLR216C	CPR6	0.353274	0.100107	0.0807238	0	-0.0236701	0.016684	Peptidyl-prolyl cis-trans isomerase (cyclophilin); catalyzes the cis-trans isomerization of peptide bonds N-terminal to proline residues; plays a role in determining prion variants; binds to Hsp82p and contributes to chaperone activity; protein abundance increases in response to DNA replication stress
YNL056W	OCA2	0.352208	0.0967718	-0.106892	-0.0260159	-0.260569	-0.0475167	Protein of unknown function; similar to predicted tyrosine phosphatases Oca1p and Siw14p; green fluorescent protein (GFP)-fusion protein localizes to the cytoplasm; YNL056W is not an essential gene
YOR276W	CAF20	0.35189	0.0630903	0.25389	0	0.116672	-0.0746635	Phosphoprotein of the mRNA cap-binding complex; involved in translational control; repressor of cap-dependent translation initiation; competes with eIF4G for binding to eIF4E
YMR221C	YMR221C	0.351571	0	0.191852	0.113084	0.133896	0.0468141	Putative protein of unknown function; the authentic, non-tagged protein is detected in highly purified mitochondria in high-throughput studies; physical interaction with Atg27p suggests a possible role in autophagy
YPR100W	MRPL51	0.351463	0.0622999	0.188538	0.0301443	-0.186598	-0.0161745	Mitochondrial ribosomal protein of the large subunit
YJR108W	ABM1	0.351413	0.0594162	0.2309	0.0713475	-0.0334758	-0.0676731	Protein of unknown function; required for normal microtubule organization
YGR092W	DBF2	0.350853	0.366331	0.225918	-0.0412983	0.133789	-0.194217	Ser/Thr kinase involved in transcription and stress response; functions as part of a network of genes in exit from mitosis; localization is cell cycle regulated; activated by Cdc15p during the exit from mitosis; also plays a role in regulating the stability of SWI5 and CLB2 mRNAs; phosphorylates Chs2p to regulate primary septum formation and Hof1p to regulate cytokinesis; DBF2 has a paralog, DBF2…
YLR142W	PUT1	0.3506	0.115357	0.27978	0	0.071788	-0.120691	Proline oxidase; nuclear-encoded mitochondrial protein involved in utilization of proline as sole nitrogen source; PUT1 transcription is induced by Put3p in the presence of proline and the absence of a preferred nitrogen source
YCR069W	CPR4	0.349962	0.179439	0.311688	-0.0549081	0.223804	-0.0168129	Peptidyl-prolyl cis-trans isomerase (cyclophilin); catalyzes the cis-trans isomerization of peptide bonds N-terminal to proline residues; has a potential role in the secretory pathway; CPR4 has a paralog, CPR8, that arose from the whole genome duplication
YBR085W	AAC3	0.349442	0.220372	0.237502	0.157555	0.058379	-0.0416091	Mitochondrial inner membrane ADP/ATP translocator; exchanges cytosolic ADP for mitochondrially synthesized ATP; expressed under anaerobic conditions; similar to Aac1p; has roles in maintenance of viability and in respiration; AAC3 has a paralog, PET9, that arose from the whole genome duplication
YMR110C	HFD1	0.348694	0.0210331	0.287335	-0.0715204	0.190953	0.129971	Hexadecenal dehydrogenase; involved in the conversion of sphingosine 1-phosphate breakdown product hexadecenal to hexadecenoic acid; located in the mitochondrial outer membrane and also in lipid particles; human homolog ALDH3A2, a fatty aldehyde dehydrogenase (FALDH) mutated in neurocutaneous disorder Sjogren-Larsson syndrome, can complement yeast hfd1 mutant
YGR240C	PFK1	0.34856	0	0.19465	0.202839	-0.327077	0.0382117	Alpha subunit of heterooctameric phosphofructokinase; involved in glycolysis, indispensable for anaerobic growth, activated by fructose-2,6-bisphosphate and AMP, mutation inhibits glucose induction of cell cycle-related genes
YJL095W	BCK1	0.347783	0.249078	0.03606	-0.00143933	0.241754	-0.102095	MAPKKK acting in the protein kinase C signaling pathway; the kinase C signaling pathway controls cell integrity; upon activation by Pkc1p phosphorylates downstream kinases Mkk1p and Mkk2p; MAPKKK is an acronym for mitogen-activated protein (MAP) kinase kinase kinase
YER124C	DSE1	0.346849	0.0380016	0.361117	0.195039	0.208557	0.0377665	Daughter cell-specific protein; may regulate cross-talk between the mating and filamentation pathways; deletion affects cell separation after division and sensitivity to alpha-factor and drugs affecting the cell wall; relocalizes from bud neck to cytoplasm upon DNA replication stress
YHR022C	YHR022C	0.346273	0.207325	-0.00562662	0	0.0027577	0.081559	Putative protein of unknown function; YHR022C is not an essential gene
YCR011C	ADP1	0.345851	0.105808	-0.0357979	-0.0246048	0.203149	0.124442	Putative ATP-dependent permease of the ABC transporter family
YNL259C	ATX1	0.34414	0.192385	0.00620051	0	-0.00304621	-0.00831862	Cytosolic copper metallochaperone; transports copper to the secretory vesicle copper transporter Ccc2p for eventual insertion into Fet3p, which is a multicopper oxidase required for high-affinity iron uptake; human homolog ATOX1 can complement yeast atx1 mutant; overexpression of human ATOX1 suppresses lysine auxotrophy of the yeast sod1 null mutant, as does overexpression of yeast ATX1
YHR137W	ARO9	0.343787	0.203646	0.338475	-0.153082	0.33076	-0.0720704	Aromatic aminotransferase II; catalyzes the first step of tryptophan, phenylalanine, and tyrosine catabolism
YDL033C	SLM3	0.343707	0.0766909	0.223641	0.0605818	0.2067	-0.0894406	tRNA-specific 2-thiouridylase; responsible for 2-thiolation of the wobble base of mitochondrial tRNAs; human homolog TRMU is implicated in myoclonus epilepsy associated with ragged red fibers (MERRF), and can complement yeast null mutant
YBR094W	PBY1	0.342955	0	0.325324	0.0811715	0.148774	-0.070304	Putative tubulin tyrosine ligase associated with P-bodies; may have a role in mRNA metabolism; yeast knockout collection strain identified as a pby1 null mutant is actually wild-type for PBY1 and deleted for mms4
YGL152C	YGL152C	0.341824	0	0.286488	0.157019	0.337283	0.0335808	Dubious open reading frame; unlikely to encode a functional protein, based on available experimental and comparative sequence data; partially overlaps the verified ORF PEX14/YGL153W
YGR133W	PEX4	0.338611	0.279222	-0.180987	-0.315006	0.156185	0.165809	Peroxisomal ubiquitin conjugating enzyme; required for peroxisomal matrix protein import and peroxisome biogenesis
YIL071C	PCI8	0.338138	0.0306637	0.14093	-0.11842	-0.29962	0.0799906	Possible shared subunit of Cop9 signalosome (CSN) and eIF3; binds eIF3b subunit Prt1p, has possible dual functions in transcriptional and translational control, contains a PCI (Proteasome-COP9 signalosome (CSN)-eIF3) domain
YLL043W	FPS1	0.337416	0.0845251	-0.199821	-0.205731	0.105833	-0.304443	Aquaglyceroporin, plasma membrane channel; involved in efflux of glycerol and xylitol, and in uptake of acetic acid and the trivalent metalloids arsenite and antimonite; role in mediating passive diffusion of glycerol is key factor in maintenance of redox balance; phosphorylated by Hog1p MAPK under acetate stress; deletion improves xylose fermentation; regulated by Rgc1p and Ask10p, which themsel…
YOL015W	IRC10	0.336924	0.0157045	0.0322034	-0.130238	0.135068	0.0579833	Protein of unknown function; null mutant displays increased levels of spontaneous Rad52p foci
YJR126C	VPS70	0.336575	-0.00119946	0.168516	0.130144	-0.00152899	-0.123444	Protein of unknown function involved in vacuolar protein sorting
YDL127W	PCL2	0.336388	0.0569062	-0.272829	0.0156787	-0.302593	-0.213155	Cyclin, interacts with cyclin-dependent kinase Pho85p; member of the Pcl1,2-like subfamily, involved in the regulation of polarized growth and morphogenesis and progression through the cell cycle; localizes to sites of polarized cell growth; PCL2 has a paralog, PCL9, that arose from the whole genome duplication
YOR070C	GYP1	0.336321	0.0498128	0.455485	0.089557	0.53109	-0.0641106	Cis-golgi GTPase-activating protein (GAP) for yeast Rabs; the Rab family members are Ypt1p (in vivo) and for Ypt1p, Sec4p, Ypt7p, and Ypt51p (in vitro); involved in vesicle docking and fusion
YOL084W	PHM7	0.335981	0.0247872	0.1832	-0.0730532	0.00807336	-0.154952	Protein of unknown function; expression is regulated by phosphate levels; green fluorescent protein (GFP)-fusion protein localizes to the cell periphery and vacuole; protein abundance increases in response to DNA replication stress
YDR125C	ECM18	0.335494	0.140852	0.207966	-0.0399517	0.34109	0.0858929	Protein of unknown function; ECM18 has a paralog, ICT1, that arose from the whole genome duplication
YKL094W	YJU3	0.334677	0.000467375	-0.0187652	0.00789498	-0.0144047	-0.246583	Monoglyceride lipase (MGL); functional ortholog of mammalian MGL, localizes to lipid particles and membranes, also member of the eukaryotic serine hydrolase family
YOR135C	IRC14	0.334299	-0.0901194	0.223251	0.0111673	-0.135931	0.0158696	Dubious open reading frame; unlikely to encode a functional protein, based on available experimental and comparative sequence data; partially overlaps the verified gene YOR136W; null mutant displays increased levels of spontaneous Rad52 foci
YLR395C	COX8	0.333676	-0.00480413	0.0786554	-0.0658461	0.339885	0.357148	Subunit VIII of cytochrome c oxidase (Complex IV); Complex IV is the terminal member of the mitochondrial inner membrane electron transport chain
YGR014W	MSB2	0.333617	0.237896	-0.134963	-0.0224467	0.1394	-0.0528375	Mucin family member involved in various signaling pathways; functions as osmosensor in the Sho1p-mediated HOG pathway; functions in Cdc42p- and MAP kinase-dependent filamentous growth signaling pathway; processed into secreted and cell-associated forms by aspartyl protease Yps1p; potential Cdc28p substrate
YDR392W	SPT3	0.333454	-0.00334514	-0.141366	0.0161846	0.132658	-0.0673781	Subunit of the SAGA and SAGA-like transcriptional regulatory complexes; interacts with Spt15p to activate transcription of some RNA polymerase II-dependent genes, also functions to inhibit transcription at some promoters; relocalizes to the cytosol in response to hypoxia
YKR018C	YKR018C	0.332892	0.0519844	0.238962	0.0409515	0.0649117	0.055208	Protein of unknown function; green fluorescent protein (GFP)-fusion protein localizes to the cytoplasm and nucleus; protein abundance increases in response to DNA replication stress; YKR018C has a paralog, IML2, that arose from the whole genome duplication
YER056C	FCY2	0.331674	0.36989	0.235241	-0.0516171	0.568731	-0.0653315	Purine-cytosine permease; mediates purine (adenine, guanine, and hypoxanthine) and cytosine accumulation; relative distribution to the vacuole increases upon DNA replication stress
YDR420W	HKR1	0.331432	-0.0520432	0.327744	0.190063	0.570879	-0.0133641	Mucin family member that functions as an osmosensor in the HOG pathway; large, highly glycosylated protein that functions redundantly with Msb2p in Sho1p-mediated osmostresss induction of the HOG signaling pathway; cytoplasmic domain interacts with Ahk1p a scaffold protein that prevents cross talk with the Kss1p MAPK of the filamentous growth pathway; mutant displays defects in beta-1,3 glucan sy…
YBR263W	SHM1	0.331151	0.0178988	0.567395	0	0.00637207	-0.259329	Mitochondrial serine hydroxymethyltransferase; converts serine to glycine plus 5,10 methylenetetrahydrofolate; involved in generating precursors for purine, pyrimidine, amino acid, and lipid biosynthesis; reverse reaction generates serine
YOL017W	ESC8	0.330866	-0.00496114	0.229336	0.0401221	0.0969817	-0.0341715	Protein involved in telomeric and mating-type locus silencing; interacts with Sir2p and also interacts with Gal11p, which is a component of the RNA pol II mediator complex; ESC8 has a paralog, IOC3, that arose from the whole genome duplication
YMR207C	HFA1	0.329715	0.145565	0.163962	0.109992	-0.0299339	-0.0736896	Mitochondrial acetyl-coenzyme A carboxylase; catalyzes production of malonyl-CoA in mitochondrial fatty acid biosynthesis; relocalizes from mitochondrion to cytoplasm upon DNA replication stress; genetic and comparative analysis suggests that translation begins at a non-canonical (Ile) start codon at -372 relative to the annotated start codon
YBR056W	YBR056W	0.329233	0	0.0489342	0.190755	0.00499036	0.0441497	Putative glycoside hydrolase of the mitochondrial intermembrane space
YNL082W	PMS1	0.328521	0	0.727736	0.126898	0.199918	-0.172637	ATP-binding protein required for mismatch repair; required for both mitosis and meiosis; functions as a heterodimer with Mlh1p; binds double- and single-stranded DNA via its N-terminal domain, similar to E. coli MutL
YPL081W	RPS9A	0.328106	0.0198064	0.0696392	-0.0243991	0.173072	0.224452	Protein component of the small (40S) ribosomal subunit; homologous to mammalian ribosomal protein S9 and bacterial S4; RPS9A has a paralog, RPS9B, that arose from the whole genome duplication
YJL047C	RTT101	0.327627	0.0023733	0.292296	0.104231	0.0781099	-0.0825076	Cullin subunit of a Roc1p-dependent E3 ubiquitin ligase complex; role in anaphase progression; implicated in Mms22-dependent DNA repair; involved with Mms1p in nonfunctional rRNA decay; modified by the ubiquitin-like protein, Rub1p
YNL276C	MET2_dub	0.327055	0.115491	0.143158	-0.304382	0.190273	-0.00823595	Dubious open reading frame; unlikely to encode a functional protein, based on available experimental and comparative sequence data; overlaps the verified gene MET2/YNL277W
YLR414C	PUN1	0.32519	0.0891475	-0.318927	-0.125392	-0.351686	0.103782	Plasma membrane protein with a role in cell wall integrity; co-localizes with Sur7p in punctate membrane patches; null mutant displays decreased thermotolerance; transcription induced upon cell wall damage and metal ion stress
YLR227C	ADY4	0.324319	0	0.251802	0.136746	0.116815	-0.251279	Structural component of the meiotic outer plaque; outer plaque is a membrane-organizing center that assembles on the cytoplasmic face of the spindle pole body during meiosis II and triggers the formation of the prospore membrane
YPL250C	ATG41	0.323724	0	0.0810067	0.0258771	-0.150004	-0.253953	Protein of unknown function; required for selective and nonselective autophagy, and mitophagy; regulates the rate of autophagosome formation; interacts with Atg9p, and has a similar peri-mitochondrial localization; elevated Gcn4p-dependent expression under autophagy-inducing conditions; mobilized into polysomes upon a shift from a fermentable to nonfermentable carbon source; potential Cdc28p subs…
YHR158C	KEL1	0.322924	0.00196979	0.130746	0.167821	0.106522	-0.108775	Protein required for proper cell fusion and cell morphology; forms a complex with Bud14p and Kel2p that regulates Bnr1p (formin) to affect actin cable assembly, cytokinesis, and polarized growth; functions in a complex with Kel2p to negatively regulate mitotic exit, interacts with Tem1p and Lte1p; localizes to regions of polarized growth; potential Cdc28p substrate
YHL005C	YHL005C	0.322691	0.0234121	0.50212	0.278718	-0.0879147	-0.163711	Dubious open reading frame; unlikely to encode a functional protein, based on available experimental and comparative sequence data; partially overlaps the verified ORF YHL004W
YGL219C	MDM34	0.321622	-0.422685	0.954062	0.44593	0.233893	0.0433435	Mitochondrial component of the ERMES complex; links the ER to mitochondria and may promote inter-organellar calcium and phospholipid exchange as well as coordinating mitochondrial DNA replication and growth; required for mitophagy; ERMES complex is often co-localized with peroxisomes and with concentrated areas of pyruvate dehydrogenase
YOL035C	YOL035C	0.321066	0	-0.0829741	-0.0783649	0.0368	0.0356268	Dubious open reading frame; unlikely to encode a functional protein, based on available experimental and comparative sequence data
YDR132C	YDR132C	0.32072	0.09085	-0.1265	-0.138577	-0.0397411	-0.148442	Protein of unknown function; protein increases in abundance and relative distribution to the nucleus increases upon DNA replication stress; YDR132C has a paralog, YLR108C, that arose from the whole genome duplication
YGL168W	HUR1	0.320494	0.151403	0.330643	-0.0281306	-0.226977	-0.0836552	Protein of unknown function; reported null mutant phenotype of hydroxyurea sensitivity may be due to effects on overlapping PMR1 gene
YHL039W	EFM1	0.318696	0.147654	0.166801	-0.266656	0.0911527	-0.279824	Lysine methyltransferase; involved in the monomethylation of eEF1A (Tef1p/Tef2p); SET-domain family member; predicted involvement in ribosome biogenesis; green fluorescent protein (GFP)-fusion protein localizes to the cytoplasm
YOR369C	RPS12	0.318571	0.274849	0.74261	0.0725759	0.565996	-0.128839	Protein component of the small (40S) ribosomal subunit; homologous to mammalian ribosomal protein S12, no bacterial homolog
YLR061W	RPL22A	0.318028	0	0.0325321	0.0456737	0.123864	0.0923458	Ribosomal 60S subunit protein L22A; required for the oxidative stress response in yeast; homologous to mammalian ribosomal protein L22, no bacterial homolog; RPL22A has a paralog, RPL22B, that arose from the whole genome duplication
YPR006C	ICL2	0.317973	0.0959498	0.0985825	-0.00724695	0.161353	0.00543804	2-methylisocitrate lyase of the mitochondrial matrix; functions in the methylcitrate cycle to catalyze the conversion of 2-methylisocitrate to succinate and pyruvate; ICL2 transcription is repressed by glucose and induced by ethanol
YNL273W	TOF1	0.317718	0.0274661	-0.179832	-0.155942	0.147024	0.332566	Subunit of a replication-pausing checkpoint complex; Tof1p-Mrc1p-Csm3p acts at the stalled replication fork to promote sister chromatid cohesion after DNA damage, facilitating gap repair of damaged DNA; interacts with the MCM helicase; relocalizes to the cytosol in response to hypoxia
YLR282C	YLR282C	0.317503	-0.151905	0.0101947	0	0.397062	0.0615419	Dubious open reading frame; unlikely to encode a functional protein, based on available experimental and comparative sequence data; deletion mutation confers an increase in Ty1 transposition
YDL183C	YDL183C	0.317109	-0.114734	0.0301753	0.123194	-0.0906727	0.0343024	Protein that may form an active mitochondrial KHE system; mitochondrial inner-membrane protein; non-essential gene; KHE system stands for K+/H+ exchanger system
YDL053C	PBP4	0.316059	-0.219213	0.000523526	0.0303676	0.0796583	0.129275	Pbp1p binding protein; interacts strongly with Pab1p-binding protein 1 (Pbp1p) in the yeast two-hybrid system; also interacts with Lsm12p in a copurification assay; relative distribution to the nucleus increases upon DNA replication stress
YLR125W	YLR125W	0.31557	-0.205837	0.273499	0	0.31632	0.0988568	Putative protein of unknown function; mutant has decreased Ty3 transposition; YLR125W is not an essential gene
YHR138C	YHR138C	0.315357	-0.0186297	-0.0772178	-0.0328961	-0.0368713	-0.0333968	Protein of unknown function; similar to Pbi2p; double null mutant lacking Pbi2p and Yhr138cp exhibits highly fragmented vacuoles; protein abundance increases in response to DNA replication stress
YLR436C	ECM30	0.314792	0.0919853	-0.0920928	-0.197035	0.503678	0.596752	Protein of unknown function; may play a role in cell wall biosynthesis, mutants have abormal relative levels of mannose and glucose and have Gap1p sorting and transport defects; (GFP)-fusion protein localizes to the cytoplasm
YDR032C	PST2	0.31478	-0.0231981	-0.0622098	0.103878	0.469001	0.270163	Protein with similarity to a family of flavodoxin-like proteins; induced by oxidative stress in a Yap1p dependent manner; the authentic, non-tagged protein is detected in highly purified mitochondria in high-throughput studies; protein abundance increases in response to DNA replication stress; PST2 has a paralog, RFS1, that arose from the whole genome duplication
YBR098W	MMS4	0.314223	0	0.433065	0.404981	-0.0632417	-0.379051	Subunit of structure-specific Mms4p-Mus81p endonuclease; cleaves branched DNA; involved in recombination, DNA repair, and joint molecule formation/resolution during meiotic recombination; phosphorylation of the non-catalytic subunit Mms4p by Cdc28p and Cdc5p during mitotic cell cycle activates the function of Mms4p-Mus81p
YKL149C	DBR1	0.313806	-0.0147418	0.157045	0.0558312	0.306568	-0.137456	RNA lariat debranching enzyme; catalyzes debranching of lariat introns formed during pre-mRNA splicing; required for efficient Ty1 transposition; knockdown of human homolog Dbr1 rescues toxicity of RNA-binding proteins TDP-43 and FUS which are implicated in amyotrophic lateral sclerosis (ALS), suggests potential therapeutic target for ALS and related TDP-43 proteinopathies; human homolog DBR1 can…
YOL067C	RTG1	0.313694	-0.0739229	0.521173	0.225689	0.092448	-0.0948928	Transcription factor (bHLH) involved in interorganelle communication; contributes to communication between mitochondria, peroxisomes, and nucleus; target of Hog1p; activated in stochastic pulses of nuclear localization
YLR236C	YLR236C	0.313618	-0.0357892	0.391381	-0.05127	0.250568	0.0705883	Dubious open reading frame; unlikely to encode a functional protein, based on available experimental and comparative sequence data; overlaps ORF YLR235C
YML013W	UBX2	0.312464	0.208413	0.15115	0.264888	0.286048	-0.0242459	Bridging factor involved in ER-associated protein degradation (ERAD); bridges the cytosolic Cdc48p-Npl1p-Ufd1p ATPase complex and the membrane associated Ssm4p and Hrd1p ubiquitin ligase complexes; contains a UBX (ubiquitin regulatory X) domain and a ubiquitin-associated (UBA) domain; redistributes from the ER to lipid droplets during the diauxic shift and stationary phase; required for the maint…
YLR041W	YLR041W	0.312387	0.131551	0.236316	-0.0845369	-0.143623	-0.0561043	Dubious open reading frame; unlikely to encode a functional protein, based on available experimental and comparative sequence data; partially overlaps the uncharacterized ORF YLR040C
YPR127W	YPR127W	0.312191	0.0153727	-0.219737	-0.344644	-0.0443864	0.028018	Putative pyridoxine 4-dehydrogenase; differentially expressed during alcoholic fermentation; expression activated by transcription factor YRM1/YOR172W; green fluorescent protein (GFP)-fusion protein localizes to both the cytoplasm and the nucleus
YPR066W	UBA3	0.311907	0.126231	0.317135	0.457665	0.0280512	-0.0903338	Protein that activates Rub1p (NEDD8) before neddylation; acts together with Ula1p; may play a role in protein degradation; GFP-fusion protein localizes to the cytoplasm in a punctate pattern
YOL112W	MSB4	0.311391	-0.0028382	0.262357	0	0.392736	-0.0594691	GTPase-activating protein of the Ras superfamily; acts primarily on Sec4p, localizes to the bud site and bud tip; msb3 msb4 double mutation causes defects in secretion and actin organization; similar to the TBC-domain Tre2 oncogene; MSB4 has a paralog, MSB3, that arose from the whole genome duplication; human homolog USP6NL can complement yeast msb3 msb4 double null mutant
YOR384W	FRE5	0.310283	0.196207	-0.0552632	-0.0450161	0.0884116	-0.115515	Putative ferric reductase with similarity to Fre2p; expression induced by low iron levels; the authentic, non-tagged protein is detected in highly purified mitochondria in high-throughput studies
YOR382W	FIT2	0.310153	0.0147592	0.114646	0.0249892	0.100434	-0.0347217	Mannoprotein that is incorporated into the cell wall; incorporated via a glycosylphosphatidylinositol (GPI) anchor; involved in the retention of siderophore-iron in the cell wall
YBL036C	YBL036C	0.309559	0.172588	0.455798	0.205644	-0.0696927	0.0520478	Putative non-specific single-domain racemase; based on structural similarity; binds pyridoxal 5'-phosphate; expression of GFP-fusion protein induced in response to the DNA-damaging agent MMS
YML001W	YPT7	0.309031	0.28196	0.375774	-0.100792	0.404759	0.868773	Rab family GTPase; GTP-binding protein of the rab family; required for homotypic fusion event in vacuole inheritance, for endosome-endosome fusion; localizes to sites of contact between the vacuole and mitochondria (vCLAMPs); interacts with the cargo selection/retromer complex for retrograde sorting; similar to mammalian Rab7
YPL174C	NIP100	0.308992	-0.0634338	0.204711	0.0037187	0.224192	-0.0219811	Large subunit of the dynactin complex; dynactin is involved in partitioning the mitotic spindle between mother and daughter cells; putative ortholog of mammalian p150(glued)
YDR289C	RTT103	0.308405	0.0437283	0.260452	0	0.331124	0.368894	Protein involved in transcription termination by RNA polymerase II; interacts with exonuclease Rat1p and Rai1p; has an RPR domain (carboxy-terminal domain interacting domain); also involved in regulation of Ty1 transposition
YLR062C	BUD28	0.307863	0.111569	-0.204473	0.0193563	-0.0652027	-0.117725	Dubious open reading frame; unlikely to encode a functional protein, based on available experimental and comparative sequence data; not conserved in closely related Saccharomyces species; 98% of ORF overlaps the verified gene RPL22A; diploid mutant displays a weak budding pattern phenotype in a systematic assay
YJR036C	HUL4	0.306581	0.0493588	-0.546723	-0.279422	-0.354721	0.0309569	Protein with similarity to hect domain E3 ubiquitin-protein ligases; not essential for viability; found in association with Trf4 in TRAMP complex
YML024W	RPS17A	0.306427	0.062703	0.14408	0.0187092	0.488785	0.125338	Ribosomal protein 51 (rp51) of the small (40s) subunit; homologous to mammalian ribosomal protein S17, no bacterial homolog; RPS17A has a paralog, RPS17B, that arose from the whole genome duplication
YFR030W	MET10	0.306209	0	0.0675878	0.0682945	0.316931	0.0263713	Subunit alpha of assimilatory sulfite reductase; complex converts sulfite into sulfide
YOR346W	REV1	0.305976	0.0418466	-0.0678043	0.004695	0.237637	-0.00465688	Deoxycytidyl transferase; involved in repair of abasic sites and adducted guanines in damaged DNA by translesion synthesis (TLS); forms a complex with the subunits of DNA polymerase zeta, Rev3p and Rev7p; relocalizes from nucleus to cytoplasm upon DNA replication stress
YOL048C	RRT8	0.305751	0.00295576	-0.019509	-0.0608378	0.101426	0.123838	Protein involved in spore wall assembly; shares similarity with Lds1p and Lds2p and a strain mutant for all 3 genes exhibits reduced dityrosine fluorescence relative to the single mutants; identified in a screen for mutants with increased levels of rDNA transcription; green fluorescent protein (GFP)-fusion protein localizes to lipid particles; protein abundance increases in response to DNA replic…
YGL235W	YGL235W	0.305708	0.124208	0.0989229	0	0.161082	0.0485941	Putative protein of unknown function; potential Cdc28p substrate; null mutant displays increased resistance to antifungal agents gliotoxin, cycloheximide and H2O2
YLR097C	HRT3	0.305292	0.131201	0.14742	-0.0780303	0.569364	0.109873	Putative SCF-ubiquitin ligase F-box protein; based on both genetic and physical interactions and sequence similarity; identified in association with Cdc53p, Skp1p and Ubi4 in large and small-scale studies
YOR124C	UBP2	0.304619	0.0651574	0.0623178	-0.0955425	0.553269	0.207094	Ubiquitin-specific protease; removes ubiquitin from ubiquitinated proteins; controls K63 homeostasis during oxidative stress; deubiquitinates Rsp5p and is required for MVB sorting of membrane proteins; can cleave polyubiquitin and has isopeptidase activity
YHR131C	YHR131C	0.304486	0.00341379	0.342532	0.0906508	-0.108465	-0.0605205	Putative protein of unknown function; GFP-fusion protein localizes to the cytoplasm; overexpression causes cell cycle delay or arrest; contains a PH domain and binds phosphatidylinositols and other lipids in a large-scale study; YHR131C has a paralog, YNL144C, that arose from the whole genome duplication
YEL015W	EDC3	0.303904	-0.113599	0.00355006	0.15795	-0.23988	-0.0874333	Non-essential conserved protein with a role in mRNA decapping; specifically affects the function of the decapping enzyme Dcp1p; mediates decay of the RPS28B mRNA via binding to both Rps28Bp (or Rps28Ap) and the RPS28B mRNA; mediates decay of the YRA1 mRNA by a different, translation-independent mechanism; localizes to cytoplasmic mRNA processing bodies; forms cytoplasmic foci upon DNA replication…
YER115C	SPR6	0.301797	0.0447612	0.207244	0.0208088	0.267833	0.130658	Protein of unknown function; expressed during sporulation; not required for sporulation, but gene exhibits genetic interactions with other genes required for sporulation
YHR147C	MRPL6	0.299958	-0.303175	0.127177	0.111335	-0.175257	-0.418158	Mitochondrial ribosomal protein of the large subunit
YJL149W	DAS1	0.299858	0.233255	0.0865778	-0.0882745	0.0899713	0.0188412	Putative SCF ubiquitin ligase F-box protein; interacts physically with both Cdc53p and Skp1 and genetically with CDC34; similar to putative F-box protein YDR131C
YOR026W	BUB3	0.299802	0.0396976	0.215264	-0.106602	0.159619	0.0122593	Kinetochore checkpoint WD40 repeat protein; localizes to kinetochores during prophase and metaphase, delays anaphase in the presence of unattached kinetochores; forms complexes with Mad1p-Bub1p and with Cdc20p, binds Mad2p and Mad3p; functions at kinetochore to activate APC/C-Cdc20p for normal mitotic progression
YBR047W	FMP23	0.29971	0.00381133	-0.000926143	0.0432673	0.183737	-0.0917292	Putative protein of unknown function; proposed to be involved in iron or copper homeostasis; the authentic, non-tagged protein is detected in highly purified mitochondria in high-throughput studies
YDR522C	SPS2	0.299646	-0.104963	0.183347	0.0747379	0.338402	-0.0503983	Protein expressed during sporulation; SPS2 has a paralog, SPS22, that arose from the whole genome duplication; redundant with Sps22p for organization of the beta-glucan layer of the spore wall; S. pombe ortholog is a spore wall component
YMR136W	GAT2	0.298988	0.161708	0.0223668	0	0.0878591	-0.017886	Protein containing GATA family zinc finger motifs; similar to Gln3p and Dal80p; expression repressed by leucine
YDR374C	PHO92	0.298718	0.0955553	-0.31351	-0.0141482	0.0789783	0.0279742	Posttranscriptional regulator of phosphate metabolism; facilitates PHO4 mRNA degradation by interacting with Pop2p; regulates PHO4 mRNA stability by binding to PHO4's 3'UTR in a phosphate-dependent manner; contains highly conserved YTH (YT521-B Homology) domain that exhibits RNA-binding activity; human homolog YTHDF2 can complement yeast null mutant
YKR058W	GLG1	0.298434	0.120762	0.404214	-0.000590494	0.447568	0.374032	Glycogenin glucosyltransferase; self-glucosylating initiator of glycogen synthesis, also glucosylates n-dodecyl-beta-D-maltoside; similar to mammalian glycogenin; GLG1 has a paralog, GLG2, that arose from the whole genome duplication
YDR161W	ACL4	0.298154	0.222149	0.123166	-0.14493	0.279368	-0.0873705	Specific assembly chaperone for ribosomal protein Rpl4p; binds to an evolutionarily conserved surface extension of nascent Rpl4p and chaperones Rpl4p until its assembly into the pre-ribosome; transcriptionally co-regulated with rRNA and ribosome biosynthesis genes
YHR210C	YHR210C	0.298013	0.0686354	0.172769	0	0.449602	0.125267	Putative aldose 1-epimerase superfamily protein; non-essential gene; highly expressed under anaeorbic conditions
YOR344C	TYE7	0.297891	0	0.30426	-0.0577126	0.34908	0.463104	Serine-rich protein that contains a bHLH DNA binding motif; binds E-boxes of glycolytic genes and contributes to their activation; may function as a transcriptional activator in Ty1-mediated gene expression; bHLH stands for basic-helix-loop-helix
YGR276C	RNH70	0.29765	0.0185479	-0.152089	-0.156933	0.218658	0.0276071	3'-5' exoribonuclease; required for maturation of 3' ends of 5S rRNA and tRNA-Arg3 from dicistronic transcripts
YOL107W	YOL107W	0.29676	0.0848429	0.100722	-0.139878	0.341828	0.205384	Putative protein of unknown function; green fluorescent protein (GFP)-fusion protein localizes to the cytoplasm and colocalizes in a punctate pattern with the early golgi/COPI vesicles; YOL107W is not an essential protein
YJL108C	PRM10	0.296729	0.0405946	0.000637883	-0.153542	-0.393194	-0.616504	Pheromone-regulated protein; proposed to be involved in mating; predicted to have 5 transmembrane segments; induced by treatment with 8-methoxypsoralen and UVA irradiation
YAR003W	SWD1	0.296463	0	0.0666963	0.0422355	-0.0366465	-0.0603667	Subunit of the COMPASS (Set1C) complex; COMPASS methylates histone H3 on lysine 4 and is required in transcriptional silencing near telomeres; WD40 beta propeller superfamily member with similarity to mammalian Rbbp7
YNL083W	SAL1	0.296172	0.175274	0.235161	0.0737954	-0.170096	-0.102286	ADP/ATP transporter; member of the Ca2+-binding subfamily of mitochondrial carriers, with two EF-hand motifs; transport activity of either Sal1p or Pet9p is critical for viability; polymorphic in different S. cerevisiae strains
YLR190W	MMR1	0.29492	0	-0.0334928	0.0494416	-0.231975	-0.202929	Phosphorylated protein of the mitochondrial outer membrane; localizes only to mitochondria of the bud; interacts with Myo2p to mediate mitochondrial distribution to buds; mRNA is targeted to the bud via the transport system involving She2p
YLR090W	XDJ1	0.294692	-0.100845	0.0401763	0.115085	-0.110501	-0.00576692	Chaperone with a role in facilitating mitochondrial protein import; ascomycete-specific member of the DnaJ-like family, closely related to Ydj1p; predicted to be C-terminally prenylated; the authentic, non-tagged protein is detected in highly purified mitochondria in high-throughput studies
YMR273C	ZDS1	0.294338	0	0.479267	-0.0447251	0.310315	0.207836	Protein with a role in regulating Swe1p-dependent polarized growth; involved in maintaining Cdc55p in the cytoplasm where it promotes mitotic entry; involved in mitotic exit through Cdc14p regulation; interacts with silencing proteins at telomeres; has a role in Bcy1p localization; implicated in mRNA nuclear export; ZDS1 has a paralog, ZDS2, that arose from the whole genome duplication
YCR019W	MAK32	0.294086	0	-0.0146936	-0.279879	-0.048826	0.0798802	Protein necessary for stability of L-A dsRNA-containing particles
YPR050C	YPR050C	0.293997	0.227772	0.0937801	-0.0864779	0.146658	-0.048066	Dubious open reading frame; unlikely to encode a functional protein, based on available experimental and comparative sequence data; almost completely overlaps verified ORF MAK3/YPR051W
YGL148W	ARO2	0.293936	-0.147427	0.164824	-0.131959	5.51732	4.16567	Bifunctional chorismate synthase and flavin reductase; catalyzes the conversion of 5-enolpyruvylshikimate 3-phosphate (EPSP) to form chorismate, which is a precursor to aromatic amino acids; protein abundance increases in response to DNA replication stress
YMR007W	YMR007W	0.293832	0.151533	0.0295141	-0.062684	0.216087	0.0743202	Dubious open reading frame; unlikely to encode a functional protein, based on available experimental and comparative sequence data
YKR042W	UTH1	0.291754	0.0307488	0.0531503	0.17537	0.630595	0.0684887	Mitochondrial inner membrane protein; role in mitophagy is disputed; implicated in cell wall biogenesis, the oxidative stress response, life span during starvation, and cell death; SUN family member; UTH1 has a paralog, NCA3, that arose from the whole genome duplication
YDR265W	PEX10	0.291508	0.0789244	0.109687	0	0.316985	-0.0341283	Peroxisomal membrane E3 ubiquitin ligase; required for for Ubc4p-dependent Pex5p ubiquitination and peroxisomal matrix protein import; contains zinc-binding RING domain; mutations in human homolog cause various peroxisomal disorders
YPL239W	YAR1	0.291489	-0.065841	0.0919473	0.119935	0.0996884	-0.0414906	Ankyrin-repeat containing, nucleocytoplasmic shuttling chaperone; prevents aggregation of Rps3p in the cytoplasm, associates with nascent Rps3p during its translation in the cytoplasm and delivers it to the 90S in the nucleus; required for 40S ribosomal subunit export, biogenesis and adaptation to osmotic and oxidative stress; expression repressed by heat shock
YBL104C	SEA4	0.29111	0	0.174403	0.0916978	0.381483	-0.0120888	Subunit of SEACAT, a subcomplex of the SEA complex; Sea4p, along with Rtc1p and Mtc5p, redundantly inhibit the TORC1 inhibitory role of the Iml1p/SEACIT (Iml1p-Npr2p-Npr3p) subcomplex, a GAP for GTPase Gtr1p (EGOC subunit) in response to amino acid limitation, thereby resulting in activation of TORC1 signaling; SEA is a coatomer-related complex that associates dynamically with the vacuole; contai…
YKR035C	OPI8	0.290937	-0.122129	-0.126378	-0.030274	-0.0863331	0.183245	Dubious open reading frame; unlikely to encode a functional protein, based on available experimental and comparative sequence data; partially overlaps verified gene DID2/YKR035W-A
YDL112W	TRM3	0.290709	0	0.198325	0.0225483	0.213655	0.112421	2'-O-ribose methyltransferase; catalyzes the ribose methylation of the guanosine nucleotide at position 18 of tRNAs
YGL244W	RTF1	0.289892	-0.226532	0.103292	0.0133295	0.64424	0.334372	Subunit of RNAPII-associated chromatin remodeling Paf1 complex; regulates gene expression by directing cotranscriptional histone modification, influences transcription and chromatin structure through several independent functional domains; directly or indirectly regulates DNA-binding properties of Spt15p and relative activities of different TATA elements; involved in transcription elongation as d…
YJR055W	HIT1	0.289724	-0.111396	0.403092	0.122684	0.249419	0.022486	Protein involved in C/D snoRNP assembly; regulates abundance of Rsa1p; required for growth at high temperature; similar to human ZNHIT3
YNL094W	APP1	0.289641	0.299876	-0.203557	-0.0742672	0.174016	0.134622	Phosphatidate phosphatase, converts phosphatidate to diacylglycerol; App1p, Pah1p, Dpp1p, and Lpp1p are responsible for all the phosphatidate phosphatase activity; component of cortical actin patches; interacts with components of endocytic pathway
YJR001W	AVT1	0.289619	0.26042	-0.0836604	-0.146855	0.165285	0.259744	Vacuolar transporter; imports large neutral amino acids into the vacuole; member of a family of seven S. cerevisiae genes (AVT1-7) related to vesicular GABA-glycine transporters
YLR360W	VPS38	0.288557	0.200641	-0.278007	-0.200548	0.113075	0.00243327	Part of a Vps34p phosphatidylinositol 3-kinase complex; functions in carboxypeptidase Y (CPY) sorting; binds Vps30p and Vps34p to promote production of phosphatidylinositol 3-phosphate (PtdIns3P) which stimulates kinase activity; required for overflow degradation of misfolded proteins when ERAD is saturated
YPR111W	DBF20	0.288524	0.292337	0.0515854	0	-0.0588079	0.269511	Ser/Thr kinase involved in late nuclear division; one of the mitotic exit network (MEN) proteins; necessary for the execution of cytokinesis; also plays a role in regulating the stability of SWI5 and CLB2 mRNAs; DBF20 has a paralog, DBF2, that arose from the whole genome duplication
YOL121C	RPS19A	0.287748	0.0571251	0.257542	0	0.174278	-0.0324482	Protein component of the small (40S) ribosomal subunit; required for assembly and maturation of pre-40 S particles; homologous to mammalian ribosomal protein S19, no bacterial homolog; mutations in human RPS19 are associated with Diamond Blackfan anemia; RPS19A has a paralog, RPS19B, that arose from the whole genome duplication
YDL211C	YDL211C	0.286675	0	0.204041	0.00564506	0.1283	-0.103348	Protein of unknown function; green fluorescent protein (GFP)-fusion protein localizes to the vacuole; YDL211C has a paralog, TDA7, that arose from the whole genome duplication
YIL029C	YIL029C	0.286505	-0.00579153	-0.239799	0	0.480052	0.104748	Putative protein of unknown function; deletion confers sensitivity to 4-(N-(S-glutathionylacetyl)amino) phenylarsenoxide (GSAO); YIL029C has a paralog, YPR071W, that arose from a single-locus duplication
YJR066W	TOR1	0.286404	0.114887	0.0955328	0	0.433937	0.167672	PIK-related protein kinase and rapamycin target; subunit of TORC1, a complex that controls growth in response to nutrients by regulating translation, transcription, ribosome biogenesis, nutrient transport and autophagy; involved in meiosis; TOR1 has a paralog, TOR2, that arose from the whole genome duplication
YGR269W	YGR269W	0.286347	0	-0.117929	-0.131188	-0.14702	0.217649	Dubious open reading frame; unlikely to encode a functional protein, based on available experimental and comparative sequence data; partially overlaps the uncharacterized ORF HUA1/YGR268C
YBR227C	MCX1	0.286304	-0.125213	0.833351	0.052666	0.305324	0.0715267	Non-proteolytic ATPase of the AAA family; stimulates incorporation of the pyridoxal phosphate cofactor into Hem1p (5-aminolevulinic acid synthase); localized to the mitochondrial matrix; ortholog of vertebrate CLPX, which promotes erythropoiesis
YDL160C	DHH1	0.286233	-0.0452344	0.205341	0.191026	0.294355	0.397577	Cytoplasmic DExD/H-box helicase, stimulates mRNA decapping; coordinates distinct steps in mRNA function and decay, interacts with both the decapping and deadenylase complexes, role in translational repression, mRNA decay, and processing body dynamics; may have a role in mRNA export; C-terminus of Dhh1p interacts with Ngr1p and promotes POR1, but not EDC1 mRNA decay; forms cytoplasmic foci upon DN…
YOR141C	ARP8	0.286024	-0.0174762	0.207973	0.0661796	0.657908	0.270297	Nuclear actin-related protein involved in chromatin remodeling; component of chromatin-remodeling enzyme complexes; has mRNA binding activity
YNL086W	SNN1	0.285495	0.452435	-0.286782	-0.000728764	0.325159	0.211509	Subunit of the BLOC-1 complex involved in endosomal maturation; interacts with Msb3p; green fluorescent protein (GFP)-fusion protein localizes to endosomes
YGL042C	YGL042C	0.285391	0.338542	-0.0123242	-0.0587337	0.155815	0.211353	Dubious open reading frame; unlikely to encode a functional protein, based on available experimental and comparative sequence data; not conserved in closely related Saccharomyces species; deletion mutation blocks replication of Brome mosaic virus in S. cerevisiae, but this is likely due to effects on the overlapping gene DST1
YEL003W	GIM4	0.284562	0.0032506	0.0882348	-0.0817335	0.214811	0.0934832	Subunit of the heterohexameric cochaperone prefoldin complex; complex binds specifically to cytosolic chaperonin and transfers target proteins to it
YML073C	RPL6A	0.284495	0.34211	-0.00174746	0.0858434	0.033828	-0.154131	Ribosomal 60S subunit protein L6A; N-terminally acetylated; binds 5.8S rRNA; homologous to mammalian ribosomal protein L6, no bacterial homolog; RPL6A has a paralog, RPL6B, that arose from the whole genome duplication
YBR244W	GPX2	0.284174	0.0802942	0.0657735	-0.145478	0.00580221	-0.0917073	Phospholipid hydroperoxide glutathione peroxidase; protects cells from phospholipid hydroperoxides and nonphospholipid peroxides during oxidative stress; induced by glucose starvation; protein abundance increases in response to DNA replication stress
YLR025W	SNF7	0.284061	0.127475	0.11329	-0.150946	0.467752	-0.109613	One of four subunits of the ESCRT-III complex; involved in the sorting of transmembrane proteins into the multivesicular body (MVB) pathway; recruited from the cytoplasm to endosomal membranes; ESCRT-III stands for endosomal sorting complex required for transport III
YJR087W	YJR087W	0.28395	-0.03405	0.0476507	0.11225	0.21777	0.0576849	Dubious open reading frame; unlikely to encode a functional protein, based on available experimental and comparative sequence data; not conserved in closely related Saccharomyces species; partially overlaps the verified genes STE18 and ECM2
YKL033W-A	YKL033W-A	0.282856	0.011529	-0.144731	0.013714	0.123062	0.0153657	Putative protein of unknown function; similar to uncharacterized proteins from other fungi
YBR204C	LDH1	0.281169	0.318628	0.0917885	-0.250504	0.193385	0.0211736	Serine hydrolase; exhibits active esterase plus weak triacylglycerol lipase activities; proposed role in lipid homeostasis, regulating phospholipid and non-polar lipid levels and required for mobilization of LD-stored lipids; localizes to the lipid droplet (LD) surface; contains a classical serine containing catalytic triad (GxSxG motif)
YOR032C	HMS1	0.280632	0.0434969	0.074542	-0.325678	0.474637	0.0106856	bHLH protein with similarity to myc-family transcription factors; overexpression confers hyperfilamentous growth and suppresses the pseudohyphal filamentation defect of a diploid mep1 mep2 homozygous null mutant
YJR130C	STR2	0.280203	0.0836424	-0.0537703	-0.0646848	0.359346	0.0935132	Cystathionine gamma-synthase, converts cysteine into cystathionine; STR2 has a paralog, YML082W, that arose from the whole genome duplication
YDL101C	DUN1	0.279996	0.0241786	0.0866304	0	0.315706	0.124445	Cell-cycle checkpoint serine-threonine kinase; required for DNA damage-induced transcription of certain target genes, phosphorylation of Rad55p and Sml1p, and transient G2/M arrest after DNA damage; Mec1p and Dun1p function in same pathway to regulate both dNTP pools and telomere length; also regulates postreplicative DNA repair
YNL319W	YNL319W	0.279976	0.20164	-0.0268389	-0.0633159	0.0357325	-0.0389904	Dubious open reading frame; unlikely to encode a functional protein, based on available experimental and comparative sequence data; partially overlaps the verified gene HXT14
YJR032W	CPR7	0.279965	-0.113772	0.0843197	0	-0.177038	-0.173538	Peptidyl-prolyl cis-trans isomerase (cyclophilin); catalyzes the cis-trans isomerization of peptide bonds N-terminal to proline residues; binds to Hsp82p and contributes to chaperone activity; plays a role in determining prion variants
YDR488C	PAC11	0.278773	-0.1067	0.361197	0.187493	0.00492568	-0.0870102	Dynein intermediate chain, microtubule motor protein; required for intracellular transport and cell division; acts in cytoplasmic dynein pathway; forms complex with dynein light chain Dyn2p that promotes Dyn1p homodimerization and potentiates motor processivity; Dyn2p-Pac11p complex is also important for interaction of dynein motor complex with dynactin complex; forms cortical cytoplasmic microtu…
YIL135C	VHS2	0.278722	0.288492	0.140286	-0.120911	0.221539	-0.0994282	Regulator of septin dynamics; involved in the regulation of septin dynamics at bud neck after mitotic entry, likely by stabilizing septin structure; regulated at post-translational level by cell cycle dependent phosphorylation; likely phosphorylated by Cdc28p and dephosphorylated by Cdc14p before cytokinesis; high-copy suppressor of synthetic lethality of sis2 sit4 double mutant; VHS2 has a paral…
YGL121C	GPG1	0.278215	0	0.101507	0.101506	-0.237163	-0.391261	Proposed gamma subunit of the heterotrimeric G protein; interacts with the receptor Gpr1p; involved in regulation of pseudohyphal growth; requires Gpb1p or Gpb2p to interact with Gpa2p; overproduction causes prion curing
YLR404W	SEI1	0.277774	0.0773224	-0.0274316	-0.0608473	0.122488	0.125741	Seipin involved in lipid droplet (LD) assembly; controls lipid particle morphology, number, and size; promotes initiation of LD formation on the ER; ensures that LDs bud from the ER towards the cytosolic side of the membrane; forms a complex with Ldb16p at ER-LD contact sites, stabilizing these sites; null mutants have localized accumulation of phosphatidic acid (PA) marker proteins; BSCL2, human…
YBR294W	SUL1	0.277683	0.0800657	0.186044	-0.0247578	-0.0406999	0.247493	High affinity sulfate permease of the SulP anion transporter family; sulfate uptake is mediated by specific sulfate transporters Sul1p and Sul2p, which control the concentration of endogenous activated sulfate intermediates
YNL296W	YNL296W	0.275998	0	0.0404082	0.0317472	0.29314	0.467696	Dubious open reading frame unlikely to encode a functional protein; deletion adversely affects sporulation; deletion mutant exhibits synthetic phenotype under expression of mutant huntingtin fragment, but gene does not have human ortholog
YLR417W	VPS36	0.275059	-0.0335268	0.00407634	0.0323273	-0.124854	-0.0277503	Component of the ESCRT-II complex; contains the GLUE (GRAM Like Ubiquitin binding in EAP45) domain which is involved in interactions with ESCRT-I and ubiquitin-dependent sorting of proteins into the endosome; plays a role in the formation of mutant huntingtin (Htt) aggregates in yeast
YNR052C	POP2	0.275008	0.0104338	0.0694728	-0.113623	0.339326	0.374126	RNase of the DEDD superfamily; subunit of the Ccr4-Not complex that mediates 3' to 5' mRNA deadenylation
YDR507C	GIN4	0.274725	-0.0683906	0.0830394	0.0898733	-0.0503986	-0.36136	Protein kinase involved in bud growth and assembly of the septin ring; proposed to have kinase-dependent and kinase-independent activities; undergoes autophosphorylation; similar to Hsl1p; GIN4 has a paralog, KCC4, that arose from the whole genome duplication
YLR288C	MEC3	0.274714	0.0778817	0.303848	-0.0275607	0.281947	0.186706	DNA damage and meiotic pachytene checkpoint protein; subunit of a heterotrimeric complex (Rad17p-Mec3p-Ddc1p) that forms a sliding clamp, loaded onto partial duplex DNA by a clamp loader complex; homolog of human and S. pombe Hus1
YNL327W	EGT2	0.274456	-0.0307825	-0.177154	0	0.130825	0.0701634	Glycosylphosphatidylinositol (GPI)-anchored cell wall endoglucanase; required for proper cell separation after cytokinesis; expression is activated by Swi5p and tightly regulated in a cell cycle-dependent manner
YNL016W	PUB1	0.274201	-0.038042	0.569367	0.324444	0.727124	0.598948	Poly (A)+ RNA-binding protein; abundant mRNP-component protein that binds mRNA and is required for stability of many mRNAs; component of glucose deprivation induced stress granules, involved in P-body-dependent granule assembly; protein abundance increases in response to DNA replication stress
YIR026C	YVH1	0.274059	0.0225926	-0.00686003	0.0229112	0.166041	-0.0276467	Dual specificity protein phosphatase; regulates growth, sporulation, and glycogen accumulation in a cAMP-dependent protein kinase cascade dependent manner; mutants are defective in 60S ribosome assembly; positively regulates pre-autophagosomal structure (PAS) formation upon nitrogen starvation or rapamycin treatment
YGR102C	GTF1	0.273899	0.0582883	0.249124	0	-0.400445	-0.329418	Subunit of the trimeric GatFAB AmidoTransferase(AdT) complex; involved in the formation of Q-tRNAQ; transposon insertion mutant is salt sensitive and null mutant has growth defects; non-tagged protein is detected in purified mitochondria
YKL020C	SPT23	0.273519	-0.108318	-0.191405	-0.0963433	0.000817488	-0.0387705	ER membrane protein involved in regulation of OLE1 transcription; inactive ER form dimerizes and one subunit is then activated by ubiquitin/proteasome-dependent processing followed by nuclear targeting; SPT23 has a paralog, MGA2, that arose from the whole genome duplication
YDL010W	GRX6	0.272291	0.286903	0.364985	0.0199493	0.205675	-0.220366	Cis-golgi localized monothiol glutaredoxin, binds Fe-S cluster; more similar in activity to dithiol than other monothiol glutaredoxins; involved in the oxidative stress response; GRX6 has a paralog, GRX7, that arose from the whole genome duplication
YFR043C	IRC6	0.271514	0.11884	-0.127944	-0.0252735	0.424258	0.0336518	Clathrin coat accessory factor; involved in clathrin-mediated vesicle trafficking; may function to link the AP-1 clathrin adaptor complex with the Rab GTPase Ypt31p; has structural similarity to G-proteins; mouse homolog Aagab (p34) functionally complements irc6 null mutation; null mutant displays increased levels of spontaneous Rad52p foci
YLR407W	YLR407W	0.271314	0.0388308	-0.181148	-0.0451574	-0.4976	-0.204807	Putative protein of unknown function; null mutant displays elongated buds and a large fraction of budded cells have only one nucleus
YDR417C	YDR417C	0.271081	-0.0817549	0.341006	0.0718036	0.426892	0.0235406	Dubious open reading frame; unlikely to encode a functional protein, based on available experimental and comparative sequence data; partially overlaps the verified ORF RPL12B/YDR418W
YMR297W	PRC1	0.27052	0.217393	0.29961	-0.0541685	0.338118	0.0948606	Vacuolar carboxypeptidase Y (proteinase C, CPY); broad-specificity C-terminal exopeptidase involved in non-specific protein degradation in the vacuole; member of the serine carboxypeptidase family
YOR106W	VAM3	0.270407	0.101629	0.145848	-0.0135959	0.149244	-0.114537	Syntaxin-like vacuolar t-SNARE; functions with Vam7p in vacuolar protein trafficking; mediates docking/fusion of late transport intermediates with the vacuole; has an acidic di-leucine sorting signal and C-terminal transmembrane region
YJL075C	APQ13	0.270239	-0.186592	-0.0620687	0	0.532518	0.238698	Dubious open reading frame; unlikely to encode a functional protein, based on available experimental and comparative sequence data; not conserved in closely related Saccharomyces species; 85% of ORF overlaps the verified gene NET1; null mutant is sensitive to sorbate
YLR221C	RSA3	0.270132	-0.0467098	0.243719	0.121418	0.173429	0.0773954	Protein with a likely role in ribosomal maturation; required for accumulation of wild-type levels of large (60S) ribosomal subunits; binds to the helicase Dbp6p in pre-60S ribosomal particles in the nucleolus
YDL051W	LHP1	0.269941	0.0807154	-0.222986	-0.0317625	-0.0950988	-0.0956145	RNA binding protein required for maturation of tRNA and U6 snRNA; acts as a molecular chaperone for RNAs transcribed by polymerase III; homologous to human La (SS-B) autoantigen
YOL001W	PHO80	0.269749	-0.142756	0.118331	0.0287431	0.320278	0.723768	Cyclin; interacts with cyclin-dependent kinase Pho85p; regulates the response to nutrient levels and environmental conditions, including the response to phosphate limitation and stress-dependent calcium signaling
YDL134C	PPH21	0.269496	0.0178302	-0.0539879	0	0.0481919	0.0575358	Catalytic subunit of protein phosphatase 2A (PP2A); functionally redundant with Pph22p; methylated at C terminus; forms alternate complexes with several regulatory subunits; involved in signal transduction and regulation of mitosis; forms nuclear foci upon DNA replication stress; PPH21 has a paralog, PPH22, that arose from the whole genome duplication
YOR065W	CYT1	0.268742	-0.0352568	0.00500271	0	0.402275	0.200047	Cytochrome c1; component of the mitochondrial respiratory chain; expression is regulated by the heme-activated, glucose-repressed Hap2p/3p/4p/5p CCAAT-binding complex
YPR046W	MCM16	0.268523	0.0550658	-0.114643	-0.0555847	-0.106424	-0.115914	Component of the Ctf19 complex and the COMA subcomplex; involved in kinetochore-microtubule mediated chromosome segregation; binds to centromere DNA; orthologous to human centromere constitutive-associated network (CCAN) subunit CENP-H and fission yeast fta3
YIL073C	SPO22	0.268229	0.142937	0.014866	-0.0522837	0.214574	0.231694	Meiosis-specific protein essential for chromosome synapsis; involved in completion of nuclear divisions during meiosis; induced early in meiosis
YGR286C	BIO2	0.268116	0	0.133267	-0.0278201	0.430879	0.184545	Biotin synthase; catalyzes the conversion of dethiobiotin to biotin, which is the last step of the biotin biosynthesis pathway; complements E. coli bioB mutant
YLR232W	YLR232W	0.267383	0.0807606	0.380383	0	0.101231	0.0479291	Dubious open reading frame; unlikely to encode a functional protein, based on available experimental and comparative sequence data; partially overlaps the verified gene BNA5
YHR159W	TDA11	0.267102	0	-0.0813409	0.0224014	0.27248	-0.117426	Putative protein of unknown function; green fluorescent protein (GFP)-fusion protein localizes to the cytoplasm; potential Cdc28p substrate; null mutant is sensitive to expression of the top1-T722A allele
YDL027C	MRX9	0.267004	0.0100032	-0.144484	-0.28729	0.0435427	-0.112621	Protein that associates with mitochondrial ribosome; the authentic, non-tagged protein is detected in highly purified mitochondria in high-throughput studies; YDL027C is not an essential gene
YIL152W	YIL152W	0.266735	0.000355865	0.0690942	0	0.534386	0.207295	Putative protein of unknown function
YDR146C	SWI5	0.266587	0	0.13346	0.169393	-0.162763	0.0529503	Transcription factor that recruits Mediator and Swi/Snf complexes; activates transcription of genes expressed at the M/G1 phase boundary and in G1 phase; required for expression of the HO gene controlling mating type switching; localization to nucleus occurs during G1 and appears to be regulated by phosphorylation by Cdc28p kinase; SWI5 has a paralog, ACE2, that arose from the whole genome duplic…
YBR111C	YSA1	0.265986	0	0.702351	0.0745386	0.471103	0.0876464	Nudix hydrolase family member with ADP-ribose pyrophosphatase activity; shown to metabolize O-acetyl-ADP-ribose to AMP and acetylated ribose 5'-phosphate
YCR105W	ADH7	0.265938	0.0446246	0.0307584	0.00308531	0.00884404	-0.112448	NADPH-dependent medium chain alcohol dehydrogenase; has broad substrate specificity; member of the cinnamyl family of alcohol dehydrogenases; may be involved in fusel alcohol synthesis or in aldehyde tolerance
YMR084W	YMR084W	0.265744	-0.00602947	0.287066	0.187297	0.21375	-0.150912	Putative protein of unknown function; YMR084W and adjacent ORF YMR085W are merged in related strains, and together are paralogous to glutamine-fructose-6-phosphate amidotransferase GFA1
YMR254C	YMR254C	0.265618	0.0767804	0.22531	0.0610931	0.0940874	-0.132077	Dubious open reading frame; unlikely to encode a functional protein, based on available experimental and comparative sequence data
YGL221C	NIF3	0.265459	0.358956	-0.290969	-0.236316	0.00179209	0.0669022	Protein of unknown function; similar to Listeria monocytogenes major sigma factor (rpoD gene product); the authentic, non-tagged protein is detected in highly purified mitochondria in high-throughput studies
YEL052W	AFG1	0.264893	0.0809152	0.061503	-0.00974787	0.393382	0.245052	Protein that may act as a chaperone for cytochrome c oxidase subunits; conserved protein; may act as a chaperone in the degradation of misfolded or unassembled cytochrome c oxidase subunits; localized to matrix face of the mitochondrial inner membrane; member of the AAA family but lacks a protease domain
YOR312C	RPL20B	0.264537	-0.324971	-0.0267576	-0.457914	-0.0118595	0.0562384	Ribosomal 60S subunit protein L20B; homologous to mammalian ribosomal protein L18A, no bacterial homolog; RPL20B has a paralog, RPL20A, that arose from the whole genome duplication
YIL123W	SIM1	0.264157	-0.349959	0.434302	0.202951	-0.211875	-0.165506	Protein of the SUN family (Sim1p, Uth1p, Nca3p, Sun4p); may participate in DNA replication; promoter contains SCB regulation box at -300 bp indicating that expression may be cell cycle-regulated; SIM1 has a paralog, SUN4, that arose from the whole genome duplication
YIL166C	YIL166C	0.263733	0.0798142	0.150108	0	-0.224494	-0.0733269	Putative protein with similarity to allantoate permease; similar to the allantoate permease (Dal5p) subfamily of the major facilitator superfamily; mRNA expression is elevated by sulfur limitation; YIL166C is a non-essential gene
YBR053C	YBR053C	0.263266	0.0270235	0.0552361	-0.125627	0.143718	0.0448075	Putative protein of unknown function; induced by cell wall perturbation
YMR135C	GID8	0.263208	0	0.294151	-0.0781717	0.294002	0.0524576	Subunit of GID Complex, binds strongly to central component Vid30p; GID Complex is involved in proteasome-dependent catabolite inactivation of fructose-1,6-bisphosphatase; recruits Rmd5p, Fyv10 and Vid28p to GID Complex; contains LisH, CTLH, and CRA domains that mediate binding to Vid30p (LisH) and Rmd5p and Vid28p (CTLH and CRA); dosage-dependent regulator of START
YGR289C	MAL11	0.262643	-0.116553	0.256398	0	0.609522	0.378939	High-affinity maltose transporter (alpha-glucoside transporter); inducible; encoded in the MAL1 complex locus; broad substrate specificity that includes maltotriose; required for isomaltose utilization
YFR031C-A	RPL2A	0.262554	0.0287573	0.143905	0	0.153312	0.113279	Ribosomal 60S subunit protein L2A; homologous to mammalian ribosomal protein L2 and bacterial L2; RPL2A has a paralog, RPL2B, that arose from the whole genome duplication
YDL054C	MCH1	0.26192	-0.150878	0.181878	-0.240594	0.146623	0.202042	Protein with similarity to mammalian monocarboxylate permeases; monocarboxylate permeases are involved in transport of monocarboxylic acids across the plasma membrane but mutant is not deficient in monocarboxylate transport
YCL027W	FUS1	0.261404	0.104316	0.181203	0.308291	0.11631	-0.0430005	Membrane protein localized to the shmoo tip; required for cell fusion; expression regulated by mating pheromone; proposed to coordinate signaling, fusion, and polarization events required for fusion; potential Cdc28p substrate
YPL168W	MRX4	0.261295	0	0.0900254	-0.0256575	0.15167	0.185301	Protein that associates with mitochondrial ribosome; green fluorescent protein (GFP)-fusion protein localizes to the mitochondrion; expression may be cell cycle-regulated
YBR181C	RPS6B	0.261026	-0.0265912	0.0946609	0.130047	0.226797	0.0383505	Protein component of the small (40S) ribosomal subunit; homologous to mammalian ribosomal protein S6, no bacterial homolog; phosphorylated on S233 by Ypk3p in a TORC1-dependent manner, and on S232 in a TORC1/2-dependent manner by Ypk1/2/3p; RPS6B has a paralog, RPS6A, that arose from the whole genome duplication
YDR100W	TVP15	0.26096	0.0568038	0.0744901	-0.0843388	0.665224	0.156272	Integral membrane protein; localized to late Golgi vesicles along with the v-SNARE Tlg2p
YGL056C	SDS23	0.260667	0.281846	0.192378	-0.0211609	0.170561	0.0794548	Protein involved in cell separation during budding; one of two S. cerevisiae homologs (Sds23p and Sds24p) of the S. pombe Sds23 protein, which is implicated in APC/cyclosome regulation; SDS23 has a paralog, SDS24, that arose from the whole genome duplication
YEL068C	YEL068C	0.260578	0.0494352	0.233477	0.171043	-0.0377233	-0.0865838	Protein of unknown function; expressed at both mRNA and protein levels
YMR278W	PRM15	0.260556	0.0773744	-0.40338	-0.162376	-0.0567465	0.0441634	Phosphoribomutase; catalyzes interconversion of ribose-1-phosphate and ribose-5-phosphate; has some phosphoglucomutase activity but primary activity in vivo is phosphoribomutase; contributes to ribose recycling in the pentose phosphate pathway; transcription induced in response to stress; green fluorescent protein (GFP)-fusion protein localizes to the cytoplasm and nucleus; non-essential
YGR233C	PHO81	0.26027	0.00642848	0.186524	0.0895134	0.120201	-0.124163	Cyclin-dependent kinase (CDK) inhibitor; regulates Pho80p-Pho85p and Pcl7p-Pho85p cyclin-CDK complexes in response to phosphate levels; inhibitory activity for Pho80p-Pho85p requires myo-D-inositol heptakisphosphate (IP7) generated by Vip1p; relative distribution to the nucleus increases upon DNA replication stress
YHL009C	YAP3	0.26008	0.215379	-0.265525	0.351797	0.184816	0.390404	Basic leucine zipper (bZIP) transcription factor
YNR009W	NRM1	0.259899	0.0195725	0.238507	-0.0253237	0.311768	0.23824	Transcriptional co-repressor of MBF-regulated gene expression; Nrm1p associates stably with promoters via MCB binding factor (MBF) to repress transcription upon exit from G1 phase
YPL149W	ATG5	0.259898	0.146062	-0.125872	-0.035522	0.0759022	-0.0278888	Conserved protein involved in autophagy and the Cvt pathway; undergoes conjugation with Atg12p to form a complex involved in Atg8p lipidation; Atg5p-Atg12p conjugate also forms a complex with Atg16p; the Atg5-Atg12/Atg16 complex binds to membranes and is essential for autophagosome formation; also involved in methionine restriction extension of chronological lifespan in an autophagy-dependent man…
YOL091W	SPO21	0.259576	0.129483	0.336353	0.12124	0.144738	-0.0694157	Component of the meiotic outer plaque of the spindle pole body; involved in modifying the meiotic outer plaque that is required prior to prospore membrane formation; SPO21 has a paralog, YSW1, that arose from the whole genome duplication
YGL031C	RPL24A	0.259565	0.0852366	0.055535	0	0.023895	-0.114529	Ribosomal 60S subunit protein L24A; not essential for translation but may be required for normal translation rate; homologous to mammalian ribosomal protein L24, no bacterial homolog; RPL24A has a paralog, RPL24B, that arose from the whole genome duplication
YLR214W	FRE1	0.259401	0.676355	0.203501	0.0804089	0.281316	-0.0566754	Ferric reductase and cupric reductase; reduces siderophore-bound iron and oxidized copper prior to uptake by transporters; expression induced by low copper and iron levels
YFR032C	RRT5	0.258998	-0.0137684	0.22438	0.0336349	0.135942	-0.000475248	Putative protein of unknown function; non-essential gene identified in a screen for mutants with increased levels of rDNA transcription; expressed at high levels during sporulation
YHL017W	YHL017W	0.258893	0.223972	0.496231	0.304539	0.185149	-0.0120086	Putative protein of unknown function; green fluorescent protein (GFP)-fusion protein co-localizes with clathrin-coated vesicles; YHL017W has a paralog, PTM1, that arose from the whole genome duplication
YDR003W	RCR2	0.258527	-0.0603899	0.104511	0.00499837	0.316076	-0.0443162	Vacuolar protein; presumably functions within the endosomal-vacuolar trafficking pathway, affecting events that determine whether plasma membrane proteins are degraded or routed to the plasma membrane; RCR2 has a paralog, RCR1, that arose from the whole genome duplication
YDR099W	BMH2	0.257885	-0.122871	0.299077	0.152206	0.0966222	0.0472611	14-3-3 protein, minor isoform; controls proteome at post-transcriptional level, binds proteins and DNA, involved in regulation of many processes including exocytosis, vesicle transport, Ras/MAPK signaling, and rapamycin-sensitive signaling; protein increases in abundance and relative distribution to the nucleus increases upon DNA replication stress; abundance relative to Bmh1p increases during sp…
YML074C	FPR3	0.257811	0.177884	0.375064	0.0381802	0.353946	-0.00141521	Nucleolar peptidyl-prolyl cis-trans isomerase (PPIase); FK506 binding protein; affects expression of multiple genes via its role in nucleosome assembly; phosphorylated by casein kinase II (Cka1p-Cka2p-Ckb1p-Ckb2p) and dephosphorylated by Ptp1p; PPIase domain acts as a transcriptional repressor when tethered to DNA by lexA, and repressor activity is dependent on PPIase activity; FPR3 has a paralog…
YMR077C	VPS20	0.257347	0.323451	0.147264	0	0.13337	0.0394284	Myristoylated subunit of the ESCRT-III complex; the endosomal sorting complex required for transport of transmembrane proteins into the multivesicular body pathway to the lysosomal/vacuolar lumen; cytoplasmic protein recruited to endosomal membranes
YMR183C	SSO2	0.257262	0	0.192497	0.253481	0.0258275	-0.174118	Plasma membrane t-SNARE; involved in fusion of secretory vesicles at the plasma membrane; syntaxin homolog that is functionally redundant with Sso1p; SSO2 has a paralog, SSO1, that arose from the whole genome duplication
YCL016C	DCC1	0.257133	0.0636274	-0.298141	-0.0833089	0.223123	0.123343	Subunit of a complex with Ctf8p and Ctf18p; shares some components with Replication Factor C; required for sister chromatid cohesion and telomere length maintenance
YBR174C	YBR174C	0.25674	0.112097	0.179766	0.023221	0.114977	-0.24536	Dubious open reading frame; unlikely to encode a functional protein, based on available experimental and comparative sequence data; partially overlaps the verified ORF YBR175W; null mutant is viable and sporulation defective
YGL177W	YGL177W	0.256625	0.148797	0.352981	0.264361	-0.326084	-0.644649	Dubious open reading frame; unlikely to encode a functional protein, based on available experimental and comparative sequence data
YLR126C	YLR126C	0.256429	-0.140817	-0.11739	-0.0939685	-0.0703175	0.016738	Putative glutamine amidotransferase; has Aft1p-binding motif in the promoter; may be involved in copper and iron homeostasis; YLR126C is not an essential protein; relocalizes from nucleus to cytoplasmic foci upon DNA replication stress
YPR184W	GDB1	0.256163	-0.0482289	-0.0696479	-0.033948	0.195241	0.0199793	Glycogen debranching enzyme; contains glucanotranferase and alpha-1,6-amyloglucosidase activities; required for glycogen degradation; phosphorylated in mitochondria; activity is inhibited by Igd1p; protein abundance increases in response to DNA replication stress
YOR225W	YOR225W	0.256011	0.0327197	0.0467246	0	-0.206332	-0.0466544	Dubious open reading frame; unlikely to encode a functional protein, based on available experimental and comparative sequence data
YDR156W	RPA14	0.254342	0.0320135	0.00160578	-0.0668687	0.00842423	0.0477432	RNA polymerase I subunit A14
YOR339C	UBC11	0.254066	0.0181052	0.244838	0.0105103	0.306797	0.0447129	Ubiquitin-conjugating enzyme; most similar in sequence to Xenopus ubiquitin-conjugating enzyme E2-C, but not a true functional homolog of this E2; unlike E2-C, not required for the degradation of mitotic cyclin Clb2
YJL153C	INO1	0.254054	0	0.202018	0.0078854	0.45251	0.0983872	Inositol-3-phosphate synthase; involved in synthesis of inositol phosphates and inositol-containing phospholipids; transcription is coregulated with other phospholipid biosynthetic genes by Ino2p and Ino4p, which bind the UASINO DNA element
YHR076W	PTC7	0.253003	0.22216	-0.0432136	-0.107096	0.27046	0.142764	Type 2C serine/threonine protein phosphatase (PP2C); alternatively spliced to create two mRNA isoforms; protein from spliced form localizes to the mitochondria while the one from the unspliced form is localized to the nuclear envelope; activates coenzyme Q6 biosynthesis by dephosphorylation of demethoxy-Q6 hydroxylase Coq7p
YBR116C	YBR116C	0.252873	0.00211717	-0.0576399	0.114096	0.0448519	-0.00189849	Dubious open reading frame; unlikely to encode a functional protein, based on available experimental and comparative sequence data; partially overlaps the verified gene TKL2
YGR097W	ASK10	0.252641	0.0529513	-0.227181	-0.122097	0.000387403	-0.107294	Regulator of the Fps1p glycerol channel; under nonstress conditions, binds to Fps1p to positively regulate glycerol transport; under osmotic stress, multiple phosphorylation by Hog1p causes Ask10p to dissociate from Fps1p; forms homodimers and heterodimerizes with paralog Rgc1p; phosphorylated in response to oxidative stress; has a role in destruction of Ssn8p; associates with RNA polymerase II h…
YHR079C	IRE1	0.252606	0.00720259	0.0948273	-0.373081	0.30061	0.0482033	Serine-threonine kinase and endoribonuclease; transmembrane protein that mediates the unfolded protein response (UPR) by regulating Hac1p synthesis through HAC1 mRNA splicing; role in homeostatic adaptation to ER stress; Kar2p binds inactive Ire1p and releases from it upon ER stress
YDR028C	REG1	0.252462	0.0158846	0.0208151	-0.0101409	0.0450019	-0.0204204	Regulatory subunit of type 1 protein phosphatase Glc7p; involved in negative regulation of glucose-repressible genes; involved in regulation of the nucleocytoplasmic shuttling of Hxk2p; REG1 has a paralog, REG2, that arose from the whole genome duplication
YAL013W	DEP1	0.252124	0.00511485	-0.494488	-0.107314	0.0785516	0.218191	Component of the Rpd3L histone deacetylase complex; required for diauxic shift-induced histone H2B deposition onto rDNA genes; transcriptional modulator involved in regulation of structural phospholipid biosynthesis genes and metabolically unrelated genes, as well as maintenance of telomeres, mating efficiency, and sporulation
YDL063C	SYO1	0.252085	0.0139873	0.0530745	0.0879809	0.0548857	-0.0969909	Transport adaptor or symportin; facilitates synchronized nuclear coimport of the two 5S-rRNA binding proteins Rpl5p and Rpl11p; binds to nascent Rpl5p during translation; required for biogenesis of the large ribosomal subunit; green fluorescent protein (GFP)-fusion protein localizes to the cytoplasm and nucleus
YGR181W	TIM13	0.251935	-0.0163718	0.0352162	-0.212323	-0.0344843	0.0438039	Mitochondrial intermembrane space protein; forms a complex with Tim8p that delivers a subset of hydrophobic proteins to the TIM22 complex for insertion into the inner membrane
YNL179C	YNL179C	0.251788	-0.0819028	0.353636	0.213846	0.146913	0.0147276	Dubious open reading frame; unlikely to encode a functional protein, based on available experimental and comparative sequence data; not conserved in closely related Saccharomyces species; deletion in cyr1 mutant results in loss of stress resistance
YJR097W	JJJ3	0.251779	0	0.0491613	0.0852514	0.0120418	-0.0625063	Protein of unknown function; contains a CSL Zn finger and a DnaJ-domain; involved in diphthamide biosynthesis; ortholog human Dph4
YAL002W	VPS8	0.251761	0.182705	-0.169404	-0.190793	0.173215	0.107654	Membrane-binding component of the CORVET complex; involved in endosomal vesicle tethering and fusion in the endosome to vacuole protein targeting pathway; interacts with Vps21p; contains RING finger motif
YGL161C	YIP5	0.251494	0.306672	-0.0554862	-0.199811	0.0981417	-0.0283386	Protein that interacts with Rab GTPases; localized to late Golgi vesicles; computational analysis of large-scale protein-protein interaction data suggests a possible role in vesicle-mediated transport
YLR398C	SKI2	0.251215	0.312956	0.121745	-0.0350948	0.0613105	0.00659017	Ski complex component and putative RNA helicase; mediates 3'-5' RNA degradation by the cytoplasmic exosome; null mutants have superkiller phenotype of increased viral dsRNAs and are synthetic lethal with mutations in 5'-3' mRNA decay; mutations in the human ortholog, SKIV2L, causes Syndromic diarrhea/Trichohepatoenteric (SD/THE) syndrome
YKR019C	IRS4	0.251018	0.0398063	0.266595	0.274111	0.177865	-0.0810987	EH domain-containing protein; involved in regulating phosphatidylinositol 4,5-bisphosphate levels and autophagy; Irs4p and Tax4p bind and activate the PtdIns phosphatase Inp51p; Irs4p and Tax4p are involved in localizing Atg17p to the PAS; IRS4 has a paralog, TAX4, that arose from the whole genome duplication
YBR119W	MUD1	0.250727	-0.164951	0.231383	0.126073	-0.0839886	-0.0844166	U1 snRNP A protein; homolog of human U1-A; involved in nuclear mRNA splicing
YHL041W	YHL041W	0.25057	0.0292395	-0.415161	-0.198086	-0.538749	-0.0219576	Dubious open reading frame; unlikely to encode a functional protein, based on available experimental and comparative sequence data
YBR059C	AKL1	0.250434	0.018361	-0.368076	0	-0.185656	-0.133376	Ser-Thr protein kinase; member (with Ark1p and Prk1p) of the Ark kinase family; involved in endocytosis and actin cytoskeleton organization
YGR260W	TNA1	0.250318	0.179155	0.0101519	-0.191882	0.20785	0.10983	High affinity nicotinic acid plasma membrane permease; responsible for uptake of low levels of nicotinic acid; expression of the gene increases in the absence of extracellular nicotinic acid or para-aminobenzoate (PABA)
YGR199W	PMT6	0.250129	-0.15274	0.225626	0.224794	0.108341	-0.0915836	Protein O-mannosyltransferase; transfers mannose from dolichyl phosphate-D-mannose to protein serine/threonine residues of secretory proteins; reaction is essential for cell wall rigidity; member of a family of mannosyltransferases
YER077C	MRX1	0.249902	-0.0630084	0.469903	0.159186	-0.438552	-0.176038	Protein that associates with mitochondrial ribosome; green fluorescent protein (GFP)-fusion protein localizes to the mitochondrion; null mutation results in a decrease in plasma membrane electron transport
YOR012W	YOR012W	0.249286	0.00293053	0.249945	0.0588086	0.381962	-0.0848459	Putative protein of unknown function
YDR458C	HEH2	0.249146	-0.0244147	-0.157961	-0.205096	-0.258401	0.155201	Inner nuclear membrane (INM) protein; contains helix-extension-helix (HEH) motif, nuclear localization signal sequence; targeting to the INM requires the Srp1p-Kap95p karyopherins and the Ran cycle; HEH2 has a paralog, SRC1, that arose from the whole genome duplication
YPL224C	MMT2	0.248797	0.107074	-0.0356256	0.0337658	0.20313	-0.116307	Putative metal transporter involved in mitochondrial iron accumulation; MMT2 has a paralog, MMT1, that arose from the whole genome duplication
YCL034W	LSB5	0.24868	-0.0648861	0.314192	0.107304	-0.0488077	-0.221313	Protein involved in membrane-trafficking events at plasma membrane; interacts with actin regulators Sla1p and Las17p, ubiquitin, Arf3p to couple actin dynamics to membrane trafficking processes; similar structure to GGA family of proteins with N-terminal VHS domain and GAT domain; binds Las17p, which is homolog of human Wiskott-Aldrich Syndrome protein involved in actin patch assembly, actin poly…
YFL021W	GAT1	0.248085	-0.121329	-0.00806022	0.133373	0.284195	0.177044	Transcriptional activator of nitrogen catabolite repression genes; contains a GATA-1-type zinc finger DNA-binding motif; activity and localization regulated by nitrogen limitation and Ure2p; different translational starts produce two major and two minor isoforms that are differentially regulated and localized
YPL046C	ELC1	0.247907	0	-0.296629	-0.0848325	0.463516	0.348682	Elongin C, conserved among eukaryotes; forms a complex with Cul3p that polyubiquitylates monoubiquitylated RNA polymerase II to trigger its proteolysis; plays a role in global genomic repair
YNR049C	MSO1	0.247708	0.137323	0.263156	-0.0119129	-0.0156085	-0.0825344	Probable component of the secretory vesicle docking complex; acts at a late step in secretion; shows genetic and physical interactions with Sec1p; required for prospore membrane formation during sporulation; relocalizes from bud neck to nucleus upon DNA replication stress
YKR043C	SHB17	0.247215	0.371879	0.195947	0.0274592	-0.269619	-0.194394	Sedoheptulose bisphosphatase involved in riboneogenesis; dephosphorylates sedoheptulose 1,7-bisphosphate, which is converted via the nonoxidative pentose phosphate pathway to ribose-5-phosphate; facilitates the conversion of glycolytic intermediates to pentose phosphate units; also has fructose 1,6-bisphosphatase activity but this is probably not biologically relevant, since deletion does not aff…
YDR515W	SLF1	0.24621	-0.0537771	0.431685	0.108256	0.227788	0.166322	RNA binding protein that associates with polysomes; may be involved in regulating mRNA translation; involved in the copper-dependent mineralization of copper sulfide complexes on cell surface in cells cultured in copper salts; SLF1 has a paralog, SRO9, that arose from the whole genome duplication; protein abundance increases in response to DNA replication stress
YKR096W	ESL2	0.245932	0.011236	0.390915	-0.0912138	0.248485	-0.10373	hEST1A/B (SMG5/6)-like protein; contributes to environment-sensing adaptive gene expression responses; Esl2p and Esl1p contain a 14-3-3-like domain and a putative PilT N-terminus ribonuclease domain; interacts with Pex14p; may interact with ribosomes, based on co-purification experiments; green fluorescent protein (GFP)-fusion protein localizes to the nucleus and cytoplasm; ESL2 has a paralog, ES…
YER119C	AVT6	0.245811	-0.141546	0.238544	0.118081	0.277247	-0.0461366	Vacuolar aspartate and glutamate exporter; member of a family of seven genes (AVT1-7) related to vesicular GABA-glycine transporters; involved in compartmentalizing acidic amino acids in response to nitrogen starvation; AVT6 has a paralog, AVT5, that arose from the whole genome duplication
YLR113W	HOG1	0.245793	0.290697	0.0946605	0	0.334601	-0.0672816	Mitogen-activated protein kinase involved in osmoregulation; controls global reallocation of RNAPII in osmotic shock; activates CDC28 by stimulating antisense RNA transcription; mediates recruitment/activation of RNAPII at Hot1p-dependent promoters; with Mrc1p defines novel S-phase checkpoint that prevent conflicts between DNA replication and transcription; nuclear form represses pseudohyphal gro…
YGL083W	SCY1	0.245661	0.179319	0.0715907	0.261199	-0.0767885	-0.0669495	Putative kinase; suppressor of GTPase mutant; similar to bovine rhodopsin kinase; may have a role in intracellular sterol transport
YDR451C	YHP1	0.24557	0.176365	0.175992	-0.144693	0.16227	0.12214	Homeobox transcriptional repressor; binds Mcm1p and early cell cycle box (ECB) elements of cell cycle regulated genes, thereby restricting ECB-mediated transcription to the M/G1 interval; YHP1 has a paralog, YOX1, that arose from the whole genome duplication
YLR099C	ICT1	0.245033	-0.0916456	-0.0685693	-0.329598	-0.0532248	0.173046	Lysophosphatidic acid acyltransferase; responsible for enhanced phospholipid synthesis during organic solvent stress; null displays increased sensitivity to Calcofluor white; highly expressed during organic solvent stress; ICT1 has a paralog, ECM18, that arose from the whole genome duplication; human ABHD5 can complement ict1 null mutant
YDL138W	RGT2	0.245006	0	-0.0751413	0.0560167	-0.119966	0.402394	Plasma membrane high glucose sensor that regulates glucose transport; contains 12 predicted transmembrane segments and a long C-terminal tail required for induction of hexose transporters; RGT2 has a paralog, SNF3, that arose from the whole genome duplication
YJL212C	OPT1	0.244876	-0.0401395	0.26765	0.0379036	-0.125956	0.0390748	Proton-coupled oligopeptide transporter of the plasma membrane; also transports glutathione and phytochelatin; member of the OPT family
YAL049C	AIM2	0.243519	0.057581	-0.226844	0.00546495	-0.098767	-0.0203037	Cytoplasmic protein involved in mitochondrial function or organization; null mutant displays reduced frequency of mitochondrial genome loss; potential Hsp82p interactor
YPL055C	LGE1	0.243308	0.0514415	0.111429	-0.138961	0.0686386	0.125834	Protein of unknown function; null mutant forms abnormally large cells, and homozygous diploid null mutant displays delayed premeiotic DNA synthesis and reduced efficiency of meiotic nuclear division
YDL078C	MDH3	0.243159	0.0549294	0.15674	0.0472355	0.118647	-0.0285865	Peroxisomal malate dehydrogenase; catalyzes interconversion of malate and oxaloacetate; involved in the glyoxylate cycle
YPL116W	HOS3	0.243124	0.0914222	0.114047	0	0.0842153	-0.0212429	Trichostatin A-insensitive homodimeric histone deacetylase (HDAC); specificity in vitro for histones H3, H4, H2A, and H2B; similar to Hda1p, Rpd3p, Hos1p, and Hos2p; deletion results in increased histone acetylation at rDNA repeats
YPR195C	YPR195C	0.242214	0.018742	-0.010418	-0.0174843	-0.0875339	0.0278265	Dubious open reading frame; unlikely to encode a functional protein, based on available experimental and comparative sequence data
YOR005C	DNL4	0.241299	-0.0103874	-0.00388738	0.0669147	-0.105107	0.020036	DNA ligase required for nonhomologous end-joining (NHEJ); forms stable heterodimer with required cofactor Lif1p, interacts with Nej1p; involved in meiosis, not essential for vegetative growth; mutations in human ortholog lead to ligase IV syndrome and Dubowitz syndrome
YMR064W	AEP1	0.240927	0.069019	0.152063	0.0934186	-0.312117	-0.190567	Protein required for expression of the mitochondrial OLI1 gene; mitochondrial OLI1 gene encodes subunit 9 of F1-F0 ATP synthase
YAL026C	DRS2	0.240616	0.118255	-0.0420779	-0.147237	0.0739092	0.0142258	Trans-golgi network aminophospholipid translocase (flippase); maintains membrane lipid asymmetry in post-Golgi secretory vesicles; contributes to clathrin-coated vesicle formation, endocytosis, protein trafficking between the Golgi and endosomal system and the cellular response to mating pheromone; autoinhibited by its C-terminal tail; localizes to the trans-Golgi network; mutations in human homo…
YNL085W	MKT1	0.240345	0.194107	-0.0303496	-0.0878237	0.287328	-0.0876087	Protein similar to nucleases that forms a complex with Pbp1p; complex may mediate posttranscriptional regulation of HO; involved in propagation of M2 dsRNA satellite of L-A virus; allelic variation affects mitochondrial genome stability, drug resistance, and more; forms cytoplasmic foci upon DNA replication stress; localization to P-bodies under ethanol stress differs between strains
YDR258C	HSP78	0.239974	0.0829986	-0.0865501	-0.150604	-0.0435689	-0.188457	Oligomeric mitochondrial matrix chaperone; cooperates with Ssc1p in mitochondrial thermotolerance after heat shock; able to prevent the aggregation of misfolded proteins as well as resolubilize protein aggregates
YLR319C	BUD6	0.238666	0.274998	-0.0198701	0	-0.258033	-0.0687069	Actin- and formin-interacting protein; participates in actin cable assembly and organization as a nucleation-promoting factor (NPF) for formins Bni1p and Bnr1p; a triple helical coiled-coil domain in the C-terminal region interacts with Bni1p; involved in polarized cell growth; isolated as bipolar budding mutant; potential Cdc28p substrate
YDL091C	UBX3	0.23862	-0.220663	0.104483	0.254572	0.0506841	-0.188176	Clathrin-coated vesicle component, regulator of endocytosis; copurifies with the DSC ubiquitin ligase complex; UBX (ubiquitin regulatory X) domain-containing protein that interacts with Cdc48p; required for efficient clathrin-mediated endocytosis; ortholog of fission yeast Ucp10
YPR083W	MDM36	0.238103	0	0.00395254	-0.174781	-0.257196	0.0142799	Mitochondrial protein; required for normal mitochondrial morphology and inheritance; component of the mitochondria-ER-cortex-ancor (MECA); interacts with Num1p to link the ER and mitochondria at the cell cortex; proposed involvement in the formation of Dnm1p and Num1p-containing cortical anchor complexes that promote mitochondrial fission
YOR171C	LCB4	0.2377	0.102537	0.0390151	-0.0651081	0.239726	0.123996	Sphingoid long-chain base kinase; responsible for synthesis of long-chain base phosphates, which function as signaling molecules, regulates synthesis of ceramide from exogenous long-chain bases, localizes to the Golgi and late endosomes; LCB4 has a paralog, LCB5, that arose from the whole genome duplication
YIL160C	POT1	0.236934	-0.137625	0.436446	-0.0839282	0.283051	0.0646097	3-ketoacyl-CoA thiolase with broad chain length specificity; cleaves 3-ketoacyl-CoA into acyl-CoA and acetyl-CoA during beta-oxidation of fatty acids
YNR067C	DSE4	0.236693	0	0.189555	0.0478164	0.102779	-0.0776543	Daughter cell-specific secreted protein with similarity to glucanases; degrades cell wall from the daughter side causing daughter to separate from mother
YPL213W	LEA1	0.236494	0.0961986	-0.0468139	-0.137372	0.287405	0.235789	Component of U2 snRNP complex; disruption causes reduced U2 snRNP levels; physically interacts with Msl1p; putative homolog of human U2A' snRNP protein
YLR079W	SIC1	0.236398	0.255925	0.284361	0.265066	0.0256066	-0.000282981	Cyclin-dependent kinase inhibitor (CKI); inhibitor of Cdc28-Clb kinase complexes that controls G1/S phase transition, preventing premature S phase and ensuring genomic integrity; phosphorylated by Clb5/6-Cdk1 and Cln1/2-Cdk1 kinase which regulate timing of Sic1p degradation; phosphorylation targets Sic1p for SCF(CDC4)-dependent turnover; functional homolog of mammalian Kip1
YLR416C	YLR416C	0.2357	0.262769	0.149857	0.116146	-0.215022	-0.0475453	Dubious open reading frame; unlikely to encode a functional protein, based on available experimental and comparative sequence data
YOR274W	MOD5	0.235614	-0.241397	0.35214	0	0.139687	0.0792601	Delta 2-isopentenyl pyrophosphate:tRNA isopentenyl transferase; required for biosynthesis of isopentenyladenosine in mitochondrial and cytoplasmic tRNAs; also has a role in tRNA gene-mediated silencing; gene encodes two isozymic forms; converts to a prion form, prion conversion contributes to azole antifungal resistance by upregulating ergosterol biosynthesis; homolog of human TRIT1, a mutation i…
YER092W	IES5	0.235483	0	0.229471	-0.0612409	0.366456	0.247638	Non-essential INO80 chromatin remodeling complex subunit; deletion affects telomere maintenance via recombination
YBL013W	FMT1	0.235287	0.206568	-0.0664683	-0.0169235	-0.0333627	0.0192818	Methionyl-tRNA formyltransferase; catalyzes the formylation of initiator Met-tRNA in mitochondria; potential Cdc28p substrate
YDL096C	OPI6	0.235149	0.231095	-0.130137	-0.198668	0.20612	-0.07358	Dubious open reading frame; unlikely to encode a functional protein, based on available experimental and comparative sequence data; partially overlaps verified gene PMT1/YDL095W; YDL096C is not essential
YNR071C	YNR071C	0.235107	0.110107	0.185978	-0.000454166	0.275277	0.36763	Putative aldose 1-epimerase
YLR191W	PEX13	0.234779	0.031687	-0.287468	-0.0309052	-0.0209722	0.0688113	Peroxisomal importomer complex component; integral peroxisomal membrane protein required for docking and translocation of peroxisomal matrix proteins; interacts with the PTS1 signal recognition factor Pex5p and the PTS2 signal recognition factor Pex7p; forms a complex with Pex14p and Pex17p; human homolog PEX13 complements yeast null mutant
YNL009W	IDP3	0.234368	0.219864	0.134422	0.00112344	0.0525113	-0.130226	Peroxisomal NADP-dependent isocitrate dehydrogenase; catalyzes oxidation of isocitrate to alpha-ketoglutarate with the formation of NADP(H+), required for growth on unsaturated fatty acids; IDP3 has a paralog, IDP2, that arose from the whole genome duplication
YBR199W	KTR4	0.23355	0.0345543	0.116597	0.075755	0.20417	-0.00107087	Glycosyltransferase involved in protein glycosylation; transfers GDP-mannose to methyl-alpha-mannoside in vitro; member of the KRE2/MNT1 mannosyltransferase family of type II membrane proteins with a short cytoplasmic N-terminus, a membrane-spanning region and a highly conserved catalytic lumenal domain
YKL216W	URA1	0.233127	0	0.0612311	-0.156083	0.0254868	0.0663462	Dihydroorotate dehydrogenase; catalyzes the fourth enzymatic step in the de novo biosynthesis of pyrimidines, converting dihydroorotic acid into orotic acid
YMR163C	INP2	0.232357	0.0485855	0.0684003	-0.142988	0.132701	0.11678	Peroxisome-specific receptor important for peroxisome inheritance; co-fractionates with peroxisome membranes and co-localizes with peroxisomes in vivo; physically interacts with the myosin V motor Myo2p; INP2 is not an essential gene
YKL081W	TEF4	0.232111	0.148894	0.0130888	-0.200216	-0.103224	-0.0632446	Gamma subunit of translational elongation factor eEF1B; stimulates the binding of aminoacyl-tRNA (AA-tRNA) to ribosomes by releasing eEF1A (Tef1p/Tef2p) from the ribosomal complex
YJL084C	ALY2	0.231851	0.0869324	-0.045055	-0.0344958	0.0995846	-0.0530986	Alpha arrestin; controls nutrient-mediated intracellular sorting of permease Gap1p; interacts with AP-1 subunit Apl4p; phosphorylated by Npr1p and also by cyclin-CDK complex Pcl7p-Pho85p; promotes endocytosis of plasma membrane proteins; ALY2 has a paralog, ALY1, that arose from the whole genome duplication
YOR338W	YOR338W	0.231639	0.0457859	0.486522	-0.0154413	0.45802	0.0581342	Putative protein of unknown function; YOR338W transcription is regulated by Azf1p and its transcript is a specific target of the G protein effector Scp160p; identified as being required for sporulation in a high-throughput mutant screen; YOR338W has a paralog, FUN19, that arose from the whole genome duplication
YMR315W	YMR315W	0.231545	0.142261	0.0042619	-0.0293256	0.0180984	-0.0698694	Protein with NADP(H) oxidoreductase activity; transcription is regulated by Stb5p in response to NADPH depletion induced by diamide; promoter contains a putative Stb5p binding site; protein abundance increases in response to DNA replication stress
YHL022C	SPO11	0.2311	-0.0595265	0.218239	0.187471	0.0354155	-0.135568	Meiosis-specific protein that initiates meiotic recombination; initiates meiotic recombination by catalyzing the formation of double-strand breaks in DNA via a transesterification reaction; required for homologous chromosome pairing and synaptonemal complex formation
YDR179W-A	NVJ3	0.230678	0	0.0396055	-0.0146852	0.121799	0.0770492	Protein with a potential role in tethering ER and vacuoles; localizes to nucleus-vacuole junctions in an Mdm1p-dependent manner; contains a lipid-binding PXA domain
YER045C	ACA1	0.230629	0.027847	-0.0164474	0.0299082	0.164717	-0.0528683	ATF/CREB family basic leucine zipper (bZIP) transcription factor; binds as a homodimer to the ATF/CREB consensus sequence TGACGTCA; important for carbon source utilization; target genes include GRE2 and COS8; ACA1 has a paralog, CST6, that arose from the whole genome duplication
YEL060C	PRB1	0.230627	0.014569	0.0557644	-0.0137761	0.0230386	-0.164702	Vacuolar proteinase B (yscB) with H3 N-terminal endopeptidase activity; serine protease of the subtilisin family; involved in protein degradation in the vacuole and required for full protein degradation during sporulation; activity inhibited by Pbi2p; protein abundance increases in response to DNA replication stress; PRB1 has a paralog, YSP3, that arose from the whole genome duplication
YIR021W	MRS1	0.230338	0.00116234	0.143945	0	-0.0596378	0.0165943	Splicing protein; required for splicing of two mitochondrial group I introns (BI3 in COB and AI5beta in COX1); forms a splicing complex, containing four subunits of Mrs1p and two subunits of the BI3-encoded maturase, that binds to the BI3 RNA; MRS1 has a paralog, CCE1, that arose from the whole genome duplication
YDL162C	YDL162C	0.229678	0.224247	0.130555	0	-0.142088	-0.0682349	Dubious open reading frame; unlikely to encode a functional protein, based on available experimental and comparative sequence data; partially overlaps ENT1/YDL161W, a verified gene involved in endocytosis and actin cortical patch assembly
YLR444C	YLR444C	0.229674	0.167976	0.0721381	0.0404759	0.274326	-0.0825921	Dubious open reading frame; unlikely to encode a functional protein, based on available experimental and comparative sequence data
YGR205W	TDA10	0.229647	0.183039	0.231476	-0.00302096	0.152965	-0.0319901	ATP-binding protein of unknown function; crystal structure resembles that of E.coli pantothenate kinase and other small kinases; null mutant is sensitive to expression of the top1-T722A allele
YMR306W	FKS3	0.229484	-0.111715	0.168771	0	0.108111	-0.0799261	Protein involved in spore wall assembly; has similarity to 1,3-beta-D-glucan synthase catalytic subunits Fks1p and Gsc2p; the authentic, non-tagged protein is detected in highly purified mitochondria in high-throughput studies
YOL024W	YOL024W	0.229409	0	0.124956	0.00595661	0.140063	-0.0469656	Putative protein of unknown function; predicted to have thiol-disulfide oxidoreductase active site; YOL024W has a paralog, IGD1, that arose from the whole genome duplication
YGL220W	FRA2	0.229294	-0.111824	0.260592	0.0400999	0.248278	0.124135	Protein involved in negative regulation of iron regulon transcription; forms an iron independent complex with Fra2p, Grx3p, and Grx4p; null mutant fails to repress iron regulon and is sensitive to nickel
YNL176C	TDA7	0.229226	0	0.0328823	-0.0251987	0.0294905	0.174631	Cell cycle-regulated gene of unknown function; promoter bound by Fkh2p; null mutant is sensitive to expression of the top1-T722A allele; TDA7 has a paralog, YDL211C, that arose from the whole genome duplication
YHR194W	MDM31	0.228838	-0.018644	-0.00214591	0.134572	0.278512	0.0558288	Mitochondrial protein that may have a role in phospholipid metabolism; inner membrane protein with similarity to Mdm32p; required for normal mitochondrial morphology and inheritance; interacts genetically with MMM1, MMM2, MDM10, MDM12, and MDM34
YDL241W	YDL241W	0.228349	0.126018	0.0725892	0	0.0732787	0.0172991	Putative protein of unknown function; YDL241W is not an essential gene
YKL011C	CCE1	0.228238	0.0787462	0.284136	-0.241656	-0.0375448	0.129379	Mitochondrial cruciform cutting endonuclease; cleaves Holliday junctions formed during recombination of mitochondrial DNA; CCE1 has a paralog, MRS1, that arose from the whole genome duplication
YLR224W	UCC1	0.228032	0	0.13448	0.134849	-0.091207	-0.140911	F-box protein and component of SCF ubiquitin ligase complexes; involved in ubiquitin-dependent protein catabolism; readily monoubiquitinated in vitro by SCF-Ubc4 complexes; SCF-Ucc1 regulates level of Cit2 citrate synthase protein to maintain citrate homeostasis, acts as metabolic switch for glyoxylate cycle; UCC1 transcription is downregulated in cells grown on C2-compounds
YPR015C	YPR015C	0.228021	0.127788	-0.190682	-0.15464	0.0351335	-0.0738186	Putative zinc finger transcription factor; binds DNA in sequence-specific manner; overexpression causes a cell cycle delay or arrest
YNL106C	INP52	0.227959	0.00849285	0.361029	-0.111009	0.105475	0.0717936	Polyphosphatidylinositol phosphatase; dephosphorylates a number of phosphatidylinositol phosphates (PtdInsPs, PIPs) to PI; involved in endocytosis; hyperosmotic stress causes translocation to actin patches; synaptojanin-like protein with a Sac1 domain; INP52 has a paralog, INP53, that arose from the whole genome duplication
YJL182C	YJL182C	0.227692	0.0578864	0.274836	0.139724	0.218155	-0.175502	Dubious open reading frame; unlikely to encode a functional protein, based on available experimental and comparative sequence data; partially overlaps uncharacterized ORF YJL181W
YNL047C	SLM2	0.227629	0.122467	-0.243742	-0.0326667	-0.0604226	-0.0607738	Phosphoinositide PI4,5P(2) binding protein, forms a complex with Slm1p; acts downstream of Mss4p in a pathway regulating actin cytoskeleton organization in response to stress; TORC2 complex substrate and effector; SLM2 has a paralog, SLM1, that arose from the whole genome duplication
YKR050W	TRK2	0.227483	0.131194	0.126744	-0.000785151	-0.0275875	-0.195222	Component of the Trk1p-Trk2p potassium transport system; contributes to K(+) supply and maintenance of plasma-membrane potential; TRK2 has a paralog, TRK1, that arose from the whole genome duplication
YPL003W	ULA1	0.226805	-0.00577625	0.194771	0	-0.0623755	-0.253868	Protein that activates Rub1p (NEDD8) before neddylation; acts together with Uba3p; may play a role in protein degradation
YOL141W	PPM2	0.226799	-0.0607868	0.383634	0.0604404	0.191669	0.0478934	AdoMet-dependent tRNA methyltransferase; also involved in methoxycarbonylation; required for the synthesis of wybutosine (yW), a modified guanosine found at the 3'-position adjacent to the anticodon of phe-tRNA; similarity to Ppm1p
YOL065C	INP54	0.226558	-0.00130923	0.0356077	0	0.253708	0.0919316	Phosphatidylinositol 4,5-bisphosphate 5-phosphatase; role in secretion; localizes to the endoplasmic reticulum via the C-terminal tail; lacks the Sac1 domain and proline-rich region found in the other 3 INP proteins
YDL161W	ENT1	0.226198	-0.0717998	0.330392	0.00134515	-0.105246	-0.0677104	Epsin-like protein involved in endocytosis and actin patch assembly; functionally redundant with Ent2p; binds clathrin via a clathrin-binding domain motif at C-terminus; relocalizes from bud neck to cytoplasm upon DNA replication stress; ENT1 has a paralog, ENT2, that arose from the whole genome duplication
YMR008C	PLB1	0.225941	0	-0.0911813	-0.15055	0.108111	-0.0286052	Phospholipase B (lysophospholipase) involved in lipid metabolism; required for efficient acyl chain remodeling of newly synthesized phosphatidylethanolamine-derived phosphatidylcholine; required for deacylation of phosphatidylcholine and phosphatidylethanolamine but not phosphatidylinositol; PLB1 has a paralog, PLB3, that arose from the whole genome duplication
YOR147W	MDM32	0.225401	0.0500247	0.207153	0.0113417	0.306539	0.0882627	Mitochondrial inner membrane protein with similarity to Mdm31p; required for normal mitochondrial morphology and inheritance; interacts genetically with MMM1, MDM10, MDM12, and MDM34; variation between SK1 and S288C at residues 182 and 262 impacts invasive growth and mitochondrial network structure
YHR097C	YHR097C	0.225336	3.74064e-06	0.180948	-0.15102	-0.0320517	-0.00765421	Putative protein of unknown function; green fluorescent protein (GFP)-fusion protein localizes to the cytoplasm and the nucleus; YHR097C has a paralog, PAL1, that arose from the whole genome duplication
YLR295C	ATP14	0.225256	0.0147321	0.223037	0.223477	-0.673092	-0.115742	Subunit h of the F0 sector of mitochondrial F1F0 ATP synthase; F1F0 ATP synthase is a large, evolutionarily conserved enzyme complex required for ATP synthesis; protein abundance increases in response to DNA replication stress
YHR013C	ARD1	0.22515	0.0370671	0.0565831	-0.00293327	0.237266	0.0241267	Subunit of protein N-terminal acetyltransferase NatA; NatA comprises Nat1p, Ard1p, Nat5p; acetylates many proteins to influence telomeric silencing, cell cycle, heat-shock resistance, mating, sporulation, early stages of mitophagy; protein abundance increases under DNA replication stress; mutations in human homolog X-linked NAA10 lead to Ogden syndrome (S37P) and intellectual disability (R116W); …
YBR258C	SHG1	0.224773	0.031198	0.152343	-0.00198639	0.652485	-0.148826	Subunit of the COMPASS (Set1C) complex; COMPASS methylates histone H3 on lysine 4 and is required in transcriptional silencing near telomeres
YJR008W	MHO1	0.22461	0.0808793	0.0639325	0	-0.10955	-0.237695	Protein of unknown function; inhibits haploid invasive growth when overexpressed; synthetically lethal with phospholipase C (PLC1); expression induced by mild heat-stress on a non-fermentable carbon source, upon entry into stationary phase and upon nitrogen deprivation; repressed by inosine and choline in an Opi1p-dependent manner; highly conserved from bacteria to human; Memo, the human homolog,…
YLR083C	EMP70	0.224338	0.0530991	-0.0247273	0	-0.0136612	0.0548238	Protein with a role in cellular adhesion and filamentous growth; also endosome-to-vacuole sorting; similar to Tmn3p; member of Transmembrane Nine family of proteins with 9 transmembrane segments; EMP70 has a paralog, TMN2, that arose from the whole genome duplication
YDR517W	GRH1	0.224272	0	0.0673681	0.0961082	0.285112	0.00352879	Acetylated cis-Golgi protein, involved in ER to Golgi transport; homolog of human GRASP65; forms a complex with the coiled-coil protein Bug1p; mutants are compromised for the fusion of ER-derived vesicles with Golgi membranes; protein abundance increases in response to DNA replication stress
YNL271C	BNI1	0.224239	0.0449481	-0.0945288	-0.121259	0.242147	0.320951	Formin; polarisome component; nucleates the formation of linear actin filaments, involved in cell processes such as budding and mitotic spindle orientation which require the formation of polarized actin cables, functionally redundant with BNR1
YCR017C	CWH43	0.22392	0.411145	-0.0204661	0	0.0134621	-0.190581	Putative sensor/transporter protein involved in cell wall biogenesis; contains 14-16 transmembrane segments and several putative glycosylation and phosphorylation sites; null mutation is synthetically lethal with pkc1 deletion
YNR068C	YNR068C	0.223704	-0.0112916	0.000337995	0.00840714	-0.258669	0.0187824	Putative protein of unknown function; exhibits homology to C-terminal end of Bul1p; expressed as a readthrough product of BSC5, the readthrough locus being termed BUL3; the BUL3 readthrough product is involved in ubiquitin-mediated sorting of plasma membrane proteins and interacts with WW domains of Rsp5p in vitro, but in a functionally different way than the non-readthrough form
YGR043C	NQM1	0.223329	0	-0.00269538	0.0573333	0.158115	0.00339495	Transaldolase of unknown function; transcription is repressed by Mot1p and induced by alpha-factor and during diauxic shift; NQM1 has a paralog, TAL1, that arose from the whole genome duplication
YMR120C	ADE17	0.223266	-0.0204625	0.0870678	0.286204	0.0342238	0.0927502	Enzyme of 'de novo' purine biosynthesis; contains both 5-aminoimidazole-4-carboxamide ribonucleotide transformylase and inosine monophosphate cyclohydrolase activities; ADE17 has a paralog, ADE16, that arose from the whole genome duplication; ade16 ade17 mutants require adenine and histidine
YHL024W	RIM4	0.22322	0.236546	-0.000583811	0	0.072307	-0.0976981	Putative RNA-binding protein; required for the expression of early and middle sporulation genes
YHR028C	DAP2	0.223199	-0.0781135	-0.0342157	-0.00619615	0.0296503	0.168762	Dipeptidyl aminopeptidase; synthesized as a glycosylated precursor; localizes to the vacuolar membrane; similar to Ste13p
YHR043C	DOG2	0.223147	0.176878	0.0885172	-0.0142611	-0.0979702	0.153758	2-deoxyglucose-6-phosphate phosphatase; member of a family of low molecular weight phosphatases, induced by oxidative and osmotic stress, confers 2-deoxyglucose resistance when overexpressed; DOG2 has a paralog, DOG1, that arose from a single-locus duplication; the last half of DOG1 and DOG2 are subject to gene conversions among S. cerevisiae, S. paradoxus, and S. mikatae
YDR497C	ITR1	0.223048	0.00387885	0.250967	0.0281173	0.101416	-0.0078209	Myo-inositol transporter; member of the sugar transporter superfamily; expression is repressed by inositol and choline via Opi1p and derepressed via Ino2p and Ino4p; relative distribution to the vacuole increases upon DNA replication stress; ITR1 has a paralog, ITR2, that arose from the whole genome duplication
YDL067C	COX9	0.222905	-0.0187897	0.0835067	-0.141706	-0.299475	0.0245472	Subunit VIIa of cytochrome c oxidase (Complex IV); Complex IV is the terminal member of the mitochondrial inner membrane electron transport chain
YBR068C	BAP2	0.222489	0.33469	-0.427317	-0.163776	-0.485342	-0.198414	High-affinity leucine permease; functions as a branched-chain amino acid permease involved in uptake of leucine, isoleucine and valine; contains 12 predicted transmembrane domains; BAP2 has a paralog, BAP3, that arose from the whole genome duplication
YNL145W	MFA2	0.221958	0.248133	0.198785	0.0511088	0.216367	-0.0569213	Mating pheromone a-factor; made by a cells; interacts with alpha cells to induce cell cycle arrest and other responses leading to mating; biogenesis involves C-terminal modification, N-terminal proteolysis, and export; also encoded by MFA1
YJL079C	PRY1	0.221591	0.123175	-0.0831263	-0.0629427	-0.363884	-0.0879011	Sterol binding protein involved in the export of acetylated sterols; secreted glycoprotein and member of the CAP protein superfamily (cysteine-rich secretory proteins (CRISP), antigen 5, and pathogenesis related 1 proteins); sterol export function is redundant with that of PRY2; may be involved in detoxification of hydrophobic compounds; PRY1 has a paralog, PRY2, that arose from the whole genome …
YMR274C	RCE1	0.221431	0.10311	0.268361	-0.02971	-0.0981032	-0.0720328	Type II CAAX prenyl protease; involved in the proteolysis and maturation of Ras and the a-factor mating pheromone
YHR112C	YHR112C	0.221392	-0.026804	0.227578	-0.131449	0.331111	0.0430476	Protein of unknown function; localizes to the cytoplasm and nucleus; overexpression affects protein trafficking through the endocytic pathway
YEL018W	EAF5	0.221368	0.0943358	0.244383	0.10741	0.427341	0.178176	Non-essential subunit of the NuA4 acetyltransferase complex; Esa1p-associated factor; relocalizes to the cytosol in response to hypoxia
YDR210W	YDR210W	0.219902	0.0852182	0.0693406	0.0486579	-0.0035421	-0.0773669	Predicted tail-anchored plasma membrane protein; contains a conserved CYSTM module; related proteins in other organisms may be involved in response to stress; green fluorescent protein (GFP)-fusion protein localizes to the cell periphery
YOR121C	YOR121C	0.2199	0.0177673	-0.182005	0.0258119	-0.0341831	0.119845	Dubious open reading frame; unlikely to encode a functional protein, based on available experimental and comparative sequence data; open reading frame overlaps the verified gene GCY1/YOR120W
YMR152W	YIM1	0.219415	0.222282	0.0467231	0	-0.0763976	0.11596	Protein of unknown function; null mutant displays sensitivity to DNA damaging agents; may have a role in lipid metabolism, based on localization to lipid droplets; the authentic, non-tagged protein is detected in highly purified mitochondria in high-throughput studies; protein abundance increases in response to DNA replication stress
YNR058W	BIO3	0.219322	0.0755954	0.165136	-0.173042	0.41389	0.107951	7,8-diamino-pelargonic acid aminotransferase (DAPA); catalyzes the second step in the biotin biosynthesis pathway; BIO3 is in a cluster of 3 genes (BIO3, BIO4, and BIO5) that mediate biotin synthesis; BIO3 and BIO4 were acquired by horizontal gene transfer (HGT) from bacteria
YML121W	GTR1	0.21929	0	0.0448282	0.104818	0.286004	0.196076	Subunit of a TORC1-stimulating GTPase complex; subunit of the heterodimeric Gtr1-Gtr2 GTPase complex that stimulates TORC1 in response to amino acid stimulation; tethered to the vacuolar membrane as part of the EGOC, a complex required for sorting of Gap1p and microautophagy; involved in phosphate transport and telomeric chromatin silencing; activated by the the Iml1p (GAP) subunit of the SEACIT …
YFR045W	YFR045W	0.219284	0.0956443	-0.053228	-0.0736278	0.187962	-0.0383816	Putative mitochondrial transport protein; null mutant is viable, exhibits decreased levels of chitin and normal resistance to calcofluor white
YKR093W	PTR2	0.219086	0.020152	-0.283299	-0.202496	-0.176805	0.00661	Integral membrane peptide transporter; mediates transport of di- and tri-peptides; conserved protein that contains 12 transmembrane domains; PTR2 expression is regulated by the N-end rule pathway via repression by Cup9p
YGR153W	YGR153W	0.218719	-0.036806	-0.0677556	-0.134983	-0.0683385	-0.153526	Putative protein of unknown function
YOR008C	SLG1	0.218545	0.00200615	-0.167265	-0.0684083	0.0739273	0.00431474	Sensor-transducer of the stress-activated PKC1-MPK1 kinase pathway; involved in maintenance of cell wall integrity; required for mitophagy; involved in organization of the actin cytoskeleton; secretory pathway Wsc1p is required for the arrest of secretion response
YDL018C	ERP3	0.218124	0	0.402065	0.153515	0.317197	0.0129268	Protein with similarity to Emp24p and Erv25p; member of the p24 family involved in ER to Golgi transport
YCR020C-A	MAK31	0.21803	-0.163171	0.708559	0.500591	0.612681	0.384752	Non-catalytic subunit of N-terminal acetyltransferase of the NatC type; required for replication of dsRNA virus; member of the Sm protein family
YKR028W	SAP190	0.21756	0.0626744	-0.117161	0.00239614	-0.0119829	0.0623782	Protein that forms a complex with the Sit4p protein phosphatase; required for Sit4p function; member of a family of similar proteins including Sap4p, Sap155p, and Sap185p; SAP190 has a paralog, SAP185, that arose from the whole genome duplication
YPR018W	RLF2	0.217411	0.196309	-0.0790038	-0.0786529	-0.0992831	-0.0367469	Largest subunit (p90) of the Chromatin Assembly Complex (CAF-1); chromatin assembly by CAF-1 is important for multiple processes including silencing at telomeres, mating type loci, and rDNA; maintenance of kinetochore structure; deactivation of the DNA damage checkpoint after DNA repair; chromatin dynamics during transcription; and repression of divergent noncoding transcription
YIL163C	YIL163C	0.217139	-0.0524724	-0.107622	-0.223893	0.52322	0.217892	Protein of unknown function; mRNA identified as translated by ribosome profiling data
YLL007C	LMO1	0.216981	0.10365	0.221853	0	0.296259	0.0559694	Homolog of mammalian ELMO (Engulfment and celL MOtility); upstream component for regulation through the small GTPase Rho5p; may form a complex with Dck1p that acts as a GEF for Rho5p; cytoplasmic protein that relocates to mitochondria under oxidative stress; implicated in mitophagy; not an essential protein
YPR123C	YPR123C	0.216981	-0.152853	0.847932	0.428134	0.241537	0.1317	Dubious open reading frame; unlikely to encode a functional protein, based on available experimental and comparative sequence data; partially/completely overlaps the verified ORF CTR
YPL047W	SGF11	0.216947	0.0162491	0.0611247	-0.013323	0.252083	0.135879	Integral subunit of SAGA histone acetyltransferase complex; regulates transcription of a subset of SAGA-regulated genes, required for the Ubp8p association with SAGA and for H2B deubiquitylation
YOL101C	IZH4	0.21686	0	0.0201376	-0.290925	0.119056	0.00713896	Membrane protein involved in zinc ion homeostasis; member of the four-protein IZH family; expression induced by fatty acids and altered zinc levels; deletion reduces sensitivity to excess zinc; possible role in sterol metabolism; protein increases in abundance and relocalizes from nucleus to ER upon DNA replication stress; IZH4 has a paralog, IZH1, that arose from the whole genome duplication
YNL270C	ALP1	0.216464	0.0406233	0.182791	-0.00611974	-0.112491	0.037523	Arginine transporter; expression is normally very low and it is unclear what conditions would induce significant expression; ALP1 has a paralog, CAN1, that arose from the whole genome duplication
YGR169C	PUS6	0.215998	0.0549023	0.0672196	-0.152469	0.146616	0.411791	tRNA:pseudouridine synthase; catalyzes the conversion of uridine to pseudouridine at position 31 in cytoplasmic and mitochondrial tRNAs; mutation of Asp168 to Ala abolishes enzyme activity; not essential for viability
YCL010C	SGF29	0.215978	0.0294159	0.221746	0.070008	0.256483	-0.046093	Component of the HAT/Core module of the SAGA, SLIK, and ADA complexes; HAT/Core module also contains Gcn5p, Ngg1p, and Ada2p; binds methylated histone H3K4; involved in transcriptional regulation through SAGA and TBP recruitment to target promoters and H3 acetylation
YNL035C	YNL035C	0.215494	0.0536334	-0.172187	-0.0174292	0.055601	0.00659151	Nuclear protein of unknown function; relocalizes to the cytosol in response to hypoxia; contains WD-40 domains; not an essential gene; protein abundance increases in response to DNA replication stress
YJL115W	ASF1	0.215307	0.016772	0.136189	0.0735785	-0.290273	-0.116674	Nucleosome assembly factor; involved in chromatin assembly and disassembly, anti-silencing protein that causes derepression of silent loci when overexpressed; plays a role in regulating Ty1 transposition; relocalizes to the cytosol in response to hypoxia; growth defect of the asf1 null mutant is functionally complemented by either human ASF1A or ASF1B
YNL316C	PHA2	0.214916	0.144814	-0.333722	-0.0334752	-0.110488	0.0513718	Prephenate dehydratase; catalyzes the conversion of prephanate to phenylpyruvate, which is a step in the phenylalanine biosynthesis pathway
YKL079W	SMY1	0.214892	0.399133	0.146518	0	0.0412572	-0.172349	Kinesin-like myosin passenger-protein; interacts with Myo2p; controls actin cable structure and dynamics; proposed to be involved in exocytosis
YGR230W	BNS1	0.214702	0.0514637	0.0644566	0.0764841	0.336878	-0.0415083	Protein of unknown function; overexpression bypasses need for Spo12p, but not required for meiosis; BNS1 has a paralog, SPO12, that arose from the whole genome duplication
YOL105C	WSC3	0.214502	0	0.0251374	0.248429	-0.0143837	0.0681343	Sensor-transducer of the stress-activated PKC1-MPK1 signaling pathway; involved in maintenance of cell wall integrity; involved in response to heat shock and other stressors; regulates 1,3-beta-glucan synthesis; WSC3 has a paralog, WSC2, that arose from the whole genome duplication
YNL279W	PRM1	0.214139	0	-0.0530614	0.110085	-0.16226	-0.295192	Pheromone-regulated multispanning membrane protein; involved in membrane fusion during mating; predicted to have 5 transmembrane segments and a coiled coil domain; localizes to the shmoo tip; regulated by Ste12p
YCR095C	OCA4	0.213367	-0.091371	0.101475	0.192217	0.141143	0.113022	Cytoplasmic protein required for replication of Brome mosaic virus; S. cerevisiae is a model system for studying replication of positive-strand RNA viruses in their natural hosts
YKL171W	NNK1	0.212464	0	-0.0397489	0.0918325	-0.00244856	0.0201113	Protein kinase; implicated in proteasome function; interacts with TORC1, Ure2 and Gdh2; overexpression leads to hypersensitivity to rapamycin and nuclear accumulation of Gln3; epitope-tagged protein localizes to the cytoplasm
YNL322C	KRE1	0.212434	0.0276779	0.356242	0.203928	0.277747	-0.358399	Cell wall glycoprotein involved in beta-glucan assembly; serves as a K1 killer toxin membrane receptor
YHR139C	SPS100	0.212367	0.0723532	0.0696348	0.00613688	-0.0495078	-0.196486	Protein required for spore wall maturation; expressed during sporulation; may be a component of the spore wall; expression also induced in cells treated with the mycotoxin patulin; SPS100 has a paralog, YGP1, that arose from the whole genome duplication
YJR091C	JSN1	0.212164	0	0.211797	0.197632	0.311698	0.00923981	Member of the Puf family of RNA-binding proteins; interacts with mRNAs encoding membrane-associated proteins; involved in localizing the Arp2/3 complex to mitochondria; overexpression causes increased sensitivity to benomyl; JSN1 has a paralog, PUF2, that arose from the whole genome duplication
YML004C	GLO1	0.212135	0.108978	0.424016	-0.0215951	0.0250803	0.0669944	Monomeric glyoxalase I; catalyzes the detoxification of methylglyoxal (a by-product of glycolysis) via condensation with glutathione to produce S-D-lactoylglutathione; expression regulated by methylglyoxal levels and osmotic stress
YPR027C	YPR027C	0.211987	0.0092992	0.0673791	-0.167558	0.222851	-0.111504	Putative protein of unknown function
YLR365W	YLR365W	0.211091	0.105396	0.0513804	0.0202057	0.210644	-0.0787985	Dubious open reading frame; unlikely to encode a functional protein, based on available experimental and comparative sequence data; partially overlaps dubious gene YLR364C-A; YLR365W is not an essential gene
YGL242C	YGL242C	0.210615	0.080711	-0.173294	-0.120695	0.0278726	0.0333807	Protein of unknown function; N-terminally propionylated in vivo; deletion mutant is viable
YKR023W	YKR023W	0.210491	0.062435	-0.406141	-0.300604	0.751555	0.424151	Putative protein of unknown function; the authentic, non-tagged protein is detected in highly purified mitochondria in high-throughput studies
YMR192W	GYL1	0.210118	0	-0.0248515	-0.0294791	0.0493712	0.103477	Putative GTPase activating protein (GAP) with a role in exocytosis; stimulates Gyp5p GAP activity on Ypt1p, colocalizes with Gyp5p at sites of polarized growth; interacts with Gyp5p, Rvs161p, and Rvs167p; involved in recruiting Rvs167p to the bud tip during polarized growth; increases in abundance and relocalizes from bud neck to cytoplasm upon DNA replication stress; GYL1 has a paralog, GYP5, th…
YGL072C	YGL072C	0.209996	-0.00980804	0.0865418	0.0164573	-0.199525	-0.0781879	Dubious open reading frame; unlikely to encode a functional protein, based on available experimental and comparative sequence data; partially overlaps the verified gene HSF1; null mutant displays increased resistance to antifungal agents gliotoxin, cycloheximide and H2O2
YOR150W	MRPL23	0.209852	0.0908085	0.0812569	-0.0872216	-0.331958	-0.0115074	Mitochondrial ribosomal protein of the large subunit; localizes to vacuole in response to H2O2
YPR038W	IRC16	0.209826	0.128179	-0.367035	-0.0875934	-0.390287	-0.0577725	Dubious open reading frame; unlikely to encode a functional protein, based on available experimental and comparative sequence data; partially overlaps verified gene YPR037C; null mutant displays increased levels of spontaneous Rad52p foci
YDL011C	YDL011C	0.209778	0.296329	-0.028997	-0.377879	0.061166	0.184042	Dubious open reading frame; unlikely to encode a functional protein, based on available experimental and comparative sequence data; overlaps the uncharacterized ORF YDL010W
YKL023W	YKL023W	0.209673	0.0297264	0.204736	0.0421687	0.125211	-0.0437288	Putative protein of unknown function; predicted by computational methods to be involved in mRNA degradation; green fluorescent protein (GFP)-fusion protein localizes to the cytoplasm
YKL097C	YKL097C	0.20905	0.0934621	0.090113	-0.167112	0.180266	-0.0110904	Dubious open reading frame; unlikely to encode a functional protein, based on available experimental and comparative sequence data; not conserved in closely related Saccharomyces species
YBR189W	RPS9B	0.208986	0	0.300077	0.0890409	0.242229	-0.359065	Protein component of the small (40S) ribosomal subunit; homologous to mammalian ribosomal protein S9 and bacterial S4; RPS9B has a paralog, RPS9A, that arose from the whole genome duplication
YPL035C	YPL035C	0.208864	0	0.155249	0.0421792	0.125438	0.049937	Dubious open reading frame; unlikely to encode a functional protein, based on available experimental and comparative sequence data; partially overlaps the uncharacterized gene YPL034W; YPL035C is not an essential gene
YBR040W	FIG1	0.208862	0.0116104	-0.00353866	0.026055	0.010482	-0.0769012	Integral membrane protein required for efficient mating; may participate in or regulate the low affinity Ca2+ influx system, which affects intracellular signaling and cell-cell fusion during mating
YPL104W	MSD1	0.208849	0.0337581	0.187176	0.215674	-0.522534	-0.365284	Mitochondrial aspartyl-tRNA synthetase; required for acylation of aspartyl-tRNA; yeast and bacterial aspartyl-, asparaginyl-, and lysyl-tRNA synthetases contain regions with high sequence similarity, suggesting a common ancestral gene
YNL325C	FIG4	0.208014	-0.258718	0.243873	0.255134	0.300909	0.171041	Phosphatidylinositol 3,5-bisphosphate (PtdIns[3,5]P) phosphatase; required for efficient mating and response to osmotic shock; physically associates with and regulated by Vac14p; contains a SAC1-like domain; homologous to human FIG4, which is associated with CMT4J, a form of Charcot-Marie-Tooth disorder
YMR171C	EAR1	0.207956	0	0.054207	0.0745952	0.319632	0.0458438	Specificity factor required for Rsp5p-dependent ubiquitination; also required for sorting of specific cargo proteins at the multivesicular body; mRNA is targeted to the bud via the mRNA transport system involving She2p
YLR063W	BMT6	0.207867	0.03959	-0.0602995	-0.0343399	-0.122335	-0.0533639	Methyltransferase required for m3U2843 methylation of the 25S rRNA; S-adenosylmethionine-dependent; green fluorescent protein (GFP)-fusion protein localizes to the cytoplasm; YLR063W is not an essential gene
YLR460C	YLR460C	0.207587	0.263561	-0.0204215	0.134224	0.415507	0.0912767	Member of the quinone oxidoreductase family; up-regulated in response to the fungicide mancozeb; possibly up-regulated by iodine
YDR347W	MRP1	0.207561	0.025915	0.389142	0.0992265	-0.404178	-0.246075	Mitochondrial ribosomal protein of the small subunit; MRP1 exhibits genetic interactions with PET122, encoding a COX3-specific translational activator, and with PET123, encoding a small subunit mitochondrial ribosomal protein
YDL019C	OSH2	0.207441	0.266601	-0.144507	0	-0.00329106	-0.346793	Member of an oxysterol-binding protein family with seven members; in S. cerevisiae, family members have overlapping, redundant functions in sterol metabolism and collectively perform a function essential for viability; contains FFAT motif; interacts with ER anchor Scs2p at patches at the plasma membrane and at the nuclear envelope; regulated by sterol binding; OSH2 has a paralog, SWH1, that arose…
YGR026W	YGR026W	0.207405	-0.0889009	0.0768993	-0.11237	0.306684	0.123955	Putative protein of unknown function; green fluorescent protein (GFP)-fusion protein localizes to the cell periphery
YPL273W	SAM4	0.207324	0.21477	0.049396	-0.0127861	0.206201	-0.0148326	S-adenosylmethionine-homocysteine methyltransferase; functions along with Mht1p in the conversion of S-adenosylmethionine (AdoMet) to methionine to control the methionine/AdoMet ratio; SAM4 has a paralog, YMR321C, that arose from a single-locus duplication
YGR200C	ELP2	0.207078	-0.0218982	0.154748	0.0637853	0.32402	0.147392	Subunit of Elongator complex; binds to microtubules via conserved alkaline residues; has two seven-bladed WD40 &#946; propellers; Elongator complex is required for modification of wobble nucleosides in tRNA; target of Kluyveromyces lactis zymocin
YBR042C	CST26	0.206926	0.03106	-0.0951952	0	-0.0662087	-0.13082	Putative transferase involved in phospholipid biosynthesis; required for incorporation of stearic acid into phosphatidylinositol; affects chromosome stability when overexpressed; CST26 has a paralog, YDR018C, that arose from the whole genome duplication
YMR023C	MSS1	0.206917	0	-0.0636716	-0.292323	0.0659278	-0.211186	Mitochondrial protein; forms a heterodimer complex with Mto1p that performs the 5-carboxymethylaminomethyl modification of the wobble uridine base in mitochondrial tRNAs; similar to human GTPBP3
YPR172W	YPR172W	0.206631	0.140937	0.076374	0.112322	0.177514	0.00463341	Protein of unknown function; predicted to encode a pyridoxal 5'-phosphate synthase based on sequence similarity but purified protein does not possess this activity, nor does it bind flavin mononucleotide (FMN); transcriptionally activated by Yrm1p along with genes involved in multidrug resistance; YPR172W has a paralog, YLR456W, that arose from the whole genome duplication
YNL076W	MKS1	0.206263	0	-0.201641	-0.155783	-0.20647	-0.0972769	Pleiotropic negative transcriptional regulator; involved in Ras-CAMP and lysine biosynthetic pathways and nitrogen regulation; involved in retrograde (RTG) mitochondria-to-nucleus signaling
YNL281W	HCH1	0.206235	0	-0.0313538	0.00800744	0.00215531	0.0449461	Heat shock protein regulator; binds to Hsp90p and may stimulate ATPase activity; originally identified as a high-copy number suppressor of a HSP90 loss-of-function mutation; role in regulating Hsp90 inhibitor drug sensitivity; GFP-fusion protein localizes to the cytoplasm and nucleus; protein abundance increases in response to DNA replication stress
YPR171W	BSP1	0.206067	0.169386	0.0425386	-0.0449503	-0.0275506	-0.189351	Adapter that links synaptojanins to the cortical actin cytoskeleton; the synaptojanins are Inp52p and Inp53p
YJR062C	NTA1	0.205873	0	0.0739541	-0.0844586	0.123586	0.0402537	Amidase; removes the amide group from N-terminal asparagine and glutamine residues to generate proteins with N-terminal aspartate and glutamate residues that are targets of ubiquitin-mediated degradation
YAL015C	NTG1	0.205726	0	0.206224	-0.00553397	0.320226	0.0493651	DNA N-glycosylase and apurinic/apyrimidinic (AP) lyase; involved in base excision repair; acts in both nucleus and mitochondrion; creates a double-strand break at mtDNA origins that stimulates replication in response to oxidative stress; required for maintaining mitochondrial genome integrity; NTG1 has a paralog, NTG2, that arose from the whole genome duplication
YLR120C	YPS1	0.205515	0.0848657	-0.220317	-0.0032322	-0.202593	-0.262623	Aspartic protease; hyperglycosylated member of the yapsin family of proteases, attached to the plasma membrane via a glycosylphosphatidylinositol (GPI) anchor; involved in nutrient limitation-induced cleavage of the extracellular inhibitory domain of signaling mucin Msb2p, resulting in activation of the filamentous growth MAPK pathway; involved with other yapsins in the cell wall integrity respon…
YLR285W	NNT1	0.205328	-0.0470187	0.0647221	-0.0245536	0.201699	-0.00170092	S-adenosylmethionine-dependent methyltransferase; novel N-terminal protein methyltransferase that trimethylates the N-terminal glycine residue (G2) and also dimethylates lysine (K3) on elongation factor eEF1A (Tef1p/Tef2p); has a role in rDNA silencing and in lifespan determination
YOL155C	HPF1	0.204976	-0.0185807	0.218118	0.112144	0.0432034	-0.109918	Haze-protective mannoprotein; reduces the particle size of aggregated proteins in white wines
YNL089C	YNL089C	0.204922	0.0132797	0.166224	0.0385778	-0.0204969	-0.250419	Dubious open reading frame unlikely to encode a functional protein; almost completely overlaps YNL090W/RHO2 which encodes a small GTPase of the Rho/Rac subfamily of Ras-like proteins
YGL084C	GUP1	0.204552	0.224757	-0.180904	0	-0.0912436	-0.0876217	Plasma membrane protein involved in remodeling GPI anchors; member of the MBOAT family of putative membrane-bound O-acyltransferases; role in misfolded protein quality control; proposed to be involved in glycerol transport; homolog of the mammalian Hedgehog pathway modulator HHATL; GUP1 has a paralog, GUP2, that arose from the whole genome duplication
YOR144C	ELG1	0.204405	-0.157847	0.206727	0.0502906	0.31323	0.481	Subunit of an alternative replication factor C complex; important for DNA replication and genome integrity; suppresses spontaneous DNA damage; involved in homologous recombination-mediated repair and telomere homeostasis; required for PCNA (Pol30p) unloading during DNA replication
YJR102C	VPS25	0.204302	0.209667	0.227068	0	-0.229461	-0.297278	Component of the ESCRT-II complex; ESCRT-II is involved in ubiquitin-dependent sorting of proteins into the endosome
YGR163W	GTR2	0.204218	-0.0454709	0.0976171	0.100552	0.253386	0.329445	Subunit of a TORC1-stimulating GTPase complex; subunit of the Gtr1-Gtr2 GTPase complex that stimulates TORC1 in response to amino acid stimulation; stimulates the GTPase activity of Gtr1p; negatively regulates the Ran/Tc4 GTPase cycle; activates transcription; tethered to the vacuolar membrane as part of the EGO complex (EGOC); required for sorting of Gap1p; activated by the the Lst4p-Lst7p GAP c…
YNL198C	YNL198C	0.204187	0	0.327166	0.222445	0.0855743	0.0248267	Dubious open reading frame; unlikely to encode a functional protein, based on available experimental and comparative sequence data
YCL049C	YCL049C	0.20377	2.14734e-05	0.0685078	0.038136	0.114463	0.0974535	Protein of unknown function; localizes to membrane fraction; YCL049C is not an essential gene
YDL154W	MSH5	0.203168	0.00911219	0.0465426	-0.125438	0.230251	0.0282522	Protein of the MutS family; forms a dimer with Msh4p that facilitates crossovers between homologs during meiosis; msh5-Y823H mutation confers tolerance to DNA alkylating agents; homologs present in C. elegans and humans
YBR222C	PCS60	0.203021	-0.0328491	0.244394	0.0205523	0.166779	0.05146	Oxalyl-CoA synthetase; capable of catalyzing conversion of oxalate to oxalyl-CoA; catalyzes first step in pathway of oxalate degradation that functions to protect yeast from inhibitory effects of oxalate; peroxisomal protein that binds mRNA; localizes to both peroxisomal peripheral membrane and matrix, expression is highly inducible by oleic acid; similar to E. coli long chain acyl-CoA synthetase
YDR285W	ZIP1	0.202302	0.0790021	0.13508	0	-0.219845	0.0695266	Transverse filament protein of the synaptonemal complex; required for normal levels of meiotic recombination and pairing between homologous chromosome during meiosis; required for meiotic recombination between non-allelc sites; potential Cdc28p substrate
YPL080C	YPL080C	0.201582	0.070219	0.0125478	0	0.400673	0.0897215	Dubious open reading frame; unlikely to encode a functional protein, based on available experimental and comparative sequence data
YAL012W	CYS3	0.200963	-0.0836371	0.0607519	0.0138854	0.133104	0.0622002	Cystathionine gamma-lyase; catalyzes one of the two reactions involved in the transsulfuration pathway that yields cysteine from homocysteine with the intermediary formation of cystathionine; protein abundance increases in response to DNA replication stress
YLR036C	YLR036C	0.200825	0	0.0877738	-0.183049	0.0346855	0.00459562	Putative protein predicted to have transmembrane domains; interacts with HSP90 by yeast two-hybrid analysis; YLR036C is not an essential protein
YLR427W	MAG2	0.200748	0.0457766	0.222428	0.224279	-0.287554	-0.35148	Cytoplasmic protein of unknown function; induced in response to mycotoxin patulin; ubiquitinated protein similar to the human ring finger motif protein RNF10; predicted to be involved in repair of alkylated DNA due to interaction with MAG1
YOR255W	OSW1	0.200609	0.238825	0.0975382	-0.0522628	0.278157	0.130946	Protein involved in sporulation; required for the construction of the outer spore wall layers; required for proper localization of Spo14p
YBR035C	PDX3	0.200474	0.126099	0.0965678	0.092499	0.0424715	0.107525	Pyridoxine (pyridoxamine) phosphate oxidase; has homologs in E. coli and Myxococcus xanthus; transcription is under the general control of nitrogen metabolism
YBR051W	YBR051W	0.20042	-0.111857	0.110799	0.149216	0.0012894	0.00443813	Dubious open reading frame; unlikely to encode a functional protein, based on available experimental and comparative sequence data; partially overlaps the REG2/YBR050C regulatory subunit of the Glc7p type-1 protein phosphatase
YGR242W	YGR242W	0.200103	0.0171629	0.0886646	0.0584094	0.0361224	-0.0482199	Dubious open reading frame; unlikely to encode a functional protein, based on available experimental and comparative sequence data; partially overlaps the verified ORF YAP1802/YGR241C
YHL047C	ARN2	0.199946	0.033937	-0.127482	-0.00656386	0.243627	0.0818523	Transporter; member of the ARN family of transporters that specifically recognize siderophore-iron chelates; responsible for uptake of iron bound to the siderophore triacetylfusarinine C
YMR322C	SNO4	0.199934	0.0154551	0.147122	-0.294202	-0.0883638	-0.00606633	Possible chaperone and cysteine protease; required for transcriptional reprogramming during the diauxic shift and for survival in stationary phase; similar to bacterial Hsp31 and yeast Hsp31p, Hsp32p, and Hsp33p; DJ-1/ThiJ/PfpI superfamily member; predicted involvement in pyridoxine metabolism; induced by mild heat stress and copper deprivation
YKL039W	PTM1	0.199389	0.0815112	0.149637	-0.083632	-0.0681795	-0.0280058	Protein of unknown function; copurifies with late Golgi vesicles containing the v-SNARE Tlg2p; PTM1 has a paralog, YHL017W, that arose from the whole genome duplication
YPL049C	DIG1	0.198991	0.00723776	-0.033649	-0.200742	-0.229363	-0.0612752	MAP kinase-responsive inhibitor of the Ste12p transcription factor; involved in the regulation of mating-specific genes and the invasive growth pathway; related regulators Dig1p and Dig2p bind to Ste12p; DIG1 has a paralog, DIG2, that arose from the whole genome duplication
YGR003W	CUL3	0.198924	0.296165	-0.0205676	0.0292219	0.158537	-0.163999	Ubiquitin-protein ligase; forms a complex with Elc1p that polyubiquitylates monoubiquitylated RNA polymerase II to trigger its proteolysis; cullin family member with similarity to Cdc53p and human CUL3
YOR229W	WTM2	0.198838	0.114904	-0.0946988	-0.106995	0.156349	-0.142725	Transcriptional modulator; involved in regulation of meiosis, silencing, and expression of RNR genes; involved in response to replication stress; contains WD repeats; relocalizes to the cytosol in response to hypoxia; WTM2 has a paralog, UME1, that arose from the whole genome duplication
YMR018W	YMR018W	0.19844	0.123095	-0.0334351	-0.0427637	0.0275615	0.137122	Putative protein of unknown function with similarity to human PEX5Rp; transcription increases during colony development similar to genes involved in peroxisome biogenesis; YMR018W is not an essential gene; PEX5Rp is also known as peroxin protein 5 related protein
YMR320W	YMR320W	0.198147	0.0978686	-0.0682245	-0.0870144	0.252092	0.200272	Dubious open reading frame; unlikely to encode a functional protein, based on available experimental and comparative sequence data
YJL168C	SET2	0.197774	-0.0312469	-0.135527	0.0449831	0.368765	0.0705666	Histone methyltransferase with a role in transcriptional elongation; methylates H3 lysine 36 (H3K36), which suppresses incorporation of acetylated histones and signals for the deacetylation of these histones within transcribed genes; associates with the C-terminal domain(CTD) of Rpo21p; H3K36me3 (trimethylation) requires Spt6p, proline 38 on H3, CTD of Rpo21p, Ctk1p, and C-terminal SRI domain of …
YGL260W	YGL260W	0.197522	0.138743	0.365265	-0.00187827	0.257552	0.0732078	Putative protein of unknown function; transcription is significantly increased in a NAP1 deletion background; deletion mutant has increased accumulation of nickel and selenium
YGR077C	PEX8	0.197398	0.0691523	-0.0904397	0.0923866	0.161812	-0.0196787	Intraperoxisomal organizer of the peroxisomal import machinery; organizes the formation of the importomer complex, bridging the docking complex with the RING finger complex; tightly associated with the lumenal face of the peroxisomal membrane; essential for peroxisome biogenesis; binds PTS1-signal receptor Pex5p, and PTS2-signal receptor Pex7p
YOR091W	TMA46	0.197051	0.0393619	0.0402814	0.00478216	0.129577	-0.0263077	Protein of unknown function that associates with translating ribosomes; interacts with GTPase Rbg1p
YPL095C	EEB1	0.19691	-0.0188637	0.115192	0.15206	0.229477	0.187374	Acyl-coenzymeA:ethanol O-acyltransferase; responsible for the major part of medium-chain fatty acid ethyl ester biosynthesis during fermentation; possesses short-chain esterase activity; may be involved in lipid metabolism and detoxification; EEB1 has a paralog, EHT1, that arose from the whole genome duplication
YLR202C	YLR202C	0.196392	-0.0970327	-0.136054	0.162858	-0.150474	-0.106929	Dubious open reading frame; unlikely to encode a functional protein, based on available experimental and comparative sequence data; partially overlaps the verified ORF YLR201C; ORF contains a putative intron
YDR036C	EHD3	0.196382	0.0617764	-0.121129	-0.146024	-0.0141251	-0.0767509	3-hydroxyisobutyryl-CoA hydrolase; member of a family of enoyl-CoA hydratase/isomerases; non-tagged protein is detected in highly purified mitochondria in high-throughput studies; phosphorylated; mutation affects fluid-phase endocytosis
YDR322W	MRPL35	0.195771	0	0.272864	-0.00161298	-0.334939	-0.176416	Mitochondrial ribosomal protein of the large subunit
YDR335W	MSN5	0.195318	-0.0635786	0.132867	0	0.549256	0.21255	Karyopherin; involved in nuclear import and export of proteins, including import of replication protein A and export of Far1p and transcription factors Swi5p, Swi6p, Msn2p, and Pho4p; required for re-export of mature tRNAs after their retrograde import from the cytoplasm; exportin-5 homolog
YMR127C	SAS2	0.195138	0.146681	-0.42116	-0.152896	-0.359784	-0.0232749	Histone acetyltransferase (HAT) catalytic subunit of the SAS complex; acetylates free histones and nucleosomes and regulates transcriptional silencing; member of the MYSTacetyltransferase family; other members are Sas4p and Sas5p
YBR197C	YBR197C	0.195131	0.0504341	-0.119015	-0.116592	0.174165	-0.0340811	Protein of unknown function; green fluorescent protein (GFP)-fusion protein localizes to the cytoplasm and nucleus; YBR197C is not an essential gene; relative distribution to the nucleus increases upon DNA replication stress; YBR197C has a paralog, YPL077C, that arose from the whole genome duplication
YGR034W	RPL26B	0.195005	0.0793908	0.0285827	0	0.0246968	-0.00231569	Ribosomal 60S subunit protein L26B; binds to 5.8S rRNA; non-essential even when paralog is also deleted; deletion has minimal affections on ribosome biosynthesis; homologous to mammalian ribosomal protein L26 and bacterial L24; RPL26B has a paralog, RPL26A, that arose from the whole genome duplication
YML082W	STR2_paralog	0.194613	0.244517	0.0397773	-0.270985	0.233567	0.161964	Putative protein predicted to have carbon-sulfur lyase activity; transcriptionally regulated by Upc2p via an upstream sterol response element; green fluorescent protein (GFP)-fusion protein localizes to the nucleus and the cytoplasm; not an essential gene; YML082W has a paralog, STR2, that arose from the whole genome duplication
YKL212W	SAC1	0.194557	0.172143	-0.3156	0	0.0790558	0.0078259	Phosphatidylinositol phosphate (PtdInsP) phosphatase; involved in hydrolysis of PtdIns[4]P in the early and medial Golgi; regulated by interaction with Vps74p; ER localized transmembrane protein which cycles through the Golgi; involved in protein trafficking and processing, secretion, and cell wall maintenance; regulates sphingolipid biosynthesis through the modulation of PtdIns(4)P metabolism
YPL208W	RKM1	0.194417	0	0.0492244	-0.0724431	0.168018	0.0558504	SET-domain lysine-N-methyltransferase; catalyzes the formation of dimethyllysine residues on the large ribosomal subunit proteins L23 (Rpl23Ap and Rpl23Bp) and monomethyllysine residues on L18 (Rps18Ap and Rps18Bp)
YMR142C	RPL13B	0.19417	0	-0.0675163	0.00821724	0.101976	0.112709	Ribosomal 60S subunit protein L13B; not essential for viability; homologous to mammalian ribosomal protein L13, no bacterial homolog; RPL13B has a paralog, RPL13A, that arose from the whole genome duplication
YHL037C	YHL037C	0.193755	0	-0.256426	-0.0216031	0.117649	0.0703496	Dubious open reading frame; unlikely to encode a functional protein, based on available experimental and comparative sequence data
YDR065W	RRG1	0.193551	-0.0771885	0.357779	0.406139	-0.0105582	-0.236517	Protein of unknown function; required for vacuolar acidification and mitochondrial genome maintenance; the authentic, non-tagged protein is detected in highly purified mitochondria in high-throughput studies
YMR109W	MYO5	0.19342	0.173282	0.11987	0.147829	0.111707	-0.135167	One of two type I myosin motors; contains proline-rich tail homology 2 (TH2) and SH3 domains; MYO5 deletion has little effect on growth, but myo3 myo5 double deletion causes severe defects in growth and actin cytoskeleton organization; MYO5 has a paralog, MYO3, that arose from the whole genome duplication
YDR281C	PHM6	0.193367	0.0224619	-0.0800311	-0.0232449	0.0359049	0.0628445	Protein of unknown function; expression is regulated by phosphate levels
YDR202C	RAV2	0.193177	0.351141	0.0273299	-0.132222	0.265152	0.570064	Subunit of RAVE complex (Rav1p, Rav2p, Skp1p); the RAVE complex associates with the V1 domain of the vacuolar membrane (H+)-ATPase (V-ATPase) and promotes assembly and reassembly of the holoenzyme
YBL068W	PRS4	0.193141	0	0.056368	0.0399497	0.00152412	0.114049	5-phospho-ribosyl-1(alpha)-pyrophosphate synthetase, synthesizes PRPP; which is required for nucleotide, histidine, and tryptophan biosynthesis; one of five related enzymes, which are active as heteromultimeric complexes; PRS4 has a paralog, PRS2, that arose from the whole genome duplication; a missense mutation in the conserved residue R196 of its human homolog PRPS1 is pathogenic
YPL125W	KAP120	0.193119	-0.126444	0.175174	0.118149	0.244411	-0.0609401	Karyopherin responsible for the nuclear import of Rpf1p; Rpf1p is a ribosome maturation factor
YDR019C	GCV1	0.193091	0.232545	0.0958448	0.0446126	0.0769059	-0.063896	T subunit of the mitochondrial glycine decarboxylase complex; glycine decarboxylase is required for the catabolism of glycine to 5,10-methylene-THF; expression is regulated by levels of levels of 5,10-methylene-THF in the cytoplasm
YIL009C-A	EST3	0.193069	0.0954637	0.0647036	0	-0.0808662	-0.221135	Component of the telomerase holoenzyme; involved in telomere replication; synthesis of the full-length protein results from a programmed +1 ribosomal frameshift
YJL191W	RPS14B	0.193014	0.147411	-0.393007	-0.383068	0.163892	0.0451248	Protein component of the small (40S) ribosomal subunit; required for ribosome assembly and 20S pre-rRNA processing; mutations confer cryptopleurine resistance; homologous to mammalian ribosomal protein S14 and bacterial S11; RPS14B has a paralog, RPS14A, that arose from the whole genome duplication
YML050W	AIM32	0.19272	0	-0.186434	-0.172167	-0.134086	-0.0774288	Protein of unknown function; null mutant is viable and displays elevated frequency of mitochondrial genome loss
YDR295C	HDA2	0.192617	0.0823375	0.15512	-0.0853648	0.171858	0.018895	Subunit of the HDA1 histone deacetylase complex; possibly tetrameric trichostatin A-sensitive class II histone deacetylase complex contains Hda1p homodimer and an Hda2p-Hda3p heterodimer; involved in telomere maintenance; relocalizes to the cytosol in response to hypoxia
YLR312C	ATG39	0.192419	0.0149412	0.0313367	-0.265638	0.375957	-0.059592	Autophagy receptor with a role in degradation of the ER and nucleus; involved specifically in autophagy of perinuclear endoplasmic reticulum in response to nitrogen starvation or rapamycin treatment; localizes to the perinuclear ER
YOR152C	ATG40	0.192292	-0.00954937	0.118326	0.0165071	0.0267198	-0.00689073	Autophagy receptor with a role in endoplasmic reticulum degradation; involved specifically in autophagy of cortical and cytoplasmic ER in response to nitrogen starvation or rapamycin treatment; localizes to the cortical and cytoplasmic ER; similar to human FAM134B, which is also involved in ER autophagy and is associated with sensory neuropathy
YIL054W	YIL054W	0.191818	0.066107	0.278625	-0.0205669	0.215002	0.00707644	Protein of unknown function; expressed at both mRNA and protein levels
YGR063C	SPT4	0.191433	-0.0176114	0.0394641	0.0583955	-0.117698	-0.0950506	Component of the universally conserved Spt4/5 complex (DSIF complex); the complex has multiple roles in concert with RNA polymerases I and II, including regulation of transcription elongation, RNA processing, quality control, and transcription-coupled DNA repair; Spt4p also localizes to kinetochores and heterochromatin and affects chromosome dynamics and silencing; required for transcription thro…
YBR224W	YBR224W	0.191408	0.0120421	0.185471	0	0.160488	-0.00103235	Dubious open reading frame; unlikely to encode a functional protein, based on available experimental and comparative sequence data; partially overlaps the verified gene TDP1
YGR231C	PHB2	0.191268	0.0179213	0.299386	0.162374	0.184106	-0.176529	Subunit of the prohibitin complex (Phb1p-Phb2p); prohibitin is a 1.2 MDa ring-shaped inner mitochondrial membrane chaperone that stabilizes newly synthesized proteins; determinant of replicative life span; involved in mitochondrial segregation; prohibitin deficiency induces a mitochondrial unfolded protein response (mtUPR)
YFR022W	ROG3	0.191246	0.161394	0.142893	-0.0762328	0.140367	0.138528	Alpha-arrestin involved in ubiquitin-dependent endocytosis; contributes to desensitization of agonist-occupied alpha-factor receptor Ste2p by Rsp5p-independent internalization; PPXY motif-mediated binding of the ubiquitin ligase Rsp5p is not required for adaptation; mutation suppresses the temperature sensitivity of an mck1 rim11 double mutant; ROG3 has a paralog, ROD1, that arose from the whole …
YKL138C	MRPL31	0.191205	-0.1281	0.287903	0.278454	-0.789038	-0.196932	Mitochondrial ribosomal protein of the large subunit
YJL198W	PHO90	0.191079	0.098193	0.0424128	0.0485741	-0.0450675	-0.05827	Low-affinity phosphate transporter; acts upstream of Pho81p in regulation of the PHO pathway; deletion of pho84, pho87, pho89, pho90, and pho91 causes synthetic lethality; transcription independent of Pi and Pho4p activity; overexpression results in vigorous growth; PHO90 has a paralog, PHO87, that arose from the whole genome duplication
YCL011C	GBP2	0.190932	-0.0324864	0.0076117	0	-0.213398	-0.104554	Poly(A+) RNA-binding protein; key surveillance factor for the selective export of spliced mRNAs from the nucleus to the cytoplasm; preference for intron-containing genes; similar to Npl3p; also binds single-stranded telomeric repeat sequence in vitro; relocalizes to the cytosol in response to hypoxia; GBP2 has a paralog, HRB1, that arose from the whole genome duplication
YGR117C	YGR117C	0.190153	0.0643787	-0.0947021	0	-0.0694607	-0.152379	Putative protein of unknown function; green fluorescent protein (GFP)-fusion protein localizes to the cytoplasm
YGR142W	BTN2	0.190153	0.119922	0.206201	-0.146978	0.0874427	0.143552	v-SNARE binding protein; facilitates specific protein retrieval from a late endosome to the Golgi; modulates arginine uptake, possible role in mediating pH homeostasis between the vacuole and plasma membrane H(+)-ATPase; contributes to prion curing; BTN2 has a paralog, CUR1, that arose from the whole genome duplication
YKL106W	AAT1	0.190142	0.0167774	0.00720384	-0.470007	0.0718436	-0.124529	Mitochondrial aspartate aminotransferase; catalyzes the conversion of oxaloacetate to aspartate in aspartate and asparagine biosynthesis
YBR178W	YBR178W	0.189746	0	-0.184922	0.143682	-0.0773676	0.0496697	Dubious open reading frame; unlikely to encode a functional protein, based on available experimental and comparative sequence data; partially overlaps the verified gene YBR177C
YLL042C	ATG10	0.189328	0.152787	0.00363541	-0.050303	0.176738	0.0159993	Conserved E2-like conjugating enzyme; mediates formation of the Atg12p-Atg5p conjugate, which is a critical step in autophagy
YLR426W	TDA5	0.188917	0.0413869	0.0108043	0	0.807143	0.00382771	Putative protein of unknown function; detected in highly purified mitochondria in high-throughput studies; proposed to be involved in resistance to mechlorethamine and streptozotocin; null mutant sensitive to expression of top1-T722A allele
YFR016C	YFR016C	0.188768	0.18154	-0.0308051	-0.0797923	-0.0111422	-0.0290674	Protein of unknown function; green fluorescent protein (GFP)-fusion protein localizes to the cytoplasm and bud; interacts with Spa2p; YFR016C is not an essential gene
YMR264W	CUE1	0.188481	-0.0216197	-0.164114	-0.0796295	0.27159	0.266654	Ubiquitin-binding protein; endoplasmic reticulum membrane protein that recruits the ubiquitin-conjugating enzyme Ubc7p to the ER where it functions in protein degradation; contains a CUE domain that binds ubiquitin to facilitate intramolecular monoubiquitination; CUE1 has a paralog, CUE4, that arose from the whole genome duplication
YGL162W	SUT1	0.188406	-0.183832	0.483788	0.110066	0.461047	-0.00329727	Zn(II)2Cys6 family transcription factor; positively regulates sterol uptake genes under anaerobic conditions; involved in hypoxic gene expression; represses filamentation-inducing genes during vegetative growth; positively regulates mating with SUT2 by repressing expression of genes that act as mating inhibitors; repressed by STE12; relocalizes from the nucleus to the cytoplasm upon DNA replicati…
YOL013W-A	YOL013W-A	0.188396	0.00953735	-0.292868	-0.044655	0.259012	-0.0302935	Putative protein of unknown function; identified by SAGE
YGR080W	TWF1	0.188373	0	0.0230234	-0.0216007	0.128697	0.0763759	Twinfilin; highly conserved actin monomer-sequestering protein involved in regulation of the cortical actin cytoskeleton; coordinates actin filament severing and monomer sequestering at sites of rapid actin turnover; composed of two cofilin-like regions, localizes actin monomers to sites of rapid filament assembly
YOR014W	RTS1	0.188298	0.00812286	0.108392	0.0257465	0.619103	0.0438867	B-type regulatory subunit of protein phosphatase 2A (PP2A); Rts1p and Cdc55p are alternative regulatory subunits for PP2A catalytic subunits, Pph21p and Pph22p; PP2A-Rts1p protects cohesin when recruited by Sgo1p to the pericentromere; highly enriched at centromeres in the absence of Cdc55p; required for maintenance of septin ring organization during cytokinesis, for ring disassembly in G1 and fo…
YLR185W	RPL37A	0.188137	-0.0397813	0.0289751	-0.009471	0.0758789	0.00205159	Ribosomal 60S subunit protein L37A; required for processing of 27SB pre-rRNA and formation of stable 66S assembly intermediates; homologous to mammalian ribosomal protein L37, no bacterial homolog; RPL37A has a paralog, RPL37B, that arose from the whole genome duplication
YDL122W	UBP1	0.187821	-0.204811	0.20941	-0.166076	0.567289	0.224746	Ubiquitin-specific protease; removes ubiquitin from ubiquitinated proteins; cleaves at the C terminus of ubiquitin fusions irrespective of their size; capable of cleaving polyubiquitin chains
YGL259W	YPS5	0.187403	0.0831878	0.0746676	0.0964302	0.14706	-0.081969	Protein with similarity to GPI-anchored aspartic proteases; such proteases are Yap1p and Yap3p
YPL156C	PRM4	0.187316	0	0.518641	0.16454	0.156822	0.181001	Pheromone-regulated protein proposed to be involved in mating; predicted to have 1 transmembrane segment; transcriptionally regulated by Ste12p during mating and by Cat8p during the diauxic shift
YFL013W-A	YFL013W-A	0.187283	0.0970881	-0.339042	0.421896	-0.203049	-0.186006	Dubious open reading frame; unlikely to encode a functional protein, based on available experimental and comparative sequence data; partially overlaps IES1/YFL013C; identified by gene-trapping, microarray expression analysis, and genome-wide homology searching
YGL218W	YGL218W	0.187109	0.360369	0.165719	0.170386	-0.206241	-0.434524	Dubious open reading frame; unlikely to encode a functional protein, based on available experimental and comparative sequence data; not conserved in closely related Saccharomyces species; 93% of ORF overlaps the verified gene MDM34; deletion in cyr1 mutant results in loss of stress resistance
YJL132W	YJL132W	0.186995	0.00974547	-0.420009	-0.16855	-0.164865	-0.0531069	Putative protein of unknown function; localizes to the membrane fraction; possible Zap1p-regulated target gene induced by zinc deficiency; YJL132W is a non-essential gene
YBL095W	MRX3	0.186847	0.044481	-0.0708375	0.0415929	0.073618	-0.122096	Protein that associates with mitochondrial ribosome; likely functions in cristae junction formation; the authentic, non-tagged protein is detected in highly purified mitochondria in high-throughput studies
YOR253W	NAT5	0.186808	-0.0149284	-0.187742	-0.231279	-0.0504245	0.0461245	Subunit of protein N-terminal acetyltransferase NatA; NatA is comprised of Nat1p, Ard1p, and Nat5p; N-terminally acetylates many proteins, which influences multiple processes such as the cell cycle, heat-shock resistance, mating, sporulation, and telomeric silencing
YBR120C	CBP6	0.186789	0.0228714	0.0133207	-0.205084	0.230405	0.18567	Mitochondrial protein required for translation of the COB mRNA; forms a complex with Cbp3p that binds to mt ribosomes near the polypeptide tunnel exit and promotes efficient translation of the COB mRNA; Cbp3p-Cbp6p complex also interacts with newly synthesized cytochrome b (Cobp) and Cbp4p to promote assembly of Cobp into the cytochrome bc1 complex; Cbp3p-Cbp6p complex is sequestered if assembly …
YDR063W	AIM7	0.186769	0.042987	-0.0352817	0	-0.0087252	-0.120827	Protein that interacts with Arp2/3 complex; interacts with Arp2/3 complex to stimulate actin filament debranching and inhibit actin nucleation; has similarity to Cof1p and also to human glia maturation factor (GMF); null mutant displays elevated mitochondrial genome loss
YMR070W	MOT3	0.186503	-0.0418077	0.0219512	0.0557645	0.0923214	0.003755	Transcriptional repressor and activator with two C2-H2 zinc fingers; involved in repression of a subset of hypoxic genes by Rox1p, repression of several DAN/TIR genes during aerobic growth and ergosterol biosynthetic genes in response to hyperosmotic stress; contributes to recruitment of Tup1p-Cyc8p general repressor to promoters; involved in positive transcriptional regulation of CWP2 and other …
YDR157W	YDR157W	0.186202	0	-0.241173	-0.0818344	-0.319435	-0.0910247	Dubious open reading frame; unlikely to encode a functional protein, based on available experimental and comparative sequence data
YFL032W	YFL032W	0.186018	0.185193	0.0434707	0.00424406	-0.344974	-0.161806	Dubious open reading frame; unlikely to encode a functional protein, based on available experimental and comparative sequence data; partially overlaps the verified gene HAC1/YFL031W; YFL032W is not an essential gene
YJL142C	IRC9	0.185301	0.276921	0.336539	-0.243212	-0.123931	0.0558364	Dubious open reading frame; unlikely to encode a functional protein, based on available experimental and comparative sequence data; partially overlaps verified gene YJL141C; null mutant displays increased levels of spontaneous Rad52p foci
YLR326W	YLR326W	0.18522	-0.0872378	0.39408	0.221014	0.615204	0.223778	Putative protein of unknown function; predicted to be palmitoylated
YBL027W	RPL19B	0.185189	0	0.0214681	-0.00264306	0.451417	0.278037	Ribosomal 60S subunit protein L19B; rpl19a and rpl19b single null mutations result in slow growth, while the double null mutation is lethal; homologous to mammalian ribosomal protein L19, no bacterial homolog; RPL19B has a paralog, RPL19A, that arose from the whole genome duplication
YJR015W	YJR015W	0.185108	-0.0474928	0.36783	0.0405777	0.117929	0.180186	Putative protein of unknown function; localizes to endoplasmic reticulum and cytoplasm; predicted to encode a membrane transporter based on phylogenetic analysis; not an essential gene; YJR015W has a paralog, SNG1, that arose from the whole genome duplication
YOL011W	PLB3	0.185102	0	0.189827	-0.0661565	0.0312399	0.113273	Phospholipase B (lysophospholipase) involved in lipid metabolism; hydrolyzes phosphatidylinositol and phosphatidylserine and displays transacylase activity in vitro; PLB3 has a paralog, PLB1, that arose from the whole genome duplication
YGR227W	DIE2	0.184988	0	0.162956	0.00354538	0.00281222	0.00389813	Dolichyl-phosphoglucose-dependent alpha-1,2-glucosyltransferase; located in the ER; functions in pathway that synthesizes the dolichol-linked oligosaccharide precursor for N-linked protein glycosylation; has a role in regulation of ITR1 and INO1; human homolog ALG10B can complement yeast die2 null mutant
YLR461W	PAU4	0.184332	0.0859799	-0.0516969	-0.0352013	0.247452	0.145998	Member of the seripauperin multigene family; encoded mainly in subtelomeric regions; active during alcoholic fermentation; regulated by anaerobiosis; negatively regulated by oxygen; repressed by heme
YFR055W	IRC7	0.184154	0.0267066	0.0617306	0.125468	-0.137389	0.104162	Beta-lyase involved in the production of thiols; null mutant displays increased levels of spontaneous Rad52p foci; expression induced by nitrogen limitation in a GLN3, GAT1-dependent manner and by copper levels in a Mac1-dependent manner
YHR116W	COX23	0.183599	0.148749	-0.0116482	-0.291936	-0.0190473	0.318658	Protein that functions in mitochondrial copper homeostasis; mitochondrial intermembrane space protein; essential for functional cytochrome oxidase expression; homologous to Cox17p; contains twin cysteine-x9-cysteine motifs
YKL010C	UFD4	0.183475	0	-0.0701633	-0.12995	-0.0526959	0.0146445	Ubiquitin-protein ligase (E3); interacts with Rpt4p and Rpt6p, two subunits of the 19S particle of the 26S proteasome; cytoplasmic E3 involved in the degradation of ubiquitin fusion proteins; relative distribution to the nucleus increases upon DNA replication stress
YBL064C	PRX1	0.183372	0.0890575	0.088296	-0.0370535	0.346435	0.12633	Mitochondrial peroxiredoxin with thioredoxin peroxidase activity; has a role in reduction of hydroperoxides; reactivation requires Trr2p and glutathione; induced during respiratory growth and oxidative stress; phosphorylated; protein abundance increases in response to DNA replication stress
YBR175W	SWD3	0.183287	-0.0345767	0.104509	0	0.0557109	0.0759586	Essential subunit of the COMPASS (Set1C) complex; COMPASS methylates histone H3 on lysine 4 and is required in transcriptional silencing near telomeres; WD40 beta propeller superfamily member and ortholog of mammalian WDR5
YBR205W	KTR3	0.182906	0.10063	-0.148669	0	0.110903	-0.0316697	Putative alpha-1,2-mannosyltransferase; involved in O- and N-linked protein glycosylation; member of the KRE2/MNT1 mannosyltransferase family; Svp26p mediates uptake of Ktr3p into COPII vesicles; relocalizes from nucleus to vacuole upon DNA replication stress
YPL220W	RPL1A	0.182181	0	-0.0499446	-0.0184393	0.347982	0.361572	Ribosomal 60S subunit protein L1A; N-terminally acetylated; homologous to mammalian ribosomal protein L10A and bacterial L1; RPL1A has a paralog, RPL1B, that arose from the whole genome duplication; rpl1a rpl1b double null mutation is lethal
YLR193C	UPS1	0.18181	0.0154938	0.0239088	0.0303793	-0.000963498	-0.0584119	Phosphatidic acid transfer protein; plays a role in phospholipid metabolism by transporting phosphatidic acid from the outer to the inner mitochondrial membrane; localizes to the mitochondrial intermembrane space; null mutant has altered cardiolipin and phosphatidic acid levels; ortholog of human PRELI
YGR130C	YGR130C	0.18176	0.104184	-0.0272751	-0.0892928	-0.0854849	0.172723	Component of the eisosome with unknown function; GFP-fusion protein localizes to the cytoplasm; specifically phosphorylated in vitro by mammalian diphosphoinositol pentakisphosphate (IP7)
YLR070C	XYL2	0.18154	0.145329	0.156147	-0.0249164	0.160553	-0.0312571	Xylitol dehydrogenase; converts xylitol to D-xylulose; expression induced by xylose, even though this pentose sugar is not well utilized by S. cerevisiae; null mutant has cell wall defect
YPL019C	VTC3	0.181375	0.162451	0.0767404	-0.270438	0.395026	0.0127498	Subunit of vacuolar transporter chaperone (VTC) complex; involved in membrane trafficking, vacuolar polyphosphate accumulation, microautophagy and non-autophagic vacuolar fusion; VTC3 has a paralog, VTC2, that arose from the whole genome duplication
YOL053W	AIM39	0.181357	0	0.058164	0.0684215	0.13351	0.0110463	Protein of unknown function; null mutant displays elevated frequency of mitochondrial genome loss
YCR024C	SLM5	0.181073	0	0.462614	0.154783	-0.365057	-0.113123	Mitochondrial asparaginyl-tRNA synthetase
YKR051W	YKR051W	0.181066	-0.210518	0.229399	0.257334	0.23912	0.0415612	Putative protein of unknown function
YLR332W	MID2	0.181065	-0.0210842	0.399989	-0.0302698	0.415743	0.0766795	O-glycosylated plasma membrane protein; acts as a sensor for cell wall integrity signaling and activates the pathway; interacts with Rom2p, a guanine nucleotide exchange factor for Rho1p, and with cell integrity pathway protein Zeo1p; MID2 has a paralog, MTL1, that arose from the whole genome duplication
YDR274C	YDR274C	0.181052	0.0916288	0.0721906	0.0812086	0.0205874	-0.123403	Dubious open reading frame; unlikely to encode a functional protein, based on available experimental and comparative sequence data
YDR271C	YDR271C	0.180994	0.109847	0.187344	-0.0733749	0.115966	0.263398	Dubious open reading frame; unlikely to encode a functional protein, based on available experimental and comparative sequence data; partially overlaps the verified ORF CCC2/YDR270W
YNR037C	RSM19	0.180897	0.0916147	0.300552	0.214507	-0.295205	-0.173745	Mitochondrial ribosomal protein of the small subunit; has similarity to E. coli S19 ribosomal protein
YOR355W	GDS1	0.180816	0	-0.0692753	0.11417	-0.0898641	-0.119063	Protein of unknown function; required for growth on glycerol as a carbon source; the authentic, non-tagged protein is detected in highly purified mitochondria in high-throughput studies
YJL146W	IDS2	0.180801	-0.133912	-0.163816	-0.0809668	0.126357	-0.053873	Protein involved in modulation of Ime2p activity during meiosis; appears to act indirectly to promote Ime2p-mediated late meiotic functions; found in growing cells and degraded during sporulation
YNL044W	YIP3	0.180681	0.0691346	0.0365647	0.137078	-0.0421826	-0.0505361	Protein localized to COPII vesicles; proposed to be involved in ER to Golgi transport; interacts with members of the Rab GTPase family and Yip1p; also interacts with Rtn1p
YPR052C	NHP6A	0.179396	0.0688392	0.215773	-0.0641342	0.210082	0.0316501	High-mobility group (HMG) protein; binds to and remodels nucleosomes; involved in recruiting FACT and other chromatin remodelling complexes to chromosomes; functionally redundant with Nhp6Bp; required for transcriptional initiation fidelity of some tRNA genes; homologous to mammalian HMGB1 and HMGB2; NHP6A has a paralog, NHP6B, that arose from the whole genome duplication; protein abundance incre…
YLR343W	GAS2	0.179331	0.0675217	0.0907557	0.174865	-0.266422	-0.0940546	1,3-beta-glucanosyltransferase; involved with Gas4p in spore wall assembly; has similarity to Gas1p
YNL105W	RRT16	0.179256	0.18034	0.335012	-0.0876324	0.10906	0.183874	Dubious open reading frame; unlikely to encode a functional protein, based on available experimental and comparative sequence data; partially overlaps verified gene INP52; identified in a screen for mutants with decreased levels of rDNA transcription
YGR109C	CLB6	0.179028	-0.0286554	-0.0567182	0.0255436	0.305548	-0.0828707	B-type cyclin involved in DNA replication during S phase; activates Cdc28p to promote initiation of DNA synthesis; functions in formation of mitotic spindles along with Clb3p and Clb4p; most abundant during late G1; CLB6 has a paralog, CLB5, that arose from the whole genome duplication
YNL301C	RPL18B	0.178899	0.0835683	0.0334052	0	0.157244	-0.0894394	Ribosomal 60S subunit protein L18B; homologous to mammalian ribosomal protein L18, no bacterial homolog; RPL18B has a paralog, RPL18A, that arose from the whole genome duplication
YGL236C	MTO1	0.178686	0.0576749	0.0792453	0	0.046621	0.0240899	Mitochondrial protein; forms heterodimer complex with Mss1p that performs 5-carboxymethylaminomethyl modification of the wobble uridine base in mitochondrial tRNAs; required for respiration in paromomycin-resistant 15S rRNA mutants; human homolog MTO1 can complement yeast null mutant
YDR186C	YDR186C	0.178684	0.139789	-0.021123	-0.21636	-0.15515	-0.0312434	Protein of unknown function; may interact with ribosomes, based on co-purification experiments; green fluorescent protein (GFP)-fusion protein localizes to the cytoplasm
YEL038W	UTR4	0.178683	0	-0.0723623	0.0165427	0.16753	-0.031269	Protein with sequence similarity to acireductone synthases; involved in methionine salvage; found in both the cytoplasm and nucleus
YNR021W	YNR021W	0.178639	0.00458732	0.0503816	-0.0921638	0.0450392	0.0198625	Putative protein of unknown function; green fluorescent protein (GFP)-fusion protein localizes to the endoplasmic reticulum; YNR021W is not an essential gene
YGR295C	COS6	0.178622	0.0943772	0.281658	0.169997	0.165395	-0.142961	Endosomal protein involved in turnover of plasma membrane proteins; member of the DUP380 subfamily of conserved, often subtelomeric COS genes; required for the multivesicular vesicle body sorting pathway that internalizes plasma membrane proteins for degradation; Cos proteins provide ubiquitin in trans for nonubiquitinated cargo proteins
YLR393W	ATP10	0.178593	0.0527712	0.0429507	0.0380126	0.267432	-0.068526	Assembly factor for the F0 sector of mitochondrial F1F0 ATP synthase; mitochondrial inner membrane protein; interacts genetically with ATP6
YBR144C	YBR144C	0.178584	0.00384458	0.0436327	0	0.192371	0.0352831	Dubious open reading frame; unlikely to encode a functional protein, based on available experimental and comparative sequence data; YBR144C is not an essential gene
YNL237W	YTP1	0.178512	0	0.107699	0.0451769	-0.20659	-0.157669	Probable type-III integral membrane protein of unknown function; has regions of similarity to mitochondrial electron transport proteins
YLR372W	ELO3	0.178432	0.0786718	0.374705	0	0.36107	0.197052	Elongase; involved in fatty acid and sphingolipid biosynthesis; synthesizes very long chain 20-26-carbon fatty acids from C18-CoA primers; involved in regulation of sphingolipid biosynthesis; lethality of the elo2 elo3 double null mutation is functionally complemented by human ELOVL1 and weakly complemented by human ELOVL3 or ELOV7
YML079W	YML079W	0.178108	-0.115466	-0.0652096	-0.369829	0.159249	0.143906	Non-essential protein of unknown function; has structural resemblance to plant storage and ligand binding proteins (canavalin, glycinin, auxin binding protein) and to some enzymes (epimerase, germin); localizes to the nucleus and cytoplasm
YLR420W	URA4	0.177741	0.0142797	0.376817	0	0.480894	0.0389115	Dihydroorotase; catalyzes the third enzymatic step in the de novo biosynthesis of pyrimidines, converting carbamoyl-L-aspartate into dihydroorotate
YPL161C	BEM4	0.177697	0.0262811	0.246096	0.0864162	0.251544	-0.165931	Protein involved in establishment of cell polarity and bud emergence; interacts with the Rho1p small GTP-binding protein and with the Rho-type GTPase Cdc42p; involved in maintenance of proper telomere length
YDL059C	RAD59	0.17738	0.1623	0.0816207	0	-0.0570454	-0.268987	Protein involved DNA double-strand break repair; repairs breaks in DNA during vegetative growth via recombination and single-strand annealing; anneals complementary single-stranded DNA; forms nuclear foci upon DNA replication stress; required for loading of Rad52p to DSBs; paralog of Rad52p
YJL051W	IRC8	0.177201	0.0370603	-0.0357753	0.0607416	-0.123765	-0.0526398	Bud tip localized protein of unknown function; mRNA is targeted to the bud by a She2p dependent transport system; mRNA is cell cycle regulated via Fkh2p, peaking in G2/M phase; null mutant displays increased levels of spontaneous Rad52p foc
YGL217C	YGL217C	0.177157	0.0138202	-0.0213185	0	-0.0139287	-0.111181	Dubious open reading frame; unlikely to encode a functional protein, based on available experimental and comparative sequence data; partially overlaps the verified ORF KIP3/YGL216W
YGR155W	CYS4	0.176522	0.289975	0.141158	-0.141596	-0.421512	-0.0985031	Cystathionine beta-synthase; catalyzes synthesis of cystathionine from serine and homocysteine, the first committed step in cysteine biosynthesis; responsible for hydrogen sulfide generation; advances passage through START by promoting cell growth which requires catalytic activity, and reducing critical cell size independent of catalytic activity; mutations in human ortholog CBS cause homocystinu…
YOR325W	YOR325W	0.176472	0.00220283	-0.173161	-0.0181041	-0.132259	-0.000684352	Dubious open reading frame; unlikely to encode a functional protein, based on available experimental and comparative sequence data; completely overlaps the verified ORF FRT1
YHL026C	YHL026C	0.1764	-0.120622	0.402075	0.137357	0.27682	-0.113136	Putative protein of unknown function; transcriptionally regulated by Upc2p via an upstream sterol response element; YHL026C is not an essential gene; in 2005 the start site was moved 141 nt upstream (see Locus History)
YKL074C	MUD2	0.176244	0.0236894	-0.068447	-0.0419135	0.080671	0.054052	Protein involved in early pre-mRNA splicing; component of the pre-mRNA-U1 snRNP complex, the commitment complex; interacts with Msl5p/BBP splicing factor and Sub2p; similar to metazoan splicing factor U2AF65
YDR337W	MRPS28	0.176228	-0.107019	0.225474	0.0968931	-0.26375	-0.0879456	Mitochondrial ribosomal protein of the small subunit
YGR018C	YGR018C	0.176045	0.199239	0.0530528	-0.144463	-0.027288	-0.159932	Protein of unknown function; mRNA identified as translated by ribosome profiling data; partially overlaps the uncharacterized ORF YGR017W
YER132C	PMD1	0.175976	0	-0.133758	0.00103077	-0.0766704	-0.130422	Protein with an N-terminal kelch-like domain; putative negative regulator of early meiotic gene expression; required, with Mds3p, for growth under alkaline conditions; PMD1 has a paralog, MDS3, that arose from the whole genome duplication
YML034C-A	YML034C-A	0.1758	0.0570209	0.167657	0.140479	-0.0563843	-0.129437	Dubious open reading frame; unlikely to encode a functional protein, based on available experimental and comparative sequence data; overlaps ORF SRC1/YML034W
YDR440W	DOT1	0.175515	0.127658	0.106073	-0.0463232	0.146646	0.0575462	Nucleosomal histone H3-Lys79 methylase; methylation is required for telomeric silencing, meiotic checkpoint control, and DNA damage response
YMR167W	MLH1	0.175115	0.00840349	-0.188157	-0.215446	-0.149243	-0.00312906	Protein required for mismatch repair in mitosis and meiosis; also required for crossing over during meiosis; forms a complex with Pms1p and Msh2p-Msh3p during mismatch repair; human homolog is associated with hereditary non-polyposis colon cancer
YCR030C	SYP1	0.175063	0.0465059	-0.0185794	-0.00169124	-0.133317	-0.122221	Negative regulator of WASP-Arp23 complex; involved in endocytic site formation; directly inhibits Las17p stimulation of Arp23 complex-mediated actin assembly in vitro; may regulate assembly and disassembly of the septin ring; colocalizes and interacts with septin subunits; potential role in actin cytoskeletal organization
YBR270C	BIT2	0.174875	-0.102278	0.038714	0.0893354	0.337437	-0.00192426	Subunit of TORC2 membrane-associated complex; involved in regulation of actin cytoskeletal dynamics during polarized growth and cell wall integrity; interacts with Slm1p and Slm2p, homologous PH domain-containing TORC2 substrates; BIT2 has a paralog, BIT61, that arose from the whole genome duplication
YEL049W	PAU2	0.174842	-0.0117747	0.0393667	-0.220136	0.0850333	0.0342986	Member of the seripauperin multigene family; encoded mainly in subtelomeric region; active during alcoholic fermentation; regulated by anaerobiosis; negatively regulated by oxygen; repressed by heme
YLR209C	PNP1	0.174837	0.0134232	0.000377346	-0.0957206	-0.168234	-0.0623265	Purine nucleoside phosphorylase; specifically metabolizes inosine and guanosine nucleosides; involved in the nicotinamide riboside salvage pathway
YBL089W	AVT5	0.174801	0.117683	0.0145174	0.072603	0.267134	-0.0486349	Putative transporter; member of a family of seven S. cerevisiae genes (AVT1-7) related to vesicular GABA-glycine transporters; AVT5 has a paralog, AVT6, that arose from the whole genome duplication
YOR041C	YOR041C	0.17478	0.719877	-0.312649	-0.136759	-0.0665718	-0.15625	Dubious open reading frame; unlikely to encode a functional protein, based on available experimental and comparative sequence data; not conserved in closely related Saccharomyces species; 85% of ORF overlaps the uncharacterized gene CUE5; deletion in cyr1 mutant results in loss of stress resistance
YPL264C	YPL264C	0.174088	0.0991556	-0.0540139	-0.131594	0.0240611	-0.0461544	Putative membrane protein of unknown function; physically interacts with Hsp82p; YPL264C is not an essential gene
YGL251C	HFM1	0.173837	-0.0630637	-0.110959	0.108838	0.213767	-0.0587224	Meiosis specific DNA helicase; involved in the conversion of double-stranded breaks to later recombination intermediates and in crossover control; catalyzes the unwinding of Holliday junctions; has ssDNA and dsDNA stimulated ATPase activity
YGR001C	EFM5	0.173586	0.0649403	0.0820214	0.00878681	-0.180714	-0.32799	S-adenosylmethionine-dependent lysine methyltransferase; involved in the trimethylation of eEF1A (Tef1p/Tef2p) at lysine 79; green fluorescent protein (GFP)-fusion protein localizes to the cytoplasm; required for replication of Brome mosaic virus in budding yeast; expresses a circular RNA; originally misclassified as a N-6-adenine specific DNA methyltransferase based on sequence similarity; both …
YHL046C	PAU13	0.173571	-0.0073962	0.138324	0	0.501863	0.107646	Protein of unknown function; member of the seripauperin multigene family encoded mainly in subtelomeric regions; expression is induced after ethanol shock
YDL167C	NRP1	0.173254	-0.0268656	0.0966103	0	0.130229	0.368328	Putative RNA binding protein of unknown function; localizes to stress granules induced by glucose deprivation; predicted to be involved in ribosome biogenesis
YML057C-A	YML057C-A	0.172784	0.257184	0.183404	0.0686452	0.0770811	-0.0527106	Dubious open reading frame; unlikely to encode a functional protein, based on available experimental and comparative sequence data; overlaps the verified gene CMP2/YML057W
YDL242W	YDL242W	0.172732	0.130306	-0.0983172	-0.0844894	0.307283	0.117769	Dubious open reading frame; unlikely to encode a functional protein, based on available experimental and comparative sequence data
YLR169W	YLR169W	0.172308	-0.0618723	0.306062	0.000776001	0.410445	0.248601	Dubious open reading frame; unlikely to encode a functional protein, based on available experimental and comparative sequence data
YGR050C	YGR050C	0.171823	-0.0206433	-0.0948872	0	-0.355769	0.0535849	Protein of unknown function; mRNA identified as translated by ribosome profiling data
YOR327C	SNC2	0.171225	0.0601719	0.0933333	0.0507642	0.199827	0.0195916	Vesicle membrane receptor protein (v-SNARE); involved in the fusion between Golgi-derived secretory vesicles with the plasma membrane; Snc2p levels regulated by Vps45p; member of the synaptobrevin/VAMP family of R-type v-SNARE proteins; SNC2 has a paralog, SNC1, that arose from the whole genome duplication
YLR220W	CCC1	0.170996	0.034714	0.0273331	0	0.149254	0.0018336	Vacuolar Fe2+/Mn2+ transporter; suppresses respiratory deficit of yfh1 mutants, which lack the ortholog of mammalian frataxin, by preventing mitochondrial iron accumulation; relative distribution to the vacuole decreases upon DNA replication stress
YLL039C	UBI4	0.170878	0.0249389	0.212643	0.0286158	0.0880135	0.00234973	Ubiquitin; becomes conjugated to proteins, marking them for selective degradation via the ubiquitin-26S proteasome system; essential for the cellular stress response; encoded as a polyubiquitin precursor comprised of 5 head-to-tail repeats; protein abundance increases in response to DNA replication stress
YIL005W	EPS1	0.170771	0	-0.370568	-0.0831595	0.262828	0.263829	ER protein with chaperone and co-chaperone activity; involved in retention of resident ER proteins; has a role in recognizing proteins targeted for ER-associated degradation (ERAD), member of the protein disulfide isomerase family
YGL214W	YGL214W	0.170648	0	-0.0634814	0.0379447	-0.181118	-0.0648931	Dubious open reading frame; unlikely to encode a functional protein, based on available experimental and comparative sequence data; deletion mutation phenotype is likely due to the overlapping verified ORF SKI8/YGL213C
YKL197C	PEX1	0.170313	0.368757	-0.0901788	-0.0974485	-0.096968	0.212484	AAA-peroxin; heterodimerizes with AAA-peroxin Pex6p and participates in the recycling of peroxisomal signal receptor Pex5p from the peroxisomal membrane to the cystosol; induced by oleic acid and upregulated during anaerobiosis; mutations in human PEX1 can lead to severe peroxisomal disorders and early death
YBL003C	HTA2	0.170138	0.157673	-0.0117247	-0.0351404	0.0693699	-0.139477	Histone H2A; core histone protein required for chromatin assembly and chromosome function; one of two nearly identical (see also HTA1) subtypes; DNA damage-dependent phosphorylation by Mec1p facilitates DNA repair; acetylated by Nat4p
YKL155C	RSM22	0.169946	-0.0965825	0.112211	0.00617954	-0.0263459	-0.0407954	Mitochondrial ribosomal protein of the small subunit; also predicted to be an S-adenosylmethionine-dependent RNA methyltransferase
YGR118W	RPS23A	0.169861	-0.0316903	0.121911	0.0274035	0.303298	0.123613	Ribosomal protein 28 (rp28) of the small (40S) ribosomal subunit; required for translational accuracy; homologous to mammalian ribosomal protein S23 and bacterial S12; RPS23A has a paralog, RPS23B, that arose from the whole genome duplication; deletion of both RPS23A and RPS23B is lethal
YNL218W	MGS1	0.169671	0.00498445	-0.0271407	0.066583	0.281797	-0.00325197	Protein with DNA-dependent ATPase and ssDNA annealing activities; involved in maintenance of genome; interacts functionally with DNA polymerase delta; homolog of human Werner helicase interacting protein (WHIP); forms nuclear foci upon DNA replication stress
YLR331C	JIP3	0.169307	0.17614	0.0217178	0	0.132425	-0.205696	Dubious open reading frame; unlikely to encode a functional protein, based on available experimental and comparative sequence data; not conserved in closely related Saccharomyces species; 98% of ORF overlaps the verified gene MID2
YOR038C	HIR2	0.16913	-0.0506183	-0.0431303	0.115456	-0.0954371	-0.139891	Subunit of HIR nucleosome assembly complex; involved in regulation of histone gene transcription; recruits Swi-Snf complexes to histone gene promoters; promotes heterochromatic gene silencing with Asf1p; relocalizes to the cytosol in response to hypoxia
YHR151C	MTC6	0.169044	0.0285922	-0.175974	-0.205104	-0.0848087	-0.0331347	Protein of unknown function; mtc6 is synthetically sick with cdc13-1
YLR320W	MMS22	0.168837	-0.269318	0.183811	-0.263982	0.651377	0.493132	Subunit of E3 ubiquitin ligase complex involved in replication repair; stabilizes protein components of the replication fork, such as the fork-pausing complex and leading strand polymerase, preventing fork collapse and promoting efficient recovery during replication stress; required for accurate meiotic chromosome segregation
YDL023C	YDL023C	0.168818	0.0311859	0.0229339	0.0317686	0.183317	-0.0859227	Dubious open reading frame; unlikely to encode a functional protein, based on available experimental and comparative sequence data; not conserved in other Saccharomyces species; overlaps the verified gene GPD1; deletion confers sensitivity to GSAO; deletion in cyr1 mutant results in loss of stress resistance
YJL004C	SYS1	0.168796	-0.10155	0.268227	0.0213603	0.19722	0.191818	Integral membrane protein of the Golgi; required for targeting of the Arf-like GTPase Arl3p to the Golgi; multicopy suppressor of ypt6 null mutation
YBL024W	NCL1	0.168529	-0.126537	0.386448	0.350628	-0.185957	0.00823931	S-adenosyl-L-methionine-dependent tRNA: m5C-methyltransferase; methylates cytosine to m5C at several positions in tRNAs and intron-containing pre-tRNAs; increases proportion of tRNALeu(CAA) with m5C at wobble position in response to hydrogen peroxide, causing selective translation of mRNA from genes enriched in TTG codon; loss of NCL1 confers hypersensitivity to oxidative stress; similar to Nop2p…
YPL114W	YPL114W	0.168265	0.0985447	0.208762	-0.0291148	-0.0162655	0.0587497	Dubious open reading frame; unlikely to encode a functional protein, based on available experimental and comparative sequence data; largely overlaps ORF YPL113C; diploid deletion in BY4743 strain background exhibits high budding index
YPL118W	MRP51	0.167925	0	0.424189	0.362465	-0.546663	-0.233464	Mitochondrial ribosomal protein of the small subunit; MRP51 exhibits genetic interactions with mutations in the COX2 and COX3 mRNA 5'-untranslated leader sequences
YPL101W	ELP4	0.167743	0.0311599	0.0446759	0.0318873	0.102961	-0.00488374	Subunit of hexameric RecA-like ATPase Elp456 Elongator subcomplex; which is required for modification of wobble nucleosides in tRNA; required for Elongator structural integrity; null mutation is functionally complemented by human ELP4
YLR329W	REC102	0.167626	-0.267996	0.0956936	-0.392565	1.07787	0.401895	Protein involved in early stages of meiotic recombination; required for chromosome synapsis; forms a complex with Rec104p and Spo11p necessary during the initiation of recombination
YDR215C	YDR215C	0.167624	0.0693402	-0.206278	-0.0865396	-0.154022	0.0190989	Dubious open reading frame; unlikely to encode a functional protein, based on available experimental and comparative sequence data; null mutant displays elevated sensitivity to expression of a mutant huntingtin fragment or of alpha-synuclein
YHR044C	DOG1	0.167443	0.216932	0.0553882	0.0271607	-0.136864	-0.104432	2-deoxyglucose-6-phosphate phosphatase; member of a family of low molecular weight phosphatases; confers 2-deoxyglucose resistance when overexpressed; DOG1 has a paralog, DOG2, that arose from a single-locus duplication; the last half of DOG1 and DOG2 are subject to gene conversions among S. cerevisiae, S. paradoxus, and S. mikatae
YJL063C	MRPL8	0.167436	-0.0218305	0.667527	0.256605	-0.190649	-0.199937	Mitochondrial ribosomal protein of the large subunit
YPL205C	YPL205C	0.167396	0.0951418	-0.140995	0.0728447	-0.276609	-0.14884	Hypothetical protein; deletion of locus affects telomere length
YGR221C	TOS2	0.167182	0.0645817	-0.171648	-0.0465293	-0.0679684	-0.0526178	Protein involved in localization of Cdc24p to the site of bud growth; may act as a membrane anchor; localizes to the bud neck and bud tip; potentially phosphorylated by Cdc28p; TOS2 has a paralog, SKG6, that arose from the whole genome duplication
YFR032C-A	RPL29	0.166957	0.0255179	0.106177	0	-0.207992	0.0887237	Ribosomal 60S subunit protein L29; not essential for translation, but required for proper joining of large and small ribosomal subunits and for normal translation rate; homologous to mammalian ribosomal protein L29, no bacterial homolog
YHR086W	NAM8	0.166525	0.0802159	0.156171	0	0.0708554	0.452607	RNA binding protein, component of the U1 snRNP protein; mutants are defective in meiotic recombination and in formation of viable spores, involved in the formation of DSBs through meiosis-specific splicing of REC107 pre-mRNA; Nam8p regulon embraces the meiotic pre-mRNAs of REC107, HFM1, AMA1 SPO22 and PCH2; the putative RNA binding domains RRM2 and RRM3 are required for Nam8p meiotic function
YFR034C	PHO4	0.16546	0.0765018	-0.0334155	0.0978125	0.152041	-0.0273199	Basic helix-loop-helix (bHLH) transcription factor of the myc-family; activates transcription cooperatively with Pho2p in response to phosphate limitation; binding to 'CACGTG' motif is regulated by chromatin restriction, competitive binding of Cbf1p to the same DNA binding motif and cooperation with Pho2p; function is regulated by phosphorylation at multiple sites and by phosphate availability
YDL046W	NPC2	0.165406	0	-0.042382	0.0489055	-0.0125132	0.244739	Sterol transport protein and functional homolog of human NPC2/He1; human NPC2 is a cholesterol-binding protein whose deficiency causes Niemann-Pick type C2 disease involving retention of cholesterol in lysosomes; yeast NPC2 can complement mutations in human NPC2
YDR183W	PLP1	0.165329	0.114952	0.199907	-0.0240497	0.252535	-0.000959344	Protein that interacts with CCT (chaperonin containing TCP-1) complex; has a role in actin and tubulin folding; has weak similarity to phosducins, which are G-protein regulators
YDR128W	MTC5	0.165264	0.118141	0.042327	0.0816605	0.0630224	-0.10978	Subunit of SEACAT, a subcomplex of the SEA complex; Mtc1p, along with Rtc1p and Sea4p, redundantly inhibit the TORC1 inhibitory role of the Iml1p/SEACIT (Iml1p-Npr2p-Npr3p) subcomplex, a GAP for GTPase Gtr1p (EGOC subunit) in response to amino acid limitation, thereby resulting in activation of TORC1 signaling; SEA is a coatomer-related complex that associates dynamically with the vacuole; relati…
YNL286W	CUS2	0.165072	-0.0686058	-0.11015	0.166335	-0.488896	0.0285837	Putative checkpoint factor in transcription; binds to U2 snRNA and Prp11p; may be involved in U2 snRNA folding; contains two RNA recognition motifs (RRMs)
YDR524C	AGE1	0.164731	0.110544	-0.0900384	-0.00842184	0.278659	0.223696	ADP-ribosylation factor (ARF) GTPase activating protein (GAP) effector; involved in the secretory and endocytic pathways; contains C2C2H2 cysteine/histidine motif
YIL120W	QDR1	0.164408	0.0346955	-0.0645346	-0.0256622	-0.0632338	0.0557928	Multidrug transporter of the major facilitator superfamily; member of the 12-spanner drug:H(+) antiporter DHA1 family; involved in spore wall assembly; sequence similarity to DTR1 and QDR3, and the triple mutant dtr1 qdr1 qdr3 exhibits reduced dityrosine fluorescence relative to the single mutants; required for resistance to quinidine, ketoconazole, fluconazole, and barban; QDR1 has a paralog, AQ…
YBR001C	NTH2	0.16424	-0.0171759	0.0890073	0.109961	0.0776746	0.00398095	Putative neutral trehalase, required for thermotolerance; may mediate resistance to other cellular stresses; NTH2 has a paralog, NTH1, that arose from the whole genome duplication
YMR223W	UBP8	0.163907	0.0155058	0.02267	0	0.288458	0.151308	Ubiquitin-specific protease component of the SAGA acetylation complex; required for SAGA (Spt-Ada-Gcn5-Acetyltransferase)-mediated deubiquitination of histone H2B
YNR051C	BRE5	0.163788	0	-0.199394	-0.0103851	-0.0859402	-0.0618048	Ubiquitin protease cofactor; forms deubiquitination complex with Ubp3p that coregulates anterograde and retrograde transport between the endoplasmic reticulum and Golgi compartments; null is sensitive to brefeldin A
YAL053W	FLC2	0.163431	0.0525776	-0.0573184	-0.0852454	-0.104765	0.0368123	Putative calcium channel involved in calcium release under hypotonic stress; required for uptake of FAD into endoplasmic reticulum; involved in cell wall maintenance; FLC2 has a paralog, YOR365C, that arose from the whole genome duplication
YER020W	GPA2	0.16321	-0.0811219	-0.020709	0.0371714	0.231565	0.0811804	Nucleotide binding alpha subunit of the heterotrimeric G protein; interacts with the receptor Gpr1p, has signaling role in response to nutrients; required for the recruitment of Ras-GTP at the plasma membrane and in the nucleus
YMR190C	SGS1	0.163205	0	0.17026	0.0555646	-0.197611	0.00155866	RecQ family nucleolar DNA helicase; role in genome integrity maintenance, chromosome synapsis, meiotic joint molecule/crossover formation; stimulates activity of Top3p; rapidly lost in response to rapamycin in Rrd1p-dependent manner; forms nuclear foci upon DNA replication stress; yeast SGS1 complements mutations in human homolog BLM implicated in Bloom syndrome; also similar to human WRN implica…
YDR230W	YDR230W	0.163102	-0.124706	0.480137	0.0475582	0.259111	-0.18864	Dubious open reading frame; unlikely to encode a functional protein, based on available experimental and comparative sequence data; partially overlaps the verified gene COX20/YDR231C
YNL283C	WSC2	0.163008	0.0345619	0.040039	-0.0456944	-0.0726853	-0.126997	Sensor-transducer of the stress-activated PKC1-MPK1 signaling pathway; involved in maintenance of cell wall integrity and recovery from heat shock; required for the arrest of secretion response; WSC2 has a paralog, WSC3, that arose from the whole genome duplication
YMR280C	CAT8	0.162971	0.165584	0.550826	-0.00583712	0.231145	0.278066	Zinc cluster transcriptional activator; necessary for derepression of a variety of genes under non-fermentative growth conditions, active after diauxic shift, binds carbon source responsive elements; relative distribution to the nucleus increases upon DNA replication stress
YDL130W	RPP1B	0.162829	0.0271972	0.0895226	0.0425407	0.139282	0.0019908	Ribosomal protein P1 beta; component of the ribosomal stalk, which is involved in interaction of translational elongation factors with ribosome; free (non-ribosomal) P1 stimulates the phosphorylation of the eIF2 alpha subunit (Sui2p) by Gcn2p; accumulation is regulated by phosphorylation and interaction with the P2 stalk component
YJL151C	SNA3	0.162733	0.0966383	0.315344	0.21901	-0.16622	0.0359864	Protein involved in efficient MVB sorting of proteins to the vacuole; may function as an RSP5 adapter protein for MVB cargos; integral membrane protein localized to vacuolar intralumenal vesicles
YIL105C	SLM1	0.162716	0.14124	-0.0797894	-0.0717542	0.0424331	0.0351444	Phosphoinositide PI4,5P(2) binding protein, forms a complex with Slm2p; acts downstream of Mss4p in a pathway regulating actin cytoskeleton organization in response to stress; TORC2 complex substrate and effector; protein abundance increases in response to DNA replication stress; SLM1 has a paralog, SLM2, that arose from the whole genome duplication
YDR124W	YDR124W	0.162678	-0.124108	0.36579	0.0709984	0.0126909	-0.065297	Putative protein of unknown function; non-essential gene; expression is strongly induced by alpha factor
YIL167W	SDL1	0.16254	-0.104126	0.167248	-0.022825	0.157402	0.33971	Blocked reading frame otherwise encoding L-serine dehydratase
YKL090W	CUE2	0.162532	-0.0525774	0.209621	-0.0537223	-0.0559985	0.147497	Protein of unknown function; has two CUE domains that bind ubiquitin, which may facilitate intramolecular monoubiquitination
YGR132C	PHB1	0.162284	0.186499	0.0726501	-0.171915	0.00922071	0.0822825	Subunit of the prohibitin complex (Phb1p-Phb2p); prohibitin is a 1.2 MDa ring-shaped inner mitochondrial membrane chaperone that stabilizes newly synthesized proteins; determinant of replicative life span; involved in mitochondrial segregation; prohibitin deficiency induces a mitochondrial unfolded protein response (mtUPR)
YOL032W	OPI10	0.16228	0.0750732	0.0933006	-0.210713	0.108175	0.0672091	Protein with a possible role in phospholipid biosynthesis; null mutant displays an inositol-excreting phenotype that is suppressed by exogenous choline; protein abundance increases in response to DNA replication stress
YBR030W	RKM3	0.162262	0	0.0663669	-0.0159565	0.176809	0.0942048	Ribosomal lysine methyltransferase; specific for monomethylation of Rpl42ap and Rpl42bp (lysine 40); nuclear SET domain containing protein; relocalizes to the cytosol in response to hypoxia
YOR027W	STI1	0.161957	-0.0362623	-0.118964	-0.0390135	0.263202	0.117803	Hsp90 cochaperone; regulates spatial organization of amyloid-like proteins in the cytosol, thereby buffering the proteotoxicity caused by amyloid-like proteins; interacts with the Ssa group of the cytosolic Hsp70 chaperones and activates Ssa1p ATPase activity; interacts with Hsp90 chaperones and inhibits their ATPase activity; homolog of mammalian Hop
YBR220C	YBR220C	0.161914	-0.0594424	0.0534149	0.0423762	0.270403	0.0813194	Putative protein of unknown function; YBR220C is not an essential gene
YDR109C	YDR109C	0.161895	0.0959427	-0.159707	0.0535248	-0.0866571	-0.0321239	Putative kinase
YML107C	PML39	0.161886	0.0440333	0.0603159	0.0166996	0.0777929	0.0305323	Protein required for nuclear retention of unspliced pre-mRNAs; required along with Mlp1p and Pml1p; anchored to nuclear pore complex via Mlp1p and Mlp2p; found with the subset of nuclear pores farthest from the nucleolus; may interact with ribosomes
YML104C	MDM1	0.161509	0.129391	-0.32193	0.0374888	-0.0926913	0.180817	PtdIns-3-P binding protein that tethers the ER to vacuoles at NVJs; anchored in the ER membrane at nucleus-vacuole junctions and binds phosphatidylinositol 3-phosphate (PtdIns-3-P) in the vacuolar membrane via its Phox homology (PX) domain; expressed predominantly in late G1 to early S phase of the cell cycle; mutation affects nuclear and mitochondrial transmission to daughter buds; similar to 4 …
YGR151C	YGR151C	0.161458	0.0464116	0.0405635	-0.039643	0.152858	0.108366	Dubious open reading frame; unlikely to encode a functional protein, based on available experimental and comparative sequence data; overlaps almost completely with the verified ORF RSR1/BUD1/YGR152C; relative distribution to the nucleus increases upon DNA replication stress
YBR195C	MSI1	0.161385	0.11177	-0.559127	-0.12876	-0.465508	-0.123012	Subunit of chromatin assembly factor I (CAF-1); chromatin assembly by CAF-1 affects multiple processes including silencing at telomeres, mating type loci, and rDNA; maintenance of kinetochore structure; deactivation of DNA damage checkpoint after DNA repair; chromatin dynamics during transcription; and repression of divergent noncoding transcription; Msi1p localizes to nucleus and cytoplasm and i…
YBR162W-A	YSY6	0.16124	0	0.133624	-0.0130825	0.193281	0.0420835	Protein of unknown function; expression suppresses a secretory pathway mutation in E. coli; has similarity to the mammalian RAMP4 protein involved in secretion
YPL202C	AFT2	0.16108	0.0292669	0.215821	0.0770928	0.0320675	-0.0372898	Iron-regulated transcriptional activator; activates genes involved in intracellular iron use and required for iron homeostasis and resistance to oxidative stress; AFT2 has a paralog, AFT1, that arose from the whole genome duplication
YKL132C	RMA1	0.160931	0.074749	0.223845	-0.0215603	-0.016304	-0.0330039	Putative dihydrofolate synthetase; similar to E. coli folylpolyglutamate synthetase/dihydrofolate synthetase; the authentic, non-tagged protein is detected in highly purified mitochondria in high-throughput studies; RMA1 has a paralog, FOL3, that arose from the whole genome duplication
YER118C	SHO1	0.160713	0	0.0850396	-0.0922647	0.102543	0.0386411	Transmembrane osmosensor for filamentous growth and HOG pathways; involved in activation of the Cdc42p- and MAP kinase-dependent filamentous growth pathway and the high-osmolarity glycerol (HOG) response pathway; phosphorylated by Hog1p; interacts with Pbs2p, Msb2p, Hkr1p, and Ste11p
YGL043W	DST1	0.160611	0.178072	0.335578	-0.208642	0.104644	0.0389904	General transcription elongation factor TFIIS; enables RNA polymerase II to read through blocks to elongation by stimulating cleavage of nascent transcripts stalled at transcription arrest sites; maintains RNAPII elongation activity on ribosomal protein genes during conditions of transcriptional stress
YGL147C	RPL9A	0.160533	-0.0117003	0.336932	0.0118226	0.122343	0.000927079	Ribosomal 60S subunit protein L9A; homologous to mammalian ribosomal protein L9 and bacterial L6; RPL9A has a paralog, RPL9B, that arose from a single-locus duplication
YBR032W	YBR032W	0.160456	0	0.0151139	0.0799867	0.0896225	-0.0365966	Dubious open reading frame; unlikely to encode a functional protein, based on available experimental and comparative sequence data
YGL257C	MNT2	0.160017	-0.114089	0.345473	0.116142	0.229358	-0.0259476	Mannosyltransferase; involved in adding the 4th and 5th mannose residues of O-linked glycans
YOR269W	PAC1	0.160012	-0.00818799	0.148313	0.132929	0.0986057	0.378095	Involved in nuclear migration, part of the dynein/dynactin pathway; targets dynein to microtubule tips, which is necessary for sliding of microtubules along bud cortex; serves at interface between dynein's ATPase site and its microtubule binding stalk, causing individual dynein motors to remain attached to microtubules for long periods; synthetic lethal with bni1; homolog of human LIS1, mutations…
YNL073W	MSK1	0.159926	-0.113324	0.473454	0.0480501	-0.121209	-0.285987	Mitochondrial lysine-tRNA synthetase; required for import of both aminoacylated and deacylated forms of tRNA(Lys) into mitochondria and for aminoacylation of mitochondrially encoded tRNA(Lys)
YCR088W	ABP1	0.159905	0	0.286268	0.127716	0.0462799	0.0386868	Actin-binding protein of the cortical actin cytoskeleton; important for activation of the Arp2/3 complex that plays a key role actin in cytoskeleton organization; inhibits barbed-end actin filament elongation; phosphorylation within its Proline-Rich Regio, mediated by Cdc28p and Pho85p, protects Abp1p from proteolysis mediated by its own PEST sequences; mammalian homologue of HIP-55 (hematopoieti…
YJR145C	RPS4A	0.159905	0	-0.0954475	0.113559	0.233183	0.0115921	Protein component of the small (40S) ribosomal subunit; mutation affects 20S pre-rRNA processing; homologous to mammalian ribosomal protein S4, no bacterial homolog; RPS4A has a paralog, RPS4B, that arose from the whole genome duplication
YDR378C	LSM6	0.159718	0	0.000561655	0.113404	-0.410063	-0.141338	Lsm (Like Sm) protein; part of heteroheptameric complexes (Lsm2p-7p and either Lsm1p or 8p): cytoplasmic Lsm1p complex involved in mRNA decay; nuclear Lsm8p complex part of U6 snRNP and possibly involved in processing tRNA, snoRNA, and rRNA
YLR042C	YLR042C	0.159581	0.0182864	0.108136	-0.017149	0.170365	-0.150231	Cell wall protein of unknown function; localizes to the cytoplasm; deletion improves xylose fermentation in industrially engineered strains; YLL042C is not an essential gene
YGL063W	PUS2	0.159368	-0.0121103	-0.207407	0.0689132	-0.343714	-0.159693	Mitochondrial tRNA:pseudouridine synthase; acts at positions 27 and 28, but not at position 72; efficiently and rapidly targeted to mitochondria, specifically dedicated to mitochondrial tRNA modification; mutation also affects pseudouridylation of some nuclear-encoded mRNAs; PUS2 has a paralog, PUS1, that arose from the whole genome duplication
YDR159W	SAC3	0.159256	0.0447354	0.101561	0.110313	0.0439273	0.0266398	mRNA export factor; required for biogenesis of the small ribosomal subunit; component of TREX-2 complex (Sac3p-Thp1p-Sus1p-Cdc31p) involved in transcription elongation and mRNA export from the nucleus; involved in post-transcriptional tethering of active genes to the nuclear periphery and to non-nascent mRNP; similar to the human germinal center-associated nuclear protein (GANP)
YOR015W	YOR015W	0.159175	0.0375908	0.2133	-0.159966	0.227806	0.0162302	Dubious open reading frame; unlikely to encode a functional protein, based on available experimental and comparative sequence data
YIL155C	GUT2	0.159086	-0.283837	0.473911	0.253024	0.276683	-0.0466771	Mitochondrial glycerol-3-phosphate dehydrogenase; expression is repressed by both glucose and cAMP and derepressed by non-fermentable carbon sources in a Snf1p, Rsf1p, Hap2/3/4/5 complex dependent manner
YBR235W	VHC1	0.158862	0	0.241598	-0.0646878	0.156403	-0.050215	Vacuolar membrane cation-chloride cotransporter (CCC); likely mediates K+ and Cl- cotransport into the vacuole; has a role in potassium homeostasis and salt tolerance; localizes to sites of contact between the vacuole and mitochondria (vCLAMPs); similar to mammalian electroneutral Na(+)-(K+)-C1- cotransporter family
YGR261C	APL6	0.158849	0.0100162	0.414019	-0.00604013	0.900818	1.44294	Beta3-like subunit of the yeast AP-3 complex; functions in transport of alkaline phosphatase to the vacuole via the alternate pathway; exists in both cytosolic and peripherally associated membrane-bound pools
YDR075W	PPH3	0.158756	-0.258323	-0.501716	0.0492141	-0.0155219	-0.0301217	Catalytic subunit of protein phosphatase PP4 complex; Pph3p and Psy2p form active complex, Psy4p may provide substrate specificity; regulates recovery from the DNA damage checkpoint, the gene conversion- and single-strand annealing-mediated pathways of meiotic double-strand break repair and efficient Non-Homologous End-Joining (NHEJ) pathway; involved in activation of Gln3p to alleviate nitrogen …
YDR218C	SPR28	0.158746	0.0675779	0.0791332	0.0263255	-0.20072	0.054323	Sporulation-specific homolog of the CDC3/10/11/12 family of genes; meiotic septin expressed at high levels during meiotic divisions and ascospore formation; the yeast CDC3/10/11/12 family is a family of bud neck microfilament genes
YKL169C	YKL169C	0.158385	-0.147625	0.128308	0.319594	-0.428705	-0.0978212	Dubious open reading frame; unlikely to encode a functional protein, based on available experimental and comparative sequence data; partially overlaps the verified gene MRPL38
YNL289W	PCL1	0.158035	0.122639	0.181535	0.000795675	0.0616892	-0.0934006	Cyclin, interacts with cyclin-dependent kinase Pho85p; member of the Pcl1,2-like subfamily, involved in the regulation of polarized growth and morphogenesis and progression through the cell cycle; is ubiquitinated by Dma1p; phosphorylation by Pho85p targets it for degradation; localizes to sites of polarized cell growth
YDR492W	IZH1	0.157975	0.205738	-0.236732	-0.123739	-0.227223	0.0861049	Membrane protein involved in zinc ion homeostasis; member of the four-protein IZH family; transcription is regulated directly by Zap1p, expression induced by zinc deficiency and fatty acids; deletion increases sensitivity to elevated zinc; IZH1 has a paralog, IZH4, that arose from the whole genome duplication
YDR371W	CTS2	0.157791	-0.0254001	0.0901516	0.0471126	-0.0236473	-0.0380109	Putative chitinase; functionally complements A. gossypii cts2 mutant sporulation defect
YKL053W	YKL053W	0.157191	0.0650885	0.0375879	0.0403565	0.0451866	-0.0524303	Dubious open reading frame; unlikely to encode a functional protein, based on available experimental and comparative sequence data; partially overlaps verified ORF ASK1
YGL012W	ERG4	0.157106	-0.106676	-0.350757	-0.0384813	0.226048	0.0345859	C-24(28) sterol reductase; catalyzes the final step in ergosterol biosynthesis; mutants are viable, but lack ergosterol
YDR083W	RRP8	0.156916	0.144769	-0.0457398	0.0241416	-0.113494	-0.0260857	Nucleolar S-adenosylmethionine-dependent rRNA methyltransferase; methylates adenine (m1A) of the large subunit (LSU) rRNA at position 645; involved in pre-rRNA cleavage at site A2; mutation is synthetically lethal with a gar1 mutation; deletion disrupts telomere maintenance by influencing the expression of neighboring gene STN1
YIR028W	DAL4	0.156801	0.176757	0.0959455	-0.0186123	-0.0201345	0.0474097	Allantoin permease; expression sensitive to nitrogen catabolite repression and induced by allophanate, an intermediate in allantoin degradation
YKL160W	ELF1	0.156495	0.0334916	-0.295937	-0.265847	-0.542204	-0.216102	Transcription elongation factor with a conserved zinc finger domain; implicated in the maintenance of proper chromatin structure in actively transcribed regions; deletion inhibits Brome mosaic virus (BMV) gene expression
YPL201C	YIG1	0.156472	-0.0607936	0.166372	0.0405163	0.34353	0.110963	Protein that interacts with glycerol 3-phosphatase; plays a role in anaerobic glycerol production; localizes to the nucleus and cytosol
YDR435C	PPM1	0.156345	0.0849967	0.288726	0.208604	0.23215	-0.0045066	Carboxyl methyltransferase; methylates the C terminus of the protein phosphatase 2A catalytic subunit (Pph21p or Pph22p), which is important for complex formation with regulatory subunits; required for methionine to inhibit autophagy and promote growth
YOL152W	FRE7	0.156065	0	0.227306	0.155216	0.44927	0.155073	Putative ferric reductase with similarity to Fre2p; expression induced by low copper levels
YMR181C	YMR181C	0.156014	0	-0.0438853	0.0156893	0.0266188	-0.181537	Protein of unknown function; mRNA transcribed as part of a bicistronic transcript with a predicted transcriptional repressor RGM1/YMR182C; mRNA is destroyed by nonsense-mediated decay (NMD); not an essential gene; YMR181C has a paralog, YPL229W, that arose from the whole genome duplication
YDR221W	GTB1	0.155676	0	0.00387877	0.0749252	-0.0967534	-0.0699901	Glucosidase II beta subunit, forms a complex with alpha subunit Rot2p; involved in removal of two glucose residues from N-linked glycans during glycoprotein biogenesis in the ER; relocalizes from ER to cytoplasm upon DNA replication stress
YGL198W	YIP4	0.155311	-0.0515723	0.212394	0.299129	0.241844	0.287371	Protein that interacts with Rab GTPases; localized to late Golgi vesicles; computational analysis of large-scale protein-protein interaction data suggests a possible role in vesicle-mediated transport
YGL228W	SHE10	0.155226	0.0340679	0.0249707	0.0728796	0.368702	-0.0455475	Protein involved in outer spore wall assembly; likely involved directly in dityrosine layer assembly; putative GPI-anchored protein; overexpression causes growth arrest; SHE10 has a paralog, OSW7/YFR039C, that arose from the whole genome duplication and deletion of both SHE10 and OWS7 results in reduced dityrosine fluorescence from the spore wall relative to other mutants
YKL127W	PGM1	0.155095	0.101102	0.306828	0.145582	-0.169143	-0.0816471	Phosphoglucomutase, minor isoform; catalyzes the conversion from glucose-1-phosphate to glucose-6-phosphate, which is a key step in hexose metabolism; PGM1 has a paralog, PGM2, that arose from the whole genome duplication
YLR124W	YLR124W	0.154998	-0.00300271	-0.131473	0	-0.0890597	-0.0499054	Dubious open reading frame; unlikely to encode a functional protein, based on available experimental and comparative sequence data
YML100W-A	YML100W-A	0.154829	0.0600093	0.139508	0	0.425236	0.0207659	Putative protein of unknown function; identified by gene-trapping, microarray-based expression analysis, and genome-wide homology searching
YER042W	MXR1	0.154594	0	-0.110999	0.0584609	0.43163	0.124815	Methionine-S-sulfoxide reductase; involved in the response to oxidative stress; protects iron-sulfur clusters from oxidative inactivation along with MXR2; involved in the regulation of lifespan; reduced activity of human homolog implicated in Alzheimer disease
YMR006C	PLB2	0.154555	0	0.207888	-0.166132	0.276053	0.1431	Phospholipase B (lysophospholipase) involved in lipid metabolism; displays transacylase activity in vitro; overproduction confers resistance to lysophosphatidylcholine
YLR337C	VRP1	0.154551	0	0.124297	-0.0528843	0.128858	0.231455	Verprolin, proline-rich actin-associated protein; involved in cytoskeletal organization and cytokinesis; promotes actin nucleation and endocytosis; related to mammalian Wiskott-Aldrich syndrome protein (WASP)-interacting protein (WIP)
YGR173W	RBG2	0.154388	-0.147746	0.114627	-0.0756937	0.379399	0.096105	Protein with a role in translation; forms a complex with Gir2p; has similarity to mammalian developmentally regulated GTP-binding protein
YPL079W	RPL21B	0.15432	-0.0110065	0.117366	0.0114034	0.0286408	0.0698646	Ribosomal 60S subunit protein L21B; homologous to mammalian ribosomal protein L21, no bacterial homolog; RPL21B has a paralog, RPL21A, that arose from the whole genome duplication
YCL076W	YCL076W	0.154229	0.0766819	0.252142	-0.00581881	0.294508	0.056227	Dubious open reading frame; unlikely to encode a functional protein, based on available experimental and comparative sequence data
YCL050C	APA1	0.154065	-0.0263981	0.138912	0.0793984	0.0161944	-0.102127	AP4A phosphorylase; bifunctional diadenosine 5',5'''-P1,P4-tetraphosphate phosphorylase and ADP sulfurylase involved in catabolism of bis(5'-nucleosidyl) tetraphosphates; catalyzes phosphorolysis of dinucleoside oligophosphates, cleaving substrates' alpha/beta-anhydride bond and introducing Pi into the beta-position of the corresponding NDP formed; protein abundance increases under DNA replicatio…
YML122C	YML122C	0.154061	0.228926	-0.121701	-0.160158	-0.0530396	-0.0116091	Dubious open reading frame; unlikely to encode a functional protein, based on available experimental and comparative sequence data
YIL044C	AGE2	0.153972	-0.0639331	0.187793	0	0.516887	0.197491	ADP-ribosylation factor (ARF) GTPase activating protein (GAP) effector; involved in Trans-Golgi-Network (TGN) transport; contains C2C2H2 cysteine/histidine motif
YJL188C	BUD19	0.153686	-0.177055	-0.316252	0.237794	0.895069	0.625327	Dubious open reading frame; unlikely to encode a functional protein, based on available experimental and comparative sequence data; not conserved in closely related Saccharomyces species; 88% of ORF overlaps the verified gene RPL39; diploid mutant displays a weak budding pattern phenotype in a systematic assay
YLR067C	PET309	0.153493	-0.0738417	0.0362675	0.0990418	-0.287267	-0.229956	Specific translational activator for the COX1 mRNA; binds to the COX1 mRNA; also influences stability of intron-containing COX1 primary transcripts; localizes to the mitochondrial inner membrane; contains 12 pentatricopeptide repeats (PPRs)
YGL230C	YGL230C	0.153367	0	-0.123269	-0.121664	-0.0773449	0.172529	Putative protein of unknown function; non-essential gene
YGL017W	ATE1	0.152847	0	-0.0734528	-0.0955075	0.187783	0.0991917	Arginyl-tRNA-protein transferase; catalyzes post-translational conjugation of arginine to the amino termini of acceptor proteins which are then subject to degradation via the N-end rule pathway
YDR401W	YDR401W	0.152718	-0.0312357	-0.311705	-0.217597	0.203671	0.00146588	Dubious open reading frame; unlikely to encode a functional protein, based on available experimental and comparative sequence data
YFL036W	RPO41	0.15266	-0.121783	0.411883	0.156704	0.208469	0.0751541	Mitochondrial RNA polymerase; single subunit enzyme similar to those of T3 and T7 bacteriophages; requires a specificity subunit encoded by MTF1 for promoter recognition; Mtf1p interacts with and stabilizes the Rpo41p-promoter complex, enhancing DNA bending and melting to facilitate pre-initiation open complex formation; Rpo41p also synthesizes RNA primers for mitochondrial DNA replication
YDR214W	AHA1	0.152521	0.0463414	0.231165	0.146378	-0.0599908	-0.188865	Co-chaperone that binds Hsp82p and activates its ATPase activity; plays a role in determining prion variants; similar to Hch1p; expression is regulated by stresses such as heat shock; protein abundance increases in response to DNA replication stress
YGL226C-A	OST5	0.152424	0.152045	0.0501429	-0.0422138	0.0945601	-0.281061	Zeta subunit of the oligosaccharyltransferase complex of the ER lumen; complex catalyzes asparagine-linked glycosylation of newly synthesized proteins
YMR286W	MRPL33	0.152311	0.144738	0.00597709	-0.0284353	-0.18015	-0.0171407	Mitochondrial ribosomal protein of the large subunit
YGL025C	PGD1	0.152166	0.0829437	-0.489259	-0.0806956	0.0252533	-0.0772833	Subunit of the RNA polymerase II mediator complex; associates with core polymerase subunits to form the RNA polymerase II holoenzyme; essential for basal and activated transcription; direct target of Cyc8p-Tup1p transcriptional corepressor
YDR010C	YDR010C	0.15208	0	0.0799982	-0.0239444	0.0760379	0.192131	Dubious open reading frame; unlikely to encode a functional protein, based on available experimental and comparative sequence data
YJL140W	RPB4	0.151992	0	0.455769	0.186462	0.459067	1.17295	RNA polymerase II subunit B32; forms dissociable heterodimer with Rpb7p; Rpb4/7 dissociates from RNAPII as Ser2 CTD phosphorylation increases; Rpb4/7 regulates cellular lifespan via mRNA decay process; involved in recruitment of 3'-end processing factors to transcribing RNAPII complex, export of mRNA to cytoplasm under stress conditions; also involved in translation initiation
YDL135C	RDI1	0.15192	-0.0679688	0.237464	-0.195895	0.0503219	-0.0324826	Rho GDP dissociation inhibitor; involved in the localization and regulation of Cdc42p and Rho1p; protein abundance increases in response to DNA replication stress
YNL206C	RTT106	0.151913	0.0482355	0.00553827	0	-0.0641158	-0.0726794	Histone chaperone; involved in regulation of chromatin structure in both transcribed and silenced chromosomal regions; affects transcriptional elongation; has a role in regulation of Ty1 transposition; interacts physically and functionally with Chromatin Assembly Factor-1 (CAF-1)
YOR324C	FRT1	0.151386	0.0392652	0.262029	-0.114424	0.166248	0.101414	Tail-anchored ER membrane protein of unknown function; substrate of the phosphatase calcineurin; interacts with homolog Frt2p; promotes cell growth in stress conditions, possibly via a role in posttranslational translocation; FRT1 has a paralog, FRT2, that arose from the whole genome duplication
YDL069C	CBS1	0.150852	-0.0356767	-0.016037	0.297734	-0.127854	-0.0599811	Mitochondrial translational activator of the COB mRNA; membrane protein that interacts with translating ribosomes, acts on the COB mRNA 5'-untranslated leader
YDR333C	RQC1	0.15074	0.0329849	-0.0191775	0.0740177	-0.104844	-0.169031	Component of the ribosome quality control complex (RQC); RQC (Rqc1p-Rkr1p-Tae2p-Cdc48p-Npl4p-Ufd1p) is a ribosome-bound complex required for the degradation of polypeptides arising from stalled translation; required along with Rkr1p for recruitment of the Cdc48p-Npl4p-Ufd1p AAA ATPase complex to the RQC
YGR177C	ATF2	0.150707	0.157393	-0.299681	-0.102208	0.170596	-0.0136809	Alcohol acetyltransferase; may play a role in steroid detoxification; forms volatile esters during fermentation, which is important for brewing and winemaking
YMR147W	YMR147W	0.150703	-0.144119	0.19278	0.00607297	0.497874	0.261582	Putative protein of unknown function
YPL092W	SSU1	0.150699	0.0656341	0.0805627	0.0438336	-0.137821	-0.0612795	Plasma membrane sulfite pump involved in sulfite metabolism; required for efficient sulfite efflux; major facilitator superfamily protein
YOL088C	MPD2	0.15063	0	0.0692468	-0.100543	0.136696	0.054172	Member of the protein disulfide isomerase (PDI) family; exhibits chaperone activity; overexpression suppresses the lethality of a pdi1 deletion but does not complement all Pdi1p functions; undergoes oxidation by Ero1p
YDR015C	YDR015C	0.15058	0.0224798	0.123812	0	-0.00925795	-0.119201	Dubious open reading frame; unlikely to encode a functional protein, based on available experimental and comparative sequence data; overlaps the verified gene HED1/YDR014W-A
YNR059W	MNT4	0.15045	0.0936242	0.119687	-0.10166	0.12543	0.0164091	Putative alpha-1,3-mannosyltransferase; not required for protein O-glycosylation
YOL068C	HST1	0.150229	0.0564938	-0.0531672	-0.0834393	0.122804	-0.0182274	NAD(+)-dependent histone deacetylase; essential subunit of the Sum1p/Rfm1p/Hst1p complex required for ORC-dependent silencing and mitotic repression; non-essential subunit of the Set3C deacetylase complex; involved in telomere maintenance; HST1 has a paralog, SIR2, that arose from the whole genome duplication
YNR033W	ABZ1	0.15017	0.0180334	0.0555681	-0.00592099	0.439879	0.290607	Para-aminobenzoate (PABA) synthase; has similarity to Escherichia coli PABA synthase components PabA and PabB; required for the synthesis of para-aminobenzoic acid, an important intermediate for folate and ubiquinone Q biosynthesis; protein abundance increases in response to DNA replication stress
YBL101C	ECM21	0.150132	-0.138141	-0.0922074	0.118289	0.370516	-0.0209431	Protein involved in regulating endocytosis of plasma membrane proteins; identified as a substrate for ubiquitination by Rsp5p and deubiquitination by Ubp2p; promoter contains several Gcn4p binding elements; ECM21 has a paralog, CSR2, that arose from the whole genome duplication
YHR006W	STP2	0.150089	0.0465195	-0.112753	0.20252	-0.297278	-0.410759	Transcription factor; activated by proteolytic processing in response to signals from the SPS sensor system for external amino acids; activates transcription of amino acid permease genes; STP2 has a paralog, STP1, that arose from the whole genome duplication
YOR193W	PEX27	0.149839	0.0177899	0.208882	-0.0952	-0.096302	0.000357614	Peripheral peroxisomal membrane protein; involved in controlling peroxisome size and number, interacts with Pex25p; PEX27 has a paralog, PEX25, that arose from the whole genome duplication
YBR019C	GAL10	0.149768	-0.0675891	0.0615726	0.0783405	-0.0864815	-0.0662068	UDP-glucose-4-epimerase; catalyzes interconversion of UDP-galactose and UDP-D-glucose in galactose metabolism; also catalyzes conversion of alpha-D-glucose or alpha-D-galactose to their beta-anomers; human homolog GALE implicated in galactosemia, can complement yeast null mutant
YEL012W	UBC8	0.149376	-0.0555622	-0.0725436	-0.0349692	0.231996	0.221833	Ubiquitin-conjugating enzyme that regulates gluconeogenesis; negatively regulates gluconeogenesis by mediating the glucose-induced ubiquitination of fructose-1,6-bisphosphatase (FBPase); cytoplasmic enzyme that catalyzes the ubiquitination of histones in vitro
YLR294C	YLR294C	0.148746	0.270018	0.00617318	0.203368	0.0776991	-0.0433024	Dubious open reading frame; unlikely to encode a functional protein, based on available experimental and comparative sequence data; partially overlaps the verified gene ATP14
YDR094W	YDR094W	0.148337	-0.0103325	-0.145891	0.0617565	-0.129307	0.0420644	Dubious open reading frame; unlikely to encode a functional protein, based on available experimental and comparative sequence data; partially overlaps verified ORF DNF2/YDR093W
YER033C	ZRG8	0.148305	-0.0115752	0.164	0.0310539	0.181458	0.0320018	Protein of unknown function; authentic, non-tagged protein is detected in highly purified mitochondria in high-throughput studies; GFP-fusion protein is localized to the cytoplasm; transcription induced under conditions of zinc deficiency
YNL052W	COX5A	0.14798	-0.12581	0.0293307	0.0269925	-0.389057	-0.255353	Subunit Va of cytochrome c oxidase; cytochrome c oxidase is the terminal member of the mitochondrial inner membrane electron transport chain; Cox5Ap is predominantly expressed during aerobic growth while its isoform Vb (Cox5Bp) is expressed during anaerobic growth; COX5A has a paralog, COX5B, that arose from the whole genome duplication
YLR382C	NAM2	0.147654	0.188222	0.668645	0.408919	-0.382325	-0.0644168	Mitochondrial leucyl-tRNA synthetase; also has direct role in splicing of several mitochondrial group I introns; indirectly required for mitochondrial genome maintenance; human homolog LARS2 can complement yeast null mutant, and is implicated in Perrault syndrome
YLR173W	YLR173W	0.147136	0.0287633	0.218473	0.380117	-0.158768	-0.110904	Putative protein of unknown function
YML095C	RAD10	0.147091	0	0.19241	0.0795687	0.105076	0.180919	Single-stranded DNA endonuclease (with Rad1p); cleaves single-stranded DNA during nucleotide excision repair and double-strand break repair; subunit of Nucleotide Excision Repair Factor 1 (NEF1); homolog of human ERCC1 protein
YAR002C-A	ERP1	0.146712	0.0758163	-0.108022	-0.0563954	-0.204976	-0.109054	Member of the p24 family involved in ER to Golgi transport; role in misfolded protein quality control; forms heterotrimeric complex with Erp2p, Emp24p, and Erv25p; localized to COPII-coated vesicles; ERP1 has a paralog, ERP6, that arose from the whole genome duplication
YPR049C	ATG11	0.146463	0.0274207	-0.128862	-0.00700104	0.097943	0.0484227	Adapter protein for pexophagy and the Cvt targeting pathway; directs receptor-bound cargo to the phagophore assembly site (PAS) for packaging into vesicles; required for recruiting other proteins to the PAS; recruits Dnm1p to facilitate fission of mitochondria that are destined for removal by mitophagy
YJL126W	NIT2	0.146389	-0.0688833	0.181565	0.130689	0.184925	0.239301	Nit protein; one of two proteins in S. cerevisiae with similarity to the Nit domain of NitFhit from fly and worm and to the mouse and human Nit protein which interacts with the Fhit tumor suppressor; nitrilase superfamily member
YJR131W	MNS1	0.146185	-0.0920257	0.202382	0.0934463	0.0967629	0.0658747	Alpha-1,2-mannosidase; involved in ER-associated protein degradation (ERAD); catalyzes the removal of one mannose residue from a glycosylated protein, converting the modification from Man9GlcNAc to Man8GlcNAc; catalyzes the last step in glycoprotein maturation in the ER and is critical for ER protein degradation
YGR019W	UGA1	0.146097	-0.286222	0.0880515	0.319307	-0.39001	-0.286545	Gamma-aminobutyrate (GABA) transaminase; also known as 4-aminobutyrate aminotransferase; involved in the 4-aminobutyrate and glutamate degradation pathways; required for normal oxidative stress tolerance and nitrogen utilization; protein abundance increases in response to DNA replication stress
YNR007C	ATG3	0.145797	0	-0.0670695	0.106503	0.0797904	0.0936699	E2-like enzyme; involved in autophagy and the cytoplasm-to-vacuole targeting (Cvt) pathway; plays a role in formation of Atg8p-phosphatidylethanolamine conjugates, which are involved in membrane dynamics during autophagy and Cvt; interaction with Atg8p is regulated by its acetylation by Esa1p (catalytic subunit of NuA4 histone acetyltransferase complex) while attenuation of Atg3 acetylation is me…
YOL081W	IRA2	0.145532	-0.392651	0.534146	0.0861566	0.938137	0.282236	GTPase-activating protein; negatively regulates RAS by converting it from the GTP- to the GDP-bound inactive form, required for reducing cAMP levels under nutrient limiting conditions; IRA2 has a paralog, IRA1, that arose from the whole genome duplication; defects in human homolog NF1 are associated with neurofibromatosis
YCR021C	HSP30	0.145431	-0.148167	0.204348	0.169722	-0.0065335	-0.112238	Negative regulator of the H(+)-ATPase Pma1p; stress-responsive protein; hydrophobic plasma membrane localized; induced by heat shock, ethanol treatment, weak organic acid, glucose limitation, and entry into stationary phase
YOR305W	RRG7	0.145095	-0.0208588	0.212596	0.120865	-0.0676423	-0.139574	Protein of unknown function; green fluorescent protein (GFP)-fusion protein localizes to the mitochondrion; deletion confers sensitivity to 4-(N-(S-glutathionylacetyl)amino) phenylarsenoxide (GSAO); YOR305W is not an essential gene
YMR164C	MSS11	0.145033	0.163905	0.157658	0.0147573	-0.106967	-0.116936	Transcription factor; involved in regulation of invasive growth and starch degradation; controls the activation of FLO11 and STA2 in response to nutritional signals; forms a heterodimer with Flo8p that interacts with the Swi/Snf complex during transcriptional activation of FLO1, FLO11, and STA1
YLR434C	YLR434C	0.144948	0.129865	0.232969	0.0421331	0.337612	-0.0859412	Dubious open reading frame; unlikely to encode a functional protein, based on available experimental and comparative sequence data; partially overlaps the verified ORF TSR2/YLR435W
YDL109C	YDL109C	0.144937	-0.030757	-0.0460374	0.0384633	-0.0528105	0.00295583	Putative lipase; involved in lipid metabolism; not an essential gene; YDL109C has a paralog, ROG1, that arose from the whole genome duplication
YDL036C	PUS9	0.144901	0.0168292	0.223083	0.0849853	0.18722	-0.0438301	Mitochondrial tRNA:pseudouridine synthase; catalyzes the formation of pseudouridine at position 32 in mitochondrial tRNAs; contains an N-terminal mitochondrial targeting sequence; PUS9 has a paralog, RIB2, that arose from the whole genome duplication
YNL143C	YNL143C	0.14466	0.0116764	-0.0142522	-0.0465238	-0.0570382	-0.176018	Protein of unknown function; expressed at both mRNA and protein levels
YDR521W	YDR521W	0.14453	-0.000340498	-0.00904918	0.0436799	0.141449	-0.0089068	Dubious ORF that overlaps YDR520C; mutant increases expression of PIS1 and RPL3 in glycerol
YBR082C	UBC4	0.144364	0.31297	-0.295007	-0.01538	0.0271342	0.0202422	Ubiquitin-conjugating enzyme (E2); key E2 partner with Ubc1p for the anaphase-promoting complex (APC); mediates degradation of abnormal or excess proteins, including calmodulin and histone H3; regulates levels of DNA Polymerase-{alpha} to promote efficient and accurate DNA replication; interacts with many SCF ubiquitin protein ligases; component of the cellular stress response; UBC4 has a paralog…
YER184C	TOG1	0.143668	0	0.0519794	-0.0055408	0.276623	0.219506	Transcriptional activator of oleate genes; regulates genes involved in fatty acid utilization; zinc cluster protein; deletion confers sensitivity to Calcufluor white, and prevents growth on glycerol or lactate as sole carbon source
YOR298W	MUM3	0.143633	0	-0.0187605	0.00789746	0.156431	0.06865	Protein of unknown function involved in outer spore wall organization; has similarity to the tafazzins superfamily of acyltransferases
YMR106C	YKU80	0.143581	0.105957	-0.103814	-0.0755197	-0.140715	-0.181195	Subunit of the telomeric Ku complex (Yku70p-Yku80p); involved in telomere length maintenance, structure and telomere position effect; required for localization of telomerase ribonucleoprotein via interaction with the TLC1 guide RNA; relocates to sites of double-strand cleavage to promote nonhomologous end joining during DSB repair
YGR022C	YGR022C	0.143508	0	0.0608118	0.00151586	-0.0938839	0.031357	Dubious open reading frame; unlikely to encode a functional protein, based on available experimental and comparative sequence data; overlaps almost completely with the verified ORF MTL1/YGR023W
YDL012C	YDL012C	0.143504	0.32454	0.0273968	0	-0.0772758	0.0791974	Tail-anchored plasma membrane protein with a conserved CYSTM module; possibly involved in response to stress; may contribute to non-homologous end-joining (NHEJ) based on ydl012c htz1 double null phenotype; YDL012C has a paralog, YBR016W, that arose from the whole genome duplication
YBR084W	MIS1	0.143419	0.0353823	0.0936789	0.126787	-0.156065	-0.068658	Mitochondrial C1-tetrahydrofolate synthase; involved in interconversion between different oxidation states of tetrahydrofolate (THF); provides activities of formyl-THF synthetase, methenyl-THF cyclohydrolase, and methylene-THF dehydrogenase
YGR139W	YGR139W	0.143202	-0.148463	0.285939	0.163781	0.0823937	0.0552513	Dubious open reading frame; unlikely to encode a functional protein, based on available experimental and comparative sequence data
YOR033C	EXO1	0.143073	-0.298414	-0.0530181	0.105638	-0.109213	-0.0153956	5'-3' exonuclease and flap-endonuclease; involved in recombination, double-strand break repair, MMS2 error-free branch of the post replication (PRR) pathway and DNA mismatch repair; role in telomere maintenance; member of the Rad2p nuclease family, with conserved N and I nuclease domains; relative distribution to the nucleus increases upon DNA replication stress; EXO1 has a paralog, DIN7, that ar…
YGR058W	PEF1	0.143069	0.0576283	0.121631	0.115334	-0.146925	0.0383344	Penta-EF-hand protein; required for polar bud growth and cell wall abscission; binds calcium and zinc with different affinity; localizes to bud site in G1, bud neck in G2; binds to Sec31p and modulates COPII coat assembly
YPL037C	EGD1	0.143021	-0.197891	-0.010675	0.0722519	0.145772	0.139078	Subunit beta1 of the nascent polypeptide-associated complex (NAC); involved in protein targeting, associated with cytoplasmic ribosomes; enhances DNA binding of the Gal4p activator; homolog of human BTF3b; EGD1 has a paralog, BTT1, that arose from the whole genome duplication
YML018C	YML018C	0.143006	-0.0334015	0.047666	0.0351768	0.0458314	-0.09546	Protein of unknown function; green fluorescent protein (GFP)-fusion protein localizes to the membrane of the vacuole; physical interaction with Atg27p suggests a possible role in autophagy; YML018C is not an essential gene; relative distribution to the vacuolar membrane decreases upon DNA replication stress; YML018C has a paralog, THI74, that arose from the whole genome duplication
YGL027C	CWH41	0.142908	0.0456612	-0.0128326	-0.148719	0.18122	-0.143129	Processing alpha glucosidase I; ER type II integral membrane N-glycoprotein involved in assembly of cell wall beta 1,6 glucan and asparagine-linked protein glycosylation; also involved in ER protein quality control and sensing of ER stress
YCR066W	RAD18	0.142603	0.0295469	0.0505493	-0.0125365	0.0795015	0.0800681	E3 ubiquitin ligase; forms heterodimer with Rad6p to monoubiquitinate PCNA-K164; heterodimer binds single-stranded DNA and has single-stranded DNA dependent ATPase activity; required for postreplication repair; SUMO-targeted ubiquitin ligase (STUbl) that contains a SUMO-interacting motif (SIM) which stimulates its ubiquitin ligase activity towards the sumoylated form of PCNA
YMR287C	DSS1	0.14224	-0.0773129	0.17377	0.159071	-0.417257	-0.176937	3'-5' exoribonuclease; component of the mitochondrial degradosome along with the ATP-dependent RNA helicase Suv3p; the degradosome associates with the ribosome and mediates turnover of aberrant or unprocessed RNAs
YKR094C	RPL40B	0.142203	0.0307197	-0.114005	-0.0274809	0.236315	-0.0351918	Ubiquitin-ribosomal 60S subunit protein L40B fusion protein; cleaved to yield ubiquitin and ribosomal protein L40B; ubiquitin may facilitate assembly of the ribosomal protein into ribosomes; homologous to mammalian ribosomal protein L40, no bacterial homolog; RPL40B has a paralog, RPL40A, that arose from the whole genome duplication
YDR519W	FPR2	0.141717	0.11545	0.279234	0.0544743	0.334285	-0.0966062	Membrane-bound peptidyl-prolyl cis-trans isomerase (PPIase); binds to the drugs FK506 and rapamycin; expression pattern suggests possible involvement in ER protein trafficking; relocalizes from nucleus to vacuole upon DNA replication stress; mutation is functionally complemented by human FKBP2
YKR031C	SPO14	0.141679	0.0177131	0.137075	0.287772	0.152213	-0.316931	Phospholipase D; catalyzes the hydrolysis of phosphatidylcholine, producing choline and phosphatidic acid; involved in Sec14p-independent secretion; required for meiosis and spore formation; differently regulated in secretion and meiosis; participates in transcription initiation and/or early elongation of specific genes; interacts with "foot domain" of RNA polymerase II; deletion results in abnor…
YDR152W	GIR2	0.141646	0.104876	-0.135019	-0.111117	0.096086	-0.0228417	Highly-acidic RWD domain-containing cytoplasmic protein; forms a highly conserved complex with Rbg2p that is responsible for efficient cell growth under amino acid starvation and binds translational activator Gcn1p in dose-dependent manner according to stress level; associates with translating ribosomes; intrinsically unstructured protein whose stability is enhanced upon binding Rbg2p
YHL045W	YHL045W	0.141611	-0.116817	0.186216	0.203407	0.0921082	0.134033	Putative protein of unknown function; not an essential gene
YMR307W	GAS1	0.14161	-0.0558269	-0.183856	0.0472108	0.156705	-0.0789703	Beta-1,3-glucanosyltransferase; required for cell wall assembly and also has a role in transcriptional silencing; localizes to cell surface via a glycosylphosphatidylinositol (GPI) anchor; also found at nuclear periphery; genetic interactions with histone H3 lysine acetyltransferases GCN5 and SAS3 indicate previously unsuspected functions for Gas1 in DNA damage response and cell cycle regulation
YIL087C	AIM19	0.141599	0	0.230053	0.0524791	0.306773	-0.0467781	Protein of unknown function; mitochondrial protein that physically interacts with Tim23p; null mutant displays reduced respiratory growth
YMR073C	IRC21	0.141175	0.0310097	-0.0333075	-0.156932	0.21245	0.169055	Protein of unknown function; may be involved in resistance to carboplatin and cisplatin; null mutant displays increase in spontaneous Rad52p foci; contains a lipid-binding domain and binds cardiolipin in a large-scale study
YER075C	PTP3	0.140941	-0.0508961	0.284765	-0.00687058	0.476185	0.0952503	Phosphotyrosine-specific protein phosphatase; involved in the inactivation of mitogen-activated protein kinase (MAPK) during osmolarity sensing; dephosporylates Hog1p MAPK and regulates its localization; localized to the cytoplasm
YDR270W	CCC2	0.140808	0.0553621	0.0108807	-0.0777663	0.352966	0.15009	Cu(+2)-transporting P-type ATPase; required for export of copper from the cytosol into an extracytosolic compartment; similar to human proteins involved in Menkes and Wilsons diseases; protein abundance increases in response to DNA replication stress; affects TBSV model (+)RNA virus replication by regulating copper metabolism; human homologs ATP7A and ATP7B both complement yeast null mutant
YNR006W	VPS27	0.140757	0.0605338	0.235667	0.0435484	0.261529	0.0011992	Endosomal protein that forms a complex with Hse1p; required for recycling Golgi proteins, forming lumenal membranes and sorting ubiquitinated proteins destined for degradation; has Ubiquitin Interaction Motifs which bind ubiquitin (Ubi4p)
YKL185W	ASH1	0.140682	0.0306977	-0.0495728	-0.0100249	0.0230188	-0.119881	Component of the Rpd3L histone deacetylase complex; zinc-finger inhibitor of HO transcription; mRNA is localized and translated in the distal tip of anaphase cells, resulting in accumulation of Ash1p in daughter cell nuclei and inhibition of HO expression; potential Cdc28p substrate
YLR210W	CLB4	0.140242	0.0788251	0.0660946	0	-0.207202	-0.341301	B-type cyclin involved in cell cycle progression; activates Cdc28p to promote the G2/M transition; may be involved in DNA replication and spindle assembly; accumulates during S phase and G2, then targeted for ubiquitin-mediated degradation; CLB4 has a paralog, CLB3, that arose from the whole genome duplication
YOR022C	YOR022C	0.139975	0.0916385	-0.126915	-0.229412	0.0641407	-0.0629474	Putative carboxylic ester hydrolase; similar to bovine phospholipase A1; the authentic, non-tagged protein is detected in highly purified mitochondria in high-throughput studies
YIL093C	RSM25	0.139814	0	0.508331	0.377504	-0.347677	-0.0606002	Mitochondrial ribosomal protein of the small subunit
YMR194W	RPL36A	0.139518	0.0535743	0.0605572	0.000425096	0.0775571	0.0326544	Ribosomal 60S subunit protein L36A; N-terminally acetylated; binds to 5.8 S rRNA; homologous to mammalian ribosomal protein L36, no bacterial homolog; RPL36A has a paralog, RPL36B, that arose from the whole genome duplication
YOL003C	PFA4	0.139472	-0.0246832	0.322605	0.307244	0.246813	0.293978	Palmitoyltransferase with autoacylation activity; required for palmitoylation of amino acid permeases containing a C-terminal Phe-Trp-Cys site; required for modification of Chs3p; member of the DHHC family of putative palmitoyltransferases
YLR177W	YLR177W	0.139363	0.0409646	0.220453	0.115962	0.118021	-0.0872902	Putative protein of unknown function; phosphorylated by Dbf2p-Mob1p in vitro; some strains contain microsatellite polymophisms at this locus; not an essential gene; YLR177W has a paralog, PSP1, that arose from the whole genome duplication
YJR082C	EAF6	0.139358	0.127939	-0.154181	-0.173917	-0.245337	-0.102989	Subunit of the NuA4 acetyltransferase complex; this complex acetylates histone H4 and NuA3 acetyltransferase complex that acetylates histone H3
YDR444W	YDR444W	0.138931	-0.0169501	0.0992654	-0.320757	0.19215	0.1683	Putative hydrolase acting on ester bonds
YOR051C	ETT1	0.13818	0	0.15779	0.0636311	0.174149	-0.0357223	Nuclear protein that inhibits replication of Brome mosaic virus; S. cerevisiae is a model system for studying replication of positive-strand RNA viruses in their natural hosts; deletion increases stop codon readthrough
YDR304C	CPR5	0.138094	0.0152131	-0.062715	0.102351	0.182067	-0.0245639	Peptidyl-prolyl cis-trans isomerase (cyclophilin) of the ER; catalyzes the cis-trans isomerization of peptide bonds N-terminal to proline residues; transcriptionally induced in response to unfolded proteins in the ER; CPR5 has a paralog, CPR2, that arose from the whole genome duplication
YNR045W	PET494	0.138036	0.0401964	-0.098192	-0.0498431	-0.171541	-0.343439	Mitochondrial translational activator specific for the COX3 mRNA; acts together with Pet54p and Pet122p; located in the mitochondrial inner membrane
YLR237W	THI7	0.137869	0.0625911	0.0465778	-0.0411462	0.217898	-0.0733377	Plasma membrane transporter responsible for the uptake of thiamine; contributes to uptake of 5-aminoimidazole-4-carboxamide-1-beta-D-ribofuranoside (acadesine); member of the major facilitator superfamily of transporters; mutation of human ortholog causes thiamine-responsive megaloblastic anemia
YIL132C	CSM2	0.137869	0.110961	-0.174534	-0.0475753	0.125193	0.0316316	Component of Shu complex (aka PCSS complex); Shu complex also includes Psy3, Shu1, Shu2, and promotes error-free DNA repair,; Shu complex mediates inhibition of Srs2p function; promotes formation of Rad51p filaments; Psy3p and Csm2p contain similar DNA-binding regions which work together to form a single DNA binding site; required for accurate chromosome segregation during meiosis
YDR386W	MUS81	0.137786	0.165983	0.183738	0.113089	0.0262401	0.00202577	Subunit of structure-specific Mms4p-Mus81p endonuclease; cleaves branched DNA; involved in DNA repair, replication fork stability, and joint molecule formation/resolution during meiotic recombination; promotes template switching during break-induced replication (BIR), causing non-reciprocal translocations (NRTs); helix-hairpin-helix protein; phosphorylation of non-catalytic subunit Mms4p by Cdc28…
YOR089C	VPS21	0.137766	0.0183565	0.0282125	0.00919704	0.0310306	-0.0516707	Endosomal Rab family GTPase; required for endocytic transport and sorting of vacuolar hydrolases; required for endosomal localization of the CORVET complex; required with YPT52 for MVB biogenesis and sorting; involved in autophagy and ionic stress tolerance; geranylgeranylation required for membrane association; protein abundance increases in response to DNA replication stress; mammalian Rab5 hom…
YEL072W	RMD6	0.137761	0.0524479	-0.120459	-0.100389	-0.18647	-0.10037	Protein required for sporulation
YLR165C	PUS5	0.137587	0.142822	-0.415457	-0.134696	0.167523	-0.147446	Pseudouridine synthase; catalyzes only the formation of pseudouridine (Psi)-2819 in mitochondrial 21S rRNA; not essential for viability
YLR255C	YLR255C	0.137424	0.0988079	0.0466806	0.0607999	-0.154367	-0.138348	Dubious open reading frame; unlikely to encode a functional protein, based on available experimental and comparative sequence data
YMR035W	IMP2	0.136929	0.0333907	-0.0306956	0	0.457185	0.114415	Catalytic subunit of mitochondrial inner membrane peptidase complex; required for maturation of mitochondrial proteins of the intermembrane space; complex contains two catalytic subunits (Imp1p and Imp2p that differ in substrate specificity), and Som1p
YNR001C	CIT1	0.136842	0.0484769	-0.019586	0.0239532	-0.00576971	-0.183828	Citrate synthase; catalyzes the condensation of acetyl coenzyme A and oxaloacetate to form citrate; the rate-limiting enzyme of the TCA cycle; nuclear encoded mitochondrial protein; CIT1 has a paralog, CIT2, that arose from the whole genome duplication
YFR046C	CNN1	0.136822	-0.0225215	0.0694479	0	-0.0283787	-0.0981252	Kinetochore protein; associated with the essential kinetochore proteins Nnf1p and Spc24p; phosphorylated by Clb5-Cdk1, Mps1p, Ipl1p and to a lesser extent by Clb2-Cdk1; localizes to the lower region of the Ndc80 complex during anaphase and regulates KMN activity by inhibiting the Mtw1 and Spc105 complexes from binding to the Ndc80 complex; similar to metazoan CENP-T
YGR203W	YCH1	0.13665	0.03316	0.0300718	-0.269167	0.17915	0.243652	Phosphatase with sequence similarity to Cdc25p; Arr2p and Mih1p; member of the single-domain rhodanese homology superfamily; green fluorescent protein (GFP)-fusion protein localizes to both the cytoplasm and the nucleus
YGL215W	CLG1	0.136461	0	0.223591	0.0718547	0.10075	-0.0194958	Cyclin-like protein that interacts with Pho85p; has sequence similarity to G1 cyclins PCL1 and PCL2
YOR330C	MIP1	0.136347	0.100283	0.159005	0	-0.292912	-0.0330227	Mitochondrial DNA polymerase gamma; single subunit of mitochondrial DNA polymerase in yeast, in contrast to metazoan complex of catalytic and accessory subunits; polymorphic in yeast, petites occur more frequently in some lab strains; human ortholog POLG complements yeast mip1 mutant; mutations in human POLG associated with Alpers-Huttenlocher syndrome (AHS), progressive external ophthalmoplegia …
YAL027W	SAW1	0.136242	0.0439356	-0.0225663	0	0.161208	0.0620123	5'- and 3'-flap DNA binding protein; recruits Rad1p-Rad10p to single-strand annealing intermediates with 3' non-homologous tails for removal during double-strand break repair; complexes with Rad1p-Rad10p and stimulates its endonuclease activity; green fluorescent protein (GFP)-fusion protein localizes to the nucleus
YHR029C	YHI9	0.135986	-0.108623	-0.122472	0.162049	0.135168	0.0841555	Protein of unknown function; null mutant is defective in unfolded protein response; possibly involved in a membrane regulation metabolic pathway; member of the PhzF superfamily, though most likely not involved in phenazine production
YKL025C	PAN3	0.135775	0	0.115524	-0.237097	0.246111	0.203123	Essential subunit of the Pan2p-Pan3p poly(A)-ribonuclease complex; poly (A) mRNA binding subunit which recruits mRNA to the complex; the Pan2p-Pan3p complex controls poly(A) tail length and regulates the stoichiometry and activity of postreplication repair complexes
YKL116C	PRR1	0.135757	0.0664355	0.330932	-0.153305	0.289205	0.156841	Serine/threonine protein kinase; inhibits pheromone induced signaling downstream of MAPK, possibly at the level of the Ste12p transcription factor
YPL195W	APL5	0.135664	0	0.271171	0.164537	0.0149241	-0.141329	Delta adaptin-like subunit of the clathrin associated protein complex; functions in transport of alkaline phosphatase to the vacuole via the alternate pathway; suppressor of loss of casein kinase 1 function; the clathrin associated protein complex is also known as AP-3
YDL024C	DIA3	0.135561	0.0269509	-0.000616767	-0.0169973	0.0560798	-0.0908968	Protein of unknown function; involved in invasive and pseudohyphal growth
YGL034C	YGL034C	0.135545	0.280016	-0.0199856	-0.0211694	-0.113323	0.0891549	Dubious open reading frame; unlikely to encode a functional protein, based on available experimental and comparative sequence data
YLR035C	MLH2	0.135437	0.0387567	0.128574	-0.222262	-0.0257971	0.0524433	Protein involved in mismatch repair and meiotic recombination; only certain frameshift intermediates are mismatch repair substrates; forms a complex with Mlh1p
YCR048W	ARE1	0.135185	0.0380425	0.026061	-0.0630713	0.149948	-0.0314786	Acyl-CoA:sterol acyltransferase; endoplasmic reticulum enzyme that contributes the major sterol esterification activity in the absence of oxygen; ARE1 has a paralog, ARE2, that arose from the whole genome duplication
YHR094C	HXT1	0.135174	-0.0715272	0.182532	0.0675349	0.0289629	-0.00597963	Low-affinity glucose transporter of the major facilitator superfamily; expression is induced by Hxk2p in the presence of glucose and repressed by Rgt1p when glucose is limiting; HXT1 has a paralog, HXT6, what arose from the whole genome duplication
YPR091C	NVJ2	0.135052	0.300988	0.0351477	-0.067705	0.158588	-0.0199534	Lipid-binding ER protein, enriched at nucleus-vacuolar junctions (NVJ); may be involved in sterol metabolism or signaling at the NVJ; contains a synaptotagmin-like-mitochondrial-lipid binding protein (SMP) domain; binds phosphatidylinositols and other lipids in a large-scale study; may interact with ribosomes, based on co-purification experiments
YJR033C	RAV1	0.134849	-0.161555	-0.0486877	0.175101	0.445564	0.733794	Subunit of RAVE complex (Rav1p, Rav2p, Skp1p); the RAVE complex promotes assembly of the V-ATPase holoenzyme; required for transport between the early and late endosome/PVC and for localization of TGN membrane proteins; potential Cdc28p substrate
YOR186W	YOR186W	0.134776	0	0.172811	0.0849859	-0.247679	-0.0585934	Putative protein of unknown function; proper regulation of expression during heat stress is sphingolipid-dependent; YOR186W has a paralog, YLR297W, that arose from the whole genome duplication
YPL113C	YPL113C	0.13477	0.0395622	0.201691	0.0837228	0.136892	-0.0933138	Glyoxylate reductase; acts on glyoxylate and hydroxypyruvate substrates; YPL113C is not an essential gene
YBR128C	ATG14	0.134672	0.296292	0.144064	0.0185771	0.206238	-0.212264	Autophagy-specific subunit of phosphatidylinositol 3-kinase complex I; Atg14p targets complex I to the phagophore assembly site (PAS); required for localizing additional ATG proteins to the PAS; required for overflow degradation of misfolded proteins when ERAD is saturated; homolog of human Barkor; other members are Vps34, Vps15, and Vps30p
YGR101W	PCP1	0.13452	-0.0661647	0.0992159	0.278038	-0.232233	-0.327634	Mitochondrial serine protease; required for the processing of various mitochondrial proteins and maintenance of mitochondrial DNA and morphology; belongs to the rhomboid-GlpG superfamily of intramembrane peptidases
YNR014W	YNR014W	0.134407	0.0438711	-0.0419647	-0.175959	0.150765	-0.132513	Putative protein of unknown function; expression is cell-cycle regulated, Azf1p-dependent, and heat-inducible; YNR014W has a paralog, YMR206W, that arose from the whole genome duplication
YNL022C	RCM1	0.134085	0.0474565	0.200234	0	0.0893221	0.0143416	rRNA m5C methyltransferase; methylates cytosine at position 2278 of 25S rRNA while Nop2p methylates cytosine at position 2870; contains seven beta-strand methyltransferase motif; localized to the nucleolus; interacts with Trm112p; homolog of NSUN5A, a human gene which is deleted in Williams-Beuren Syndrome
YCL029C	BIK1	0.133999	-0.0943861	-0.0115535	0.143482	-0.0924268	-0.00907301	Microtubule-associated protein; component of the interface between microtubules and kinetochore, involved in sister chromatid separation; essential in polyploid cells but not in haploid or diploid cells; ortholog of mammalian CLIP-170
YDR264C	AKR1	0.133976	0.00613259	-0.377554	-0.0308149	0.217392	0.212581	Palmitoyl transferase involved in protein palmitoylation; acts as a negative regulator of pheromone response pathway; required for endocytosis of pheromone receptors; involved in cell shape control; contains ankyrin repeats; AKR1 has a paralog, AKR2, that arose from the whole genome duplication; any of several human homologs encoding DHHC-type zinc fingers (ZDHHC) can complement temperature sensi…
YDR105C	TMS1	0.133942	0.0172868	0.15161	-0.041075	0.167311	-0.0145642	Vacuolar membrane protein of unknown function; is conserved in mammals; predicted to contain eleven transmembrane helices; interacts with Pdr5p, a protein involved in multidrug resistance
YDR137W	RGP1	0.133936	0.0310507	0.474499	0.121412	-0.0514403	-0.064661	Subunit of a Golgi membrane exchange factor (Ric1p-Rgp1p); this complex catalyzes nucleotide exchange on Ypt6p
YKR003W	OSH6	0.133915	-0.0604107	-0.00931778	0	-0.0874812	-0.0760694	Member of an oxysterol-binding protein family; family members have overlapping, redundant functions in sterol metabolism and collectively perform a function essential for viability; GFP-fusion protein localizes to the cell periphery; overexpression extends lifespan by promoting vacuolar fusion; OSH6 has a paralog, OSH7, that arose from the whole genome duplication
YOR079C	ATX2	0.133771	0.0110467	0.180422	0	0.166789	0.0958306	Golgi membrane protein involved in manganese homeostasis; overproduction suppresses the sod1 (copper, zinc superoxide dismutase) null mutation
YLL025W	PAU17	0.133763	-0.0157472	0.506982	0.00627665	0.261375	0.135051	Protein of unknown function; member of the seripauperin multigene family encoded mainly in subtelomeric regions; YLL025W is not an essential gene
YKR006C	MRPL13	0.133642	-0.0249419	0.138714	0.15637	-0.127692	-0.0812026	Mitochondrial ribosomal protein of the large subunit; not essential for mitochondrial translation
YDR461W	MFA1	0.133577	0.16262	-0.159583	-0.0794457	-0.0657604	0.100248	Mating pheromone a-factor; made by a cells; interacts with alpha cells to induce cell cycle arrest and other responses leading to mating; biogenesis involves C-terminal modification, N-terminal proteolysis, and export; also encoded by MFA2
YKL091C	YKL091C	0.133567	0.0550517	-0.0345006	0.0501395	-0.385502	-0.282829	Putative phosphatidylinositol/phosphatidylcholine transfer protein; possibly involved in lipid metabolism; localizes to the nucleus; contains a CRAL/TRIO domain and binds several lipids in a large-scale study; YKL091C has a paralog, SEC14, that arose from the whole genome duplication
YMR105C	PGM2	0.133423	-0.009767	0.294434	-0.0317784	0.0829311	0.153749	Phosphoglucomutase; catalyzes the conversion from glucose-1-phosphate to glucose-6-phosphate, which is a key step in hexose metabolism; functions as the acceptor for a Glc-phosphotransferase; protein abundance increases in response to DNA replication stress; PGM2 has a paralog, PGM1, that arose from the whole genome duplication
YPR040W	TIP41	0.133398	0.124463	-0.147836	-0.0383994	-0.19137	0.172346	Protein that interacts with Tap42p, which regulates PP2A; component of the TOR (target of rapamycin) signaling pathway; protein abundance increases in response to DNA replication stress
YDR475C	JIP4	0.133292	-0.185406	-0.0698208	0.0752424	0.0830267	0.299159	Protein of unknown function; previously annotated as two separate ORFs, YDR474C and YDR475C, which were merged as a result of corrections to the systematic reference sequence; JIP4 has a paralog, YOR019W, that arose from the whole genome duplication
YBR169C	SSE2	0.133276	0.0191504	-0.0945832	0.0756532	-0.0133551	-0.00289729	Member of the heat shock protein 70 (HSP70) family; may be involved in protein folding; localized to the cytoplasm; SSE2 has a paralog, SSE1, that arose from the whole genome duplication
YMR075C-A	YMR075C-A	0.132868	-0.0689886	0.133764	-0.133539	0.221868	0.172849	Dubious open reading frame; unlikely to encode a functional protein, based on available experimental and comparative sequence data; completely overlaps the verified ORF RCO1/YMR075W
YCL044C	MGR1	0.132824	0.0409545	-0.0454157	-0.0624162	0.222508	0.162112	Subunit of the mitochondrial (mt) i-AAA protease supercomplex; i-AAA degrades misfolded mitochondrial proteins; forms a subcomplex with Mgr3p that binds to substrates to facilitate proteolysis; required for growth of cells lacking mtDNA
YER064C	VHR2	0.132797	0.0575904	0.242445	0.254736	0.363605	0.0812526	Non-essential nuclear protein; null mutation has global effects on transcription; VHR2 has a paralog, VHR1, that arose from the whole genome duplication; relative distribution to the nucleus increases upon DNA replication stress
YDR048C	YDR048C	0.132653	0.0654425	0.0902777	0.28941	-0.579033	-0.106713	Dubious open reading frame; unlikely to encode a functional protein, based on available experimental and comparative sequence data; partially overlaps ORF VMS1/YDR049W
YLR143W	DPH6	0.132602	-0.0248557	0.0176392	0.0382323	0.211029	-0.00695967	Diphthamide synthetase; catalyzes the last amidation step of diphthamide biosynthesis using ammonium and ATP; evolutionarily conserved in eukaryotes; dph6 mutants exhibit diphthine accumulation and resistance to sordarin, which is indicative of defects in diphthamide formation on EF2; green fluorescent protein (GFP)-tagged protein localizes to the cytoplasm; DPH6/YLR143W is not an essential gene
YOR182C	RPS30B	0.132534	-0.00228259	-0.0296218	-0.0817664	0.0192587	0.0740341	Protein component of the small (40S) ribosomal subunit; homologous to mammalian ribosomal protein S30, no bacterial homolog; RPS30B has a paralog, RPS30A, that arose from the whole genome duplication; protein abundance increases in response to DNA replication stress
YFL053W	DAK2	0.132351	0.0805217	-0.162103	-0.166885	0.0794579	0.21074	Dihydroxyacetone kinase; required for detoxification of dihydroxyacetone (DHA); involved in stress adaptation
YAR023C	YAR023C	0.132311	0.0658848	-0.0413625	-0.0755814	0.0223084	-0.128771	Putative integral membrane protein; member of DUP240 gene family
YLR206W	ENT2	0.132305	0	0.15729	0.185758	-0.312891	-0.319936	Epsin-like protein required for endocytosis and actin patch assembly; functionally redundant with Ent1p; contains clathrin-binding motif at C-terminus; ENT2 has a paralog, ENT1, that arose from the whole genome duplication
YHR110W	ERP5	0.132163	0.0690575	-0.249541	-0.0604356	-0.205389	-0.0310593	Protein with similarity to Emp24p and Erv25p; member of the p24 family involved in ER to Golgi transport
YKL175W	ZRT3	0.132053	-0.0163106	0.150581	0.0946586	-0.0651074	-0.104924	Vacuolar membrane zinc transporter; transports zinc from storage in the vacuole to the cytoplasm when needed; transcription is induced under conditions of zinc deficiency
YLR094C	GIS3	0.132045	0.0764743	-0.0227556	-0.207607	-0.0674348	0.156234	Protein of unknown function
YPL004C	LSP1	0.131939	-0.061413	-0.126944	0.0616854	0.0476547	0.0204387	Eisosome core component; eisosomes are large immobile patch structures at the cell cortex associated with endocytosis; phosphorylated on Thr233 upon Pkc1p hyperactivation in a Slt2p MAPK-dependent fashion; null mutants show activation of Pkc1p/Ypk1p stress resistance pathways; member of the BAR domain family
YFL048C	EMP47	0.131922	0.294364	0.0721206	0.186363	0.325795	-0.0366437	Integral membrane component of ER-derived COPII-coated vesicles; functionS in ER to Golgi transport; EMP47 has a paralog, EMP46, that arose from the whole genome duplication
YLR307W	CDA1	0.13183	0.140996	-0.0410153	-0.0723017	-0.00167359	0.222858	Chitin deacetylase; together with Cda2p involved in the biosynthesis ascospore wall component, chitosan; required for proper rigidity of the ascospore wall
YKL096W	CWP1	0.13172	0.180133	-0.209012	-0.0589825	-0.17317	0.0401857	Cell wall mannoprotein that localizes to birth scars of daughter cells; linked to a beta-1,3- and beta-1,6-glucan heteropolymer through a phosphodiester bond; required for propionic acid resistance
YMR282C	AEP2	0.131406	-0.16964	0.453751	0.297037	-0.143056	-0.166752	Mitochondrial protein; likely involved in translation of the mitochondrial OLI1 mRNA; exhibits genetic interaction with the OLI1 mRNA 5'-untranslated leader
YLR179C	YLR179C	0.131318	-0.0132726	0.113645	0.0275303	0.209675	-0.133332	Protein of unknown function with similarity to Tfs1p; transcription is activated by paralogous proteins Yrm1p and Yrr1p along with proteins involved in multidrug resistance; GFP-tagged protein localizes to the cytoplasm and nucleus
YFR057W	YFR057W	0.131104	0.0407827	0.0960685	0.048057	0.280586	-0.0936593	Putative protein of unknown function
YOR083W	WHI5	0.131082	0.0382813	-0.122296	-0.083348	-0.260704	-0.0219473	Repressor of G1 transcription; binds to SCB binding factor (SBF) at SCB target promoters in early G1; dilution of Whi5p concentration during cell growth determines cell size; phosphorylation of Whi5p by the CDK, Cln3p/Cdc28p relieves repression and promoter binding by Whi5; periodically expressed in G1
YHR050W	SMF2	0.130524	0	-0.180556	-0.0694881	-0.0188939	0.177919	Divalent metal ion transporter involved in manganese homeostasis; has broad specificity for di-valent and tri-valent metals; post-translationally regulated by levels of metal ions; member of the Nramp family of metal transport proteins
YLR451W	LEU3	0.130479	0.222292	-0.0444273	0.00614991	-0.046153	-0.17542	Zinc-knuckle transcription factor, repressor and activator; regulates genes involved in branched chain amino acid biosynthesis and ammonia assimilation; acts as a repressor in leucine-replete conditions and as an activator in the presence of alpha-isopropylmalate, an intermediate in leucine biosynthesis that accumulates during leucine starvation
YDR090C	YDR090C	0.130348	-0.0503057	0.448986	0.618487	0.13929	0.144882	Putative protein of unknown function
YGL045W	RIM8	0.130336	-0.0270524	0.210954	0.116243	0.281287	0.0469608	Protein involved in proteolytic activation of Rim101p; part of response to alkaline pH; interacts with ESCRT-1 subunits Stp22p and Vps28p; essential for anaerobic growth; member of the arrestin-related trafficking adaptor family
YFR023W	PES4	0.130317	0.0480245	0.0700432	-0.0357564	0.22588	-0.015158	Poly(A) binding protein, suppressor of DNA polymerase epsilon mutation; PES4 has a paralog, MIP6, that arose from the whole genome duplication
YNL067W	RPL9B	0.129941	0.0020131	0.0765624	0	0.0550582	-0.0197217	Ribosomal 60S subunit protein L9B; homologous to mammalian ribosomal protein L9 and bacterial L6; RPL9B has a paralog, RPL9A, that arose from a single-locus duplication
YNL093W	YPT53	0.129901	-0.0123036	-0.505518	-0.117352	-0.325543	0.0403702	Stress-induced Rab family GTPase; required for vacuolar protein sorting and endocytosis; involved in ionic stress tolerance; similar to Vps21p and Ypt52p; functional homolog of Vps21p; mammalian Rab5 homolog; YPT53 has a paralog, VPS21, that arose from the whole genome duplication
YFL033C	RIM15	0.129642	0.0714409	-0.00682417	-0.119451	-0.00685299	0.0257465	Protein kinase involved in cell proliferation in response to nutrients; glucose-repressible; involved in signal transduction during cell proliferation in response to nutrients, specifically the establishment of stationary phase; identified as a regulator of IME2; phosphorylates Igo1p and Igo2p; substrate of Pho80p-Pho85p kinase
YER047C	SAP1	0.129543	-0.147162	0.482736	0.103059	0.0609705	-0.416406	Putative ATPase of the AAA family; interacts with the Sin1p transcriptional repressor in the two-hybrid system
YNL187W	SWT21	0.129533	0.047799	0.074508	0.107341	0.0885614	0.0349945	Protein involved in mRNA splicing; contains a consensus nuclear export signal (NES) sequence similar to the consensus sequence recognized by Crm1p; interacts genetically with Prp40p and Tgs1p; contains WD40 repeats
YHL027W	RIM101	0.129518	0.0166952	-0.0571276	0	-0.099942	-0.182328	Cys2His2 zinc-finger transcriptional repressor; involved in alkaline responsive gene repression as part of adaptation to alkaline conditions; involved in cell wall assembly; required for alkaline pH-stimulated haploid invasive growth and sporulation; activated by alkaline-dependent proteolytic processing which results in removal of the C-terminal tail; similar to A. nidulans PacC
YBR078W	ECM33	0.129099	-0.105924	-0.0279982	-0.0392477	-0.143815	0.140436	GPI-anchored protein of unknown function; possible role in apical bud growth; GPI-anchoring on the plasma membrane crucial to function; phosphorylated in mitochondria; similar to Sps2p; ECM33 has a paralog, PST1, that arose from the whole genome duplication
YDL057W	YDL057W	0.128867	0	-0.0363511	-0.0232541	0.127336	0.232908	Putative protein of unknown function; YDL057W is not an essential gene
YHR198C	AIM18	0.128724	0.00980591	0.00449302	-0.189241	0.163663	0.0340145	Protein of unknown function; the authentic, non-tagged protein is detected in highly purified mitochondria in high-throughput studies; null mutant displays elevated frequency of mitochondrial genome loss
YOR055W	YOR055W	0.128625	0.133709	0.115404	-0.0895127	0.448375	0.495523	Dubious open reading frame; unlikely to encode a functional protein, based on available experimental and comparative sequence data
YNL130C	CPT1	0.127898	-0.0430083	0.0908341	0.197655	-0.0644738	0.0354883	Cholinephosphotransferase; required for phosphatidylcholine biosynthesis and for inositol-dependent regulation of EPT1 transcription; CPT1 has a paralog, EPT1, that arose from the whole genome duplication
YER180C	ISC10	0.127763	-0.119821	0.00670273	0.0511751	0.142625	0.0813005	Protein required for sporulation; transcript is induced 7.5 hours after induction of meiosis, expected to play significant role in the formation of reproductive cells
YPR092W	YPR092W	0.127661	0.180395	0.0586105	0	0.0434285	-0.0655323	Dubious open reading frame; unlikely to encode a functional protein, based on available experimental and comparative sequence data
YGL002W	ERP6	0.127623	0.229688	-0.0105413	-0.0647046	-0.0284756	0.143604	Member of the p24 family involved in ER to Golgi transport; similar to Emp24p and Erv25p; the authentic, non-tagged protein is detected in highly purified mitochondria in high-throughput studies; ERP6 has a paralog, ERP1, that arose from the whole genome duplication
YOR197W	MCA1	0.127436	0.143559	-0.0198154	-0.0587171	0.1083	0.0568049	Ca2+-dependent cysteine protease; may cleave specific substrates during the stress response; regulates apoptosis upon H2O2 treatment; required for clearance of insoluble protein aggregates during normal growth; implicated in cell cycle dynamics and lifespan extension; undergoes autocatalytic processing; similar to mammalian metacaspases, but exists as a monomer due to an extra pair of anti-parall…
YDR030C	RAD28	0.127398	0.0127348	-0.164542	-0.216308	-0.258694	-0.301674	Protein involved in DNA repair; related to the human CSA protein that is involved in transcription-coupled repair nucleotide excision repair
YOR285W	RDL1	0.126963	0.0505406	0.139042	0	0.179845	-0.239327	Thiosulfate sulfurtransferase; contains a rhodanese-like domain; localized to the mitochondrial outer membrane; protein abundance increases in response to DNA replication stress; similar to the human TSTD gene
YMR086C-A	YMR086C-A	0.126813	-0.0227699	-0.00909314	-8.03567e-05	-0.289482	-0.0700723	Dubious open reading frame; unlikely to encode a functional protein, based on available experimental and comparative sequence data
YDL037C	BSC1	0.126784	-0.0169029	0.164724	0.046346	0.279537	-0.0124869	Protein of unconfirmed function; similar to cell surface flocculin Flo11p; ORF exhibits genomic organization compatible with a translational readthrough-dependent mode of expression; in W303 strain one continuous open reading frame comprising of YDL037C, the intergenic region and YDL039C encodes the gene IMI1
YDL172C	YDL172C	0.126527	-0.068192	0.388192	0.394054	0.248486	0.149261	Dubious open reading frame; unlikely to encode a functional protein, based on available experimental and comparative sequence data
YDR438W	THI74	0.126477	0	0.174055	-0.104674	0.415259	0.0633549	Mitochondrial transporter repressible by thiamine; THI74 has a paralog, YML018C, that arose from the whole genome duplication; shows sequence homology to human gene SLC35F3, a thiamine transporter implicated in hypertension
YCR076C	FUB1	0.12625	0	-0.00040712	-0.0662102	0.0566537	0.233747	Proteasome-binding protein; interacts physically with multiple subunits of the 20S proteasome and genetically with genes encoding 20S core particle and 19S regulatory particle subunits; exhibits boundary activity which blocks the propagation of heterochromatic silencing; contains a PI31 proteasome regulator domain and sequence similarity with human PSMF1, a proteasome inhibitor; not an essential …
YIL125W	KGD1	0.126119	0.0351035	-0.147174	-0.131876	0.238561	-0.0860496	Subunit of the mitochondrial alpha-ketoglutarate dehydrogenase complex; catalyzes a key step in the tricarboxylic acid (TCA) cycle, the oxidative decarboxylation of alpha-ketoglutarate to form succinyl-CoA
YGR108W	CLB1	0.125097	0.0109638	-0.177991	0.0418927	-0.127262	-0.0126094	B-type cyclin involved in cell cycle progression; activates Cdc28p to promote the transition from G2 to M phase; accumulates during G2 and M, then targeted via a destruction box motif for ubiquitin-mediated degradation by the proteasome; CLB1 has a paralog, CLB2, that arose from the whole genome duplication
YKL087C	CYT2	0.124853	0.158206	0.120654	-0.0703745	0.022221	0.173801	Cytochrome c1 heme lyase; involved in maturation of cytochrome c1, which is a subunit of the mitochondrial ubiquinol-cytochrome-c reductase; links heme covalently to apocytochrome c1; human homolog HCCS can complement yeast cyt2 null mutant
YGL139W	FLC3	0.12477	-0.0992447	0.209483	-0.101284	-0.0432723	0.0461975	Putative FAD transporter, similar to Flc1p and Flc2p; localized to the ER; FLC3 has a paralog, FLC1, that arose from the whole genome duplication
YOL126C	MDH2	0.12449	-0.0582824	0.0546492	-0.107767	-0.0358693	-0.0598606	Cytoplasmic malate dehydrogenase; one of three isozymes that catalyze interconversion of malate and oxaloacetate; involved in the glyoxylate cycle and gluconeogenesis during growth on two-carbon compounds; interacts with Pck1p and Fbp1
YGR243W	MPC3	0.124228	0.0599629	-0.116007	-0.0247873	-0.0326397	0.0552228	Highly conserved subunit of the mitochondrial pyruvate carrier (MPC); expressed during growth on nonfermentable carbon sources, and heterodimerizes with Mpc1p to form the respiratory isoform of MPC; MPC localizes to the mitochondrial inner membrane and mediates pyruvate uptake; MPC3 paralog, MPC2, heterodimerizes with Mpc1p to form the fermentative MPC isoform; protein abundance increases in resp…
YOR363C	PIP2	0.123999	-0.0118144	-0.0431229	0	-0.143206	-0.0468944	Autoregulatory, oleate-activated transcription factor; subunit of a heterodimeric complex with Oaf1p, which binds to oleate-response elements (ORE) in the promoter of genes involved in beta-oxidation of fatty acids, peroxisome organization and biogenesis, activating transcription in the presence of oleate; PIP2 has a paralog, OAF1, that arose from the whole genome duplication
YER044C-A	MEI4	0.123955	0.0977566	0.17121	0.0385424	0.13116	-0.0168256	Meiosis-specific protein involved in forming DSBs; involved in double-strand break (DSBs) formation during meiotic recombination; required for chromosome synapsis and production of viable spores
YDR244W	PEX5	0.123894	0.0386058	-0.154274	-0.297327	0.00772005	-0.164704	Peroxisomal membrane signal receptor for peroxisomal matrix proteins; receptor for the C-terminal tripeptide signal sequence (PTS1) of peroxisomal matrix proteins; required for peroxisomal matrix protein import; also proposed to have PTS1-receptor independent functions
YPL178W	CBC2	0.123884	0.055544	0.0694128	0	0.507984	0.2775	Small subunit of the heterodimeric cap binding complex with Sto1p; interacts with Npl3p, possibly to package mRNA for export from the nucleus; may have a role in telomere maintenance; contains an RNA-binding motif
YOR013W	IRC11	0.123801	-0.0242781	-0.0488913	-0.0877804	0.0573558	0.0382726	Dubious open reading frame; unlikely to encode a functional protein, based on available experimental and comparative sequence data; partially overlaps the uncharacterized gene YOR012C; null mutant displays increased levels of spontaneous Rad52 foci
YNL097C	PHO23	0.123666	0.0216393	0.0197517	0.0497635	0.0903186	-0.0157863	Component of the Rpd3L histone deacetylase complex; involved in transcriptional regulation of PHO5; affects termination of snoRNAs and cryptic unstable transcripts (CUTs); C-terminus shares significant sequence identity with the human candidate tumor suppressor p33-ING1 and its isoform ING3
YKR099W	BAS1	0.123647	-0.050254	0.0356308	0.0954787	0.170953	0.0217556	Myb-related transcription factor; involved in regulating basal and induced expression of genes of the purine and histidine biosynthesis pathways; also involved in regulation of meiotic recombination at specific genes
YGL096W	TOS8	0.123365	0.102629	-0.110916	-0.0535793	0.126329	0.0824384	Homeodomain-containing protein and putative transcription factor; found associated with chromatin; target of SBF transcription factor; induced during meiosis and under cell-damaging conditions; TOS8 has a paralog, CUP9, that arose from the whole genome duplication
YGR051C	YGR051C	0.123312	0.0321495	-0.0972867	-0.13782	0.0738607	-0.0202359	Dubious open reading frame; unlikely to encode a functional protein, based on available experimental and comparative sequence data; YGR051C is not an essential gene
YJR044C	VPS55	0.123277	-0.0858682	-0.0105871	-0.279029	0.695055	0.176447	Late endosomal protein involved in late endosome to vacuole transport; functional homolog of human obesity receptor gene-related protein (OB-RGRP)
YKL050C	YKL050C	0.123159	0.022669	-0.113496	-0.273363	0.153675	0.130785	Protein of unknown function; the YKL050W protein is a target of the SCFCdc4 ubiquitin ligase complex and YKL050W transcription is regulated by Azf1p; YKL050C has a paralog, EIS1, that arose from the whole genome duplication
YOR380W	RDR1	0.122951	0	-0.0133683	0.00211247	0.0270188	0.143553	Transcriptional repressor involved in regulating multidrug resistance; negatively regulates expression of the PDR5 gene; member of the Gal4p family of zinc cluster proteins
YNL334C	SNO2	0.12271	-0.0970654	-0.395078	0	-0.0859057	0.00485199	Protein of unknown function; nearly identical to Sno3p; expression is induced before the diauxic shift and also in the absence of thiamin
YOL013C	HRD1	0.122658	0.0504602	0.125815	0.061027	0.0129633	0.00939816	Ubiquitin-protein ligase; functions in ER retention of misfolded proteins; required for ER-associated degradation (ERAD) of misfolded proteins; genetically linked to the unfolded protein response (UPR); regulated through association with Hrd3p; contains an H2 ring finger; likely plays a general role in targeting proteins that persistently associate with and potentially obstruct the ER-localized t…
YDL072C	YET3	0.122538	-0.0439477	-0.00340105	0.00384448	-0.10221	0.013527	Protein of unknown function; YET3 null mutant decreases the level of secreted invertase; homolog of human BAP31 protein; protein abundance increases in response to DNA replication stress
YBR266C	SLM6	0.122475	0.191691	0.0861451	0.312358	-0.511531	-0.489359	Protein with a potential role in actin cytoskeleton organization; gene exhibits synthetic genetic interaction with MSS4 encoding phosphatidylinositol 4-phosphate kinase
YER152C	YER152C	0.122374	0	0.0342917	0.010165	0.00980231	0.0199646	Protein with 2-aminoadipate transaminase activity; shares amino acid similarity with the aminotransferases Aro8p and Aro9p; YER152C is not an essential gene
YBR219C	YBR219C	0.122368	0	-0.0998558	-0.0654765	-0.00723453	-0.0293592	Putative protein of unknown function; YBR219C is not an essential gene
YOR220W	RCN2	0.122261	-0.15751	0.0515968	0.368202	0.145063	0.0135251	Protein of unknown function; green fluorescent protein (GFP)-fusion protein localizes to the cytoplasm; phosphorylated in response to alpha factor; protein abundance increases in response to DNA replication stress
YKR095W	MLP1	0.122195	0	-0.338223	-0.0336038	-0.0956227	0.0556585	Myosin-like protein associated with the nuclear envelope; nuclear basket protein that connects the nuclear pore complex with the nuclear interior; involved with Tel1p in telomere length control; involved with Pml1p and Pml39p in nuclear retention of unspliced mRNAs; MLP1 has a paralog, MLP2, that arose from the whole genome duplication
YDL047W	SIT4	0.122185	0.166431	0.0932502	-0.0949974	0.748047	0.190437	Type 2A-related serine-threonine phosphatase; functions in the G1/S transition of the mitotic cycle; regulator of COPII coat dephosphorylation; required for ER to Golgi traffic; interacts with Hrr25p kinase; cytoplasmic and nuclear protein that modulates functions mediated by Pkc1p including cell wall and actin cytoskeleton organization; similar to human PP6
YMR091C	NPL6	0.122139	0.0253652	0.856514	0.0397861	0.624248	-0.0867189	Component of the RSC chromatin remodeling complex; interacts with Rsc3p, Rsc30p, Ldb7p, and Htl1p to form a module important for a broad range of RSC functions
YOR321W	PMT3	0.12203	-0.0124974	-0.14762	0	-0.21801	0.00383819	Protein O-mannosyltransferase; transfers mannose residues from dolichyl phosphate-D-mannose to protein serine/threonine residues; acts in a complex with Pmt5p, can instead interact with Pmt1p in some conditions; antifungal drug target; PMT3 has a paralog, PMT2, that arose from the whole genome duplication
YOR114W	YOR114W	0.121884	0.0120651	0.24973	0.16313	0.135265	-0.0029696	Putative protein of unknown function; null mutant is viable
YCL074W	YCL074W	0.121879	0.0819911	-0.0869261	-0.0309446	0.224044	0.0612729	Pseudogene: encodes fragment of Ty Pol protein
YDR193W	YDR193W	0.12183	0.00854076	0.0224241	0.0332164	0.0529043	-0.0663163	Dubious open reading frame; unlikely to encode a functional protein, based on available experimental and comparative sequence data
YML011C	RAD33	0.121824	-0.0292495	0.0711705	0.0538849	0.0400325	0.0340688	Protein involved in nucleotide excision repair; green fluorescent protein (GFP)-fusion protein localizes to the nucleus
YLR187W	SKG3	0.121784	0.230868	0.00418932	-0.113656	0.0386665	-0.0676847	Protein of unknown function; green fluorescent protein (GFP)-fusion protein localizes to the cell periphery, cytoplasm, bud, and bud neck; potential Cdc28p substrate; similar to Skg4p; relocalizes from bud neck to cytoplasm upon DNA replication stress; SKG3 has a paralog, CAF120, that arose from the whole genome duplication
YDR195W	REF2	0.12171	-0.0784024	-0.106783	0.361603	0.0819626	-0.131073	RNA-binding protein; involved in the cleavage step of mRNA 3'-end formation prior to polyadenylation, and in snoRNA maturation; part of holo-CPF subcomplex APT, which associates with 3'-ends of snoRNA- and mRNA-encoding genes; relocalizes to the cytosol in response to hypoxia
YJR118C	ILM1	0.121631	-0.0456728	-0.253785	0	0.180836	-0.013164	Protein of unknown function; may be involved in mitochondrial DNA maintenance; required for slowed DNA synthesis-induced filamentous growth
YLR313C	SPH1	0.121498	0.239243	-0.036467	0	0.0298774	0.0106355	Protein involved in shmoo formation and bipolar bud site selection; localizes to sites of polarized growth in a cell cycle dependent- and Spa2p-dependent manner, interacts with MAPKKs Mkk1p, Mkk2p, and Ste7p; SPH1 has a paralog, SPA2, that arose from the whole genome duplication
YPL192C	PRM3	0.121467	-0.0153276	0.226554	0	0.369068	0.457583	Protein required for nuclear envelope fusion during karyogamy; pheromone-regulated; peripheral protein of the nuclear membrane; interacts with Kar5p at the spindle pole body
YML066C	SMA2	0.121312	0.0792389	0.295765	0.0274916	0.0872477	-0.222431	Meiosis-specific prospore membrane protein; required to produce bending force necessary for proper assembly of the prospore membrane during sporulation
YOR251C	TUM1	0.121201	0.0111716	-0.131894	0	-0.124458	0.0311234	Rhodanese domain sulfur transferase; accepts persulfite from Nfs1p and transfers it to Uba4p in the pathway for 2-thiolation of the wobble uridine base of tRNAs; also stimulates sulfur transfer by Nfs1p; may be mitochondrially localized
YGR011W	YGR011W	0.121191	0.163771	0.0251	0.0188165	-0.0211505	-0.185297	Dubious open reading frame; unlikely to encode a functional protein, based on available experimental and comparative sequence data
YGL090W	LIF1	0.121189	0.0110782	0.00423929	0.207311	0.0544124	-0.0416247	Component of the DNA ligase IV complex; this complex mediates nonhomologous end joining in DNA double-strand break repair; physically interacts with Dnl4p and Nej1p; homologous to mammalian XRCC4 protein
YAL022C	FUN26	0.120719	0.00849608	0.056069	0.0247203	0.194274	0.0164527	High affinity, broad selectivity, nucleoside/nucleobase transporter; vacuolar membrane localized transporter which may regulate the balance of nicotinamide riboside (NmR) levels between the cytosol and vacuole, contributing to salvage of NmR for use in cytosolic NAD+ synthesis; equilibrative nucleoside transporter (ENT) family member
YNL058C	YNL058C	0.120695	0.0836266	0.0368237	-0.204822	0.100168	-0.063248	Putative protein of unknown function; green fluorescent protein (GFP)-fusion protein localizes to vacuole; not an essential gene; YNL058C has a paralog, PRM5, that arose from the whole genome duplication
YCL039W	GID7	0.120555	0.030666	0.135984	0.0100864	0.759711	0.0356726	Subunit of GID Complex that binds directly to central component Vid30p; GID complex is involved in proteasome-dependent catabolite inactivation of fructose-1,6-bisphosphatase; Gid7p contains six WD40 repeats; computational analysis suggests that Gid7p and Moh1p have similar functions
YPL269W	KAR9	0.12032	-0.0951679	-0.0392838	-0.00374834	0.162338	0.0945767	Karyogamy protein; required for correct positioning of the mitotic spindle and for orienting cytoplasmic microtubules; localizes at the shmoo tip in mating cells and at the tip of the growing bud in small-budded cells through anaphase
YAL060W	BDH1	0.12029	-0.00561788	0.016729	0.0243647	0.044961	-0.0928203	NAD-dependent (R,R)-butanediol dehydrogenase; catalyzes oxidation of (R,R)-2,3-butanediol to (3R)-acetoin, oxidation of meso-butanediol to (3S)-acetoin, and reduction of acetoin; enhances use of 2,3-butanediol as an aerobic carbon source
YEL059W	HHY1	0.120287	0.0112873	-0.134687	0	-0.0118744	-0.0158173	Dubious open reading frame unlikely to encode a functional protein; mutant is hypersensitive to hygromycin B indicative of defects in vacuolar trafficking
YPL053C	KTR6	0.119654	0.0111833	0.0854777	-0.205565	0.118643	0.0863419	Probable mannosylphosphate transferase; involved in the synthesis of core oligosaccharides in protein glycosylation pathway; member of the KRE2/MNT1 mannosyltransferase family; KTR6 has a paralog, KRE2, that arose from the whole genome duplication
YOL150C	YOL150C	0.11941	0	0.188836	0.193406	0.00634138	-0.149331	Dubious open reading frame; unlikely to encode a functional protein, based on available experimental and comparative sequence data
YCR028C-A	RIM1	0.119399	-0.136346	0.511823	0.324622	-0.243245	-0.0919634	ssDNA-binding protein essential for mitochondrial genome maintenance; involved in mitochondrial DNA replication; stimulates utilization by Mip1p DNA polymerase of RNA primers synthesized by Rpo41p
YKL179C	COY1	0.119384	-0.0649305	0.086818	0	0.00818262	-0.069161	Golgi membrane protein with similarity to mammalian CASP; genetic interactions with GOS1 (encoding a Golgi snare protein) suggest a role in Golgi function
YKL215C	OXP1	0.119229	0.138638	-0.0800312	-0.0452628	0.0222218	-0.0373621	5-oxoprolinase; enzyme is ATP-dependent and functions as a dimer; similar to mouse Oplah gene; green fluorescent protein (GFP)-fusion protein localizes to the cytoplasm; protein abundance increases in response to DNA replication stress
YPL013C	MRPS16	0.119112	-0.0429	0.106996	0.0103573	-0.106982	-0.11016	Mitochondrial ribosomal protein of the small subunit
YGR070W	ROM1	0.118993	0	0.196769	0.100935	0.217505	0.182344	Guanine nucleotide exchange factor (GEF) for Rho1p; mutations are synthetically lethal with mutations in rom2, which also encodes a GEP; ROM1 has a paralog, ROM2, that arose from the whole genome duplication
YGR053C	YGR053C	0.118961	0.0157599	-0.0534957	-0.0864593	-0.227491	-0.148485	Putative protein of unknown function
YGR206W	MVB12	0.118772	-0.0604941	-0.159127	-0.358543	0.183801	0.0761375	ESCRT-I subunit required to stabilize ESCRT-I core complex oligomers; the ESCRT-I core complex (Stp22p, Vps28p, Srn2p) is involved in ubiquitin-dependent sorting of proteins into the endosome; deletion mutant is sensitive to rapamycin and nystatin
YGR012W	YGR012W	0.118767	0.0596591	0.133817	0.0323656	-0.0213471	-0.0610655	Putative cysteine synthase; localized to the mitochondrial outer membrane
YDL081C	RPP1A	0.118676	0.0126355	0.194027	0.112662	0.374893	-0.0258608	Ribosomal stalk protein P1 alpha; involved in the interaction between translational elongation factors and the ribosome; free (non-ribosomal) P1 stimulates the phosphorylation of the eIF2 alpha subunit (Sui2p) by Gcn2p; accumulation of P1 in the cytoplasm is regulated by phosphorylation and interaction with the P2 stalk component
YGR224W	AZR1	0.118662	0.118094	0.0302177	0.0414598	-0.0776639	-0.0922847	Plasma membrane transporter of the major facilitator superfamily; involved in resistance to azole drugs such as ketoconazole and fluconazole
YHR001W-A	QCR10	0.118605	0.0242394	-0.122302	-0.0947057	0.224679	0.304907	Subunit of the ubiqunol-cytochrome c oxidoreductase complex; this complex comprises part of the mitochondrial respiratory chain; members include Cobp, Rip1p, Cyt1p, Cor1p, Qcr2p, Qcr6p, Qcr7p, Qcr8p, Qcr9p, and Qcr10p and comprises part of the mitochondrial respiratory chain
YBR012C	YBR012C	0.118498	0	-0.0729562	-0.0357285	0.211146	0.0297319	Dubious open reading frame; unlikely to encode a functional protein, based on available experimental and comparative sequence data; expression induced by iron-regulated transcriptional activator Aft2p
YOL132W	GAS4	0.117844	0	-0.0737999	-0.236658	0.340485	0.09678	1,3-beta-glucanosyltransferase; involved with Gas2p in spore wall assembly; has similarity to Gas1p; localizes to the cell wall
YHR203C	RPS4B	0.117783	-0.00453538	-0.183453	0.145421	-0.204759	0.0429197	Protein component of the small (40S) ribosomal subunit; homologous to mammalian ribosomal protein S4, no bacterial homolog; RPS4B has a paralog, RPS4A, that arose from the whole genome duplication
YDR148C	KGD2	0.117741	0.508084	-0.0411544	-0.0405672	-0.276215	-0.134726	Dihydrolipoyl transsuccinylase; component of the mitochondrial alpha-ketoglutarate dehydrogenase complex, which catalyzes the oxidative decarboxylation of alpha-ketoglutarate to succinyl-CoA in the TCA cycle; phosphorylated
YOR306C	MCH5	0.117717	0.0551247	-0.128293	-0.131279	0.0456894	0.0804113	Plasma membrane riboflavin transporter; facilitates the uptake of vitamin B2; required for FAD-dependent processes; sequence similarity to mammalian monocarboxylate permeases, however mutants are not deficient in monocarboxylate transport
YAL020C	ATS1	0.117716	0.0120727	-0.0899201	0.0183629	0.049953	0.00906356	Protein required for modification of wobble nucleosides in tRNA; acts with Elongator complex, Kti11p, and Kti12p; has a potential role in regulatory interactions between microtubules and the cell cycle; forms a stable heterodimer with Kti11p
YER048C	CAJ1	0.117562	-0.0462427	0.25669	-0.0410054	0.17062	0.223158	Nuclear type II J heat shock protein of the E. coli dnaJ family; contains a leucine zipper-like motif, binds to non-native substrates for presentation to Ssa3p, may function during protein translocation, assembly and disassembly
YBL096C	YBL096C	0.117472	-0.0458073	0.141337	0.0576074	0.163252	0.06927	Non-essential protein of unknown function
YER129W	SAK1	0.117429	-0.0795505	-0.251489	0.0317277	0.112717	0.100025	Upstream serine/threonine kinase for the SNF1 complex; plays a role in pseudohyphal groth; partially redundant with Elm1p and Tos3p; members of this family have functional orthology with LKB1, a mammalian kinase associated with Peutz-Jeghers cancer-susceptibility syndrome; SAK1 has a paralog, TOS3, that arose from the whole genome duplication
YER181C	YER181C	0.117386	0	-0.161784	0.152393	-0.0813819	0.0961784	Dubious open reading frame; unlikely to encode a functional protein, based on available experimental and comparative sequence data; extensively overlaps a Ty1 LTR; protein product is detected in highly purified mitochondria in high-throughput studies
YGL114W	YGL114W	0.117345	0.00835542	0.250086	0.000766117	0.0983785	-0.0784948	Putative protein of unknown function; predicted member of the oligopeptide transporter (OPT) family of membrane transporters
YDR534C	FIT1	0.117344	-0.0299106	0.248389	0	0.0446137	-0.121604	Mannoprotein that is incorporated into the cell wall; incorporated via a glycosylphosphatidylinositol (GPI) anchor; involved in the retention of siderophore-iron in the cell wall
YIL131C	FKH1	0.117125	0.171531	0.0348284	-0.320797	0.119637	-0.00960379	Forkhead family transcription factor; minor role in expression of G2/M phase genes; negatively regulates transcription elongation; positive role in chromatin silencing at HML, HMR; facilitates clustering and activation of early-firing replication origins; binds to recombination enhancer near HML, regulates donor preference during mating-type switching; relocalizes to cytosol in response to hypoxi…
YLR093C	NYV1	0.117121	0.0273562	-0.155294	-0.0200754	0.105776	0.038088	v-SNARE component of the vacuolar SNARE complex; involved in vesicle fusion; inhibits ATP-dependent Ca(2+) transport activity of Pmc1p in the vacuolar membrane
YDR357C	CNL1	0.116875	-0.118566	-0.296523	-0.0698592	-0.106008	0.193538	Subunit of the BLOC-1 complex involved in endosomal maturation; interacts with Msb3p; null mutant is sensitive to drug inducing secretion of vacuolar cargo; green fluorescent protein (GFP)-fusion protein localizes to the cytoplasm
YBR173C	UMP1	0.116861	-0.0561276	0.0772818	0.0828677	0.286615	0.0505396	Chaperone required for correct maturation of the 20S proteasome; short-lived chaperone; may inhibit premature dimerization of proteasome half-mers; degraded by proteasome upon completion of its assembly
YER114C	BOI2	0.116829	0.153569	0.0820843	0	-0.0771802	-0.0725138	Protein implicated in polar growth, functionally redundant with Boi1p; interacts with bud-emergence protein Bem1p; contains an SH3 (src homology 3) domain and a PH (pleckstrin homology) domain; BOI2 has a paralog, BOI1, that arose from the whole genome duplication
YOR386W	PHR1	0.116655	-0.0607175	0.235995	0	-0.0394369	-0.158599	DNA photolyase involved in photoreactivation; repairs pyrimidine dimers in the presence of visible light; induced by DNA damage; regulated by transcriptional repressor Rph1p
YKR082W	NUP133	0.116455	0.0695413	-0.0496174	-0.188781	0.246375	-0.0240692	Subunit of Nup84p subcomplex of nuclear pore complex (NPC); contributes to nucleocytoplasmic transport, NPC biogenesis; is involved in establishment of a normal nucleocytoplasmic concentration gradient of GTPase Gsp1p; also plays roles in several processes that may require localization of genes or chromosomes at nuclear periphery, including double-strand break repair, transcription and chromatin …
YJL137C	GLG2	0.116453	0.230137	0.262967	-0.000378055	0.16009	-0.0287914	Glycogenin glucosyltransferase; self-glucosylating initiator of glycogen synthesis, also glucosylates n-dodecyl-beta-D-maltoside; similar to mammalian glycogenin; GLG2 has a paralog, GLG1, that arose from the whole genome duplication
YFL046W	FMP32	0.11636	-0.121319	0.107677	0.0469549	0.251825	-0.0940104	Putative assembly factor for cytochrome c oxidase; the authentic, non-tagged protein is detected in highly purified mitochondria in high-throughput studies; has similarity to human MCUR1/CCDC90A
YBR016W	YBR016W	0.116346	0	0.107689	0.0740986	-0.0727651	-0.0215645	Tail-anchored plasma membrane protein with a conserved CYSTM module; predicted to be palmitoylated; has similarity to hydrophilins, which are involved in the adaptive response to hyperosmotic conditions; YBR016W has a paralog, YDL012C, that arose from the whole genome duplication
YOL056W	GPM3	0.116323	-0.111528	-0.123945	0.0133563	0.0870259	-0.0468904	Homolog of Gpm1p phosphoglycerate mutase; converts 3-phosphoglycerate to 2-phosphoglycerate in glycolysis; may be non-functional; GPM3 has a paralog, GPM2, that arose from the whole genome duplication
YGL261C	PAU11	0.115747	0	0.278583	0.31233	0.121951	-0.109627	Putative protein of unknown function; member of the seripauperin multigene family encoded mainly in subtelomeric regions; mRNA expression appears to be regulated by SUT1 and UPC2
YJL117W	PHO86	0.115678	0.0632602	0.235625	0	-0.0556559	-0.135712	Endoplasmic reticulum (ER) resident protein; required for ER exit of the high-affinity phosphate transporter Pho84p, specifically required for packaging of Pho84p into COPII vesicles; protein abundance increases in response to DNA replication stress
YMR145C	NDE1	0.115493	-0.14234	0.159752	-0.0838449	0.0612109	0.0704196	Mitochondrial external NADH dehydrogenase; type II NAD(P)H:quinone oxidoreductase that catalyzes the oxidation of cytosolic NADH; Nde1p and Nde2p provide cytosolic NADH to the mitochondrial respiratory chain; NDE1 has a paralog, NDE2, that arose from the whole genome duplication
YNL233W	BNI4	0.115454	-0.116256	-0.120637	-0.0912018	0.0594504	0.240045	Targeting subunit for Glc7p protein phosphatase; localized to the bud neck, required for localization of chitin synthase III to the bud neck via interaction with the chitin synthase III regulatory subunit Skt5p
YMR326C	YMR326C	0.115431	0.160356	-0.119446	0	0.306121	0.0147286	Dubious open reading frame; unlikely to encode a functional protein, based on available experimental and comparative sequence data; overlaps the telomere on the right arm of chromosome 13
YGR194C	XKS1	0.115369	0	-0.146247	-0.0950914	0.0997854	0.0500375	Xylulokinase; converts D-xylulose and ATP to xylulose 5-phosphate and ADP; rate limiting step in fermentation of xylulose; required for xylose fermentation by recombinant S. cerevisiae strains
YOR246C	ENV9	0.115098	-0.174137	0.0760191	0.179737	0.0215932	-0.116654	Protein proposed to be involved in vacuolar functions; mutant shows defect in CPY processing and defects in vacuolar morphology; has similarity to oxidoreductases, found in lipid particles; required for replication of Brome mosaic virus in S. cerevisiae, a model system for studying replication of positive-strand RNA viruses in their natural hosts
YDR387C	YDR387C	0.114967	0.0878499	-0.157568	-0.294549	-0.270503	-0.186656	Putative transporter; member of the sugar porter family; YDR387C is not an essential gene
YLR084C	RAX2	0.114817	0.0560877	0.0328781	-0.0267226	0.130812	-0.132467	N-glycosylated protein; involved in the maintenance of bud site selection during bipolar budding; localization requires Rax1p; RAX2 mRNA stability is regulated by Mpt5p
YCL056C	PEX34	0.114603	-0.0501697	0.248512	0.144898	0.137414	0.158007	Protein that regulates peroxisome populations; peroxisomal integral membrane protein; interacts with Pex11p, Pex25p, and Pex27p to control both constitutive peroxisome division and peroxisome morphology and abundance during peroxisome proliferation
YKR100C	SKG1	0.114428	-0.118048	0.485131	0.0322065	0.553666	-0.28237	Transmembrane protein with a role in cell wall polymer composition; localizes on inner surface of plasma membrane at bud and in daughter cell; SKG1 has a paralog, AIM20, that arose from the whole genome duplication
YGR129W	SYF2	0.114318	-0.0305535	0.121781	-0.00389286	0.0048399	0.246461	Member of the NineTeen Complex (NTC); NTC contains Prp19p and stabilizes U6 snRNA in catalytic forms of the spliceosome containing U2, U5, and U6 snRNAs; relocalizes to the cytosol in response to hypoxia; isy1 syf2 cells have defective spindles activiating cell cycle arrest
YLR087C	CSF1	0.114184	-0.0585853	-0.0360301	-0.0986239	-0.299981	-0.0437986	Protein required for fermentation at low temperature; plays a role in the maturation of secretory proteins; the authentic, non-tagged protein is detected in highly purified mitochondria in high-throughput studies
YNL129W	NRK1	0.114136	0.0175764	0.0596352	-0.0507931	0.34021	0.0830717	Nicotinamide riboside kinase; catalyzes the phosphorylation of nicotinamide riboside and nicotinic acid riboside in salvage pathways for NAD+ biosynthesis
YFL044C	OTU1	0.114027	0	0.109347	0.0174208	0.250053	0.173832	Deubiquitylation enzyme that binds to the chaperone-ATPase Cdc48p; may contribute to regulation of protein degradation by deubiquitylating substrates that have been ubiquitylated by Ufd2p; member of the Ovarian Tumor (OTU) family; protein abundance increases in response to DNA replication stress
YIL039W	TED1	0.113852	0.0380633	0.118221	0.0878156	0.0684417	-0.00496623	GPI-glycan remodelase; conserved phosphoesterase domain-containing protein; acts together with Emp24p/Erv25p in cargo exit from the ER; functional ortholog of mammalian GPI-glycan remodelase PGAP5; deletion confers sensitivity to 4-(N-(S-glutathionylacetyl)amino) phenylarsenoxide (GSAO)
YMR162C	DNF3	0.113696	0.124716	-0.0409585	-0.0851555	-0.358449	-0.0882568	Trans-golgi network aminophospholipid translocase (flippase); type 4 P-type ATPase; involved in phospholipid translocation, contributing to the maintenance of membrane lipid asymmetry in post-Golgi secretory vesicles; role in protein trafficking between the Golgi and endosomal system; localizes to the trans-Golgi network; localizes to the shmoo tip where it has a redundant role in the cellular re…
YDL149W	ATG9	0.113632	0.0457338	0.206742	0	0.217618	-0.0198222	Transmembrane protein involved in forming Cvt and autophagic vesicles; cycles between the phagophore assembly site (PAS) and other cytosolic punctate structures, not found in autophagosomes; may be involved in membrane delivery to the PAS
YGR182C	YGR182C	0.113622	-0.0318762	0.107503	0.00701437	-0.012318	-0.0397651	Dubious open reading frame; unlikely to encode a functional protein, based on available experimental and comparative sequence data; partially overlaps the verified ORF TIM13/YGR181W
YGR235C	MIC26	0.113595	-0.040235	0.0268761	0.103952	-0.0709874	-0.0977374	Component of the MICOS complex; MICOS (formerly MINOS or MitOS) is a mitochondrial inner membrane complex that extends into the intermembrane space and has a role in the maintenance of crista junctions, inner membrane architecture, and formation of contact sites to the outer membrane; Mic26p is a non-essential component of the complex
YHR157W	REC104	0.113529	-0.056882	0.0401979	0.236263	0.259182	0.0351422	Protein involved in early stages of meiotic recombination; required for meiotic crossing over; forms a complex with Rec102p and Spo11p necessary during the initiation of recombination
YLR130C	ZRT2	0.113403	0	0.0188584	0.234289	0.202721	-0.0804857	Low-affinity zinc transporter of the plasma membrane; transcription is induced under low-zinc conditions by the Zap1p transcription factor
YHR146W	CRP1	0.113184	0.0480612	-0.0648145	-0.0220623	0.37085	0.00720605	Protein that binds to cruciform DNA structures; CRP1 has a paralog, MDG1, that arose from the whole genome duplication
YER050C	RSM18	0.112962	-0.0420485	0.166361	0.158652	-0.444312	-0.0631092	Mitochondrial ribosomal protein of the small subunit; has similarity to E. coli S18 ribosomal protein
YDR431W	YDR431W	0.112957	-0.014665	0.182872	-0.0750586	0.146149	0.207009	Dubious open reading frame; unlikely to encode a functional protein, based on available experimental and comparative sequence data
YMR275C	BUL1	0.112886	0.0269194	-0.0559278	-0.0291132	-0.228035	-0.104846	Ubiquitin-binding component of the Rsp5p E3-ubiquitin ligase complex; disruption causes temperature-sensitive growth, overexpression causes missorting of amino acid permeases; BUL1 has a paralog, BUL2, that arose from the whole genome duplication
YPL058C	PDR12	0.112764	-0.0381367	0.435402	0.253721	-0.0226634	0.00196487	Plasma membrane ATP-binding cassette (ABC) transporter; weak-acid-inducible multidrug transporter required for weak organic acid resistance; induced by sorbate and benzoate and regulated by War1p; mutants exhibit sorbate hypersensitivity
YJR010C-A	SPC1	0.112608	0.0402638	0.0902771	0.0839743	0.0491766	-0.233606	Subunit of the signal peptidase complex (SPC); SPC cleaves the signal sequence from proteins targeted to the endoplasmic reticulum (ER); homolog of the SPC12 subunit of mammalian signal peptidase complex; protein abundance increases in response to DNA replication stress
YER038W-A	YER038W-A	0.112252	0.0676254	0.304199	0.124719	-0.136013	-0.0766614	Mitochondrial protein of unknown function; almost completely overlaps ORF HVG1/YER039C
YDR262W	YDR262W	0.11222	0.0138939	-0.0295662	-0.132995	-0.203964	-0.260835	Putative protein of unknown function; green fluorescent protein (GFP)-fusion protein localizes to the vacuole and is induced in response to the DNA-damaging agent MMS; gene expression increases in response to Zymoliase treatment
YKR041W	YKR041W	0.11213	-0.00843745	0.104005	0.182092	0.215495	-0.0810465	Protein of unknown function; localizes to the mitotic spindle; overexpression of YKR041W affects endocytic protein trafficking
YKR045C	YKR045C	0.111428	0.0289554	-0.208758	-0.0873151	-0.0326169	-0.00599523	Putative protein of unknown function; epitope-tagged protein localizes to the cytoplasm
YOR307C	SLY41	0.111179	-0.116606	0.251017	0.0117329	0.31929	0.168044	Protein involved in ER-to-Golgi transport
YML005W	TRM12	0.11114	0.00280398	-0.450702	-0.230385	0.00196203	0.210082	S-adenosylmethionine-dependent methyltransferase; required for wybutosine formation in phenylalanine-accepting tRNA; member of the seven beta-strand family
YNL303W	YNL303W	0.110838	-0.00825767	0.137686	0.0204459	0.287832	0.0211282	Dubious open reading frame; unlikely to encode a functional protein, based on available experimental and comparative sequence data
YGL223C	COG1	0.110827	0.192997	-0.2352	0	0.213035	-7.60574e-05	Essential component of the conserved oligomeric Golgi complex; a cytosolic tethering complex (Cog1p through Cog8p) that functions in protein trafficking to mediate fusion of transport vesicles to Golgi compartments
YBR208C	DUR1,2	0.110357	0.0881073	-0.136094	-0.220298	-0.0486601	0.00756831	Urea amidolyase; contains both urea carboxylase and allophanate hydrolase activities, degrades urea to CO2 and NH3; expression sensitive to nitrogen catabolite repression and induced by allophanate, an intermediate in allantoin degradation; protein abundance increases in response to DNA replication stress
YDR192C	NUP42	0.110135	0	0.149181	0.0202774	-0.0453485	0.00738868	FG-nucleoporin component of central core of the nuclear pore complex; also part of the nuclear pore complex (NPC) cytoplasmic filaments; contributes directly to nucleocytoplasmic transport and maintenance of the NPC permeability barrier and is involved in gene tethering at the nuclear periphery; interacts with Gle1p
YCR043C	YCR043C	0.110084	0.0290795	0.206555	-0.0667566	0.277185	-0.0867599	Putative protein of unknown function; green fluorescent protein (GFP)-fusion protein localizes to the Golgi apparatus; YCR043C is not an essential gene
YGL086W	MAD1	0.109857	0.100866	-0.130251	-0.15771	-0.188417	-0.081718	Coiled-coil protein involved in spindle-assembly checkpoint; required for inhibition of karyopherin/importin Pse1p (aka Kap121p) upon spindle assembly checkpoint arrest; phosphorylated by Mps1p upon checkpoint activation which leads to inhibition of anaphase promoting complex activity; forms a complex with Mad2p; gene dosage imbalance between MAD1 and MAD2 leads to chromosome instability
YDR305C	HNT2	0.109693	-0.0477238	-0.151843	-0.00569041	-0.143783	0.069906	Dinucleoside triphosphate hydrolase; has similarity to the tumor suppressor FHIT and belongs to the histidine triad (HIT) superfamily of nucleotide-binding proteins
YPL127C	HHO1	0.109474	0.0394775	0.107689	0.0797441	0.20448	-0.0485102	Histone H1, linker histone with roles in meiosis and sporulation; decreasing levels early in sporulation may promote meiosis, and increasing levels during sporulation facilitate compaction of spore chromatin; binds to promoters and within genes in mature spores; may be recruited by Ume6p to promoter regions, contributing to transcriptional repression outside of meiosis; suppresses DNA repair invo…
YGR193C	PDX1	0.109444	0	-0.0357667	-0.0158391	0.360039	0.245012	E3-binding protein of the mitochondrial pyruvate dehydrogenase complex; plays a structural role in the complex by binding and positioning dihydrolipoamide dehydrogenase (E3) to the dihydrolipoamide acetyltransferase (E2) core
YGR239C	PEX21	0.10924	0.126926	0.226643	0.137945	-0.116854	-0.397477	Peroxin required for peroxisomal matrix protein targeting; acts on proteins containing the PTS2 targeting sequence; interacts with Pex7p; constitutively expressed; partially redundant with Pex18p; required for import of the Gpd1p-Pnc1p heterodimer in which only Gpd1p has a peroxisomal targeting signal; relative distribution to cytoplasmic foci increases upon DNA replication stress
YDL073W	AHK1	0.109146	-0.161864	-0.181699	0.0371829	0.187518	0.0289051	Scaffold protein in the HKR1 sub-branch of the Hog1p-signaling pathway; physically interacts with the cytoplasmic domain of Hkr1p, and with Sho1p, Pbs2p, and Ste11p; prevents cross-talk signaling from Hkr1p of the osmotic stress MAPK cascade to the Kss1p MAPK cascade; non-essential gene
YGL179C	TOS3	0.109021	-0.00490749	-0.205979	0	0.175848	0.355515	Protein kinase; related to and functionally redundant with Elm1p and Sak1p for the phosphorylation and activation of Snf1p; functionally orthologous to LKB1, a mammalian kinase associated with Peutz-Jeghers cancer-susceptibility syndrome; TOS3 has a paralog, SAK1, that arose from the whole genome duplication
YIL130W	ASG1	0.108934	0.0448912	-0.0192883	-0.102939	0.22574	0.0506436	Zinc cluster protein proposed to be a transcriptional regulator; regulator involved in the stress response; null mutants have a respiratory deficiency, calcofluor white sensitivity and slightly increased cycloheximide resistance
YOR011W	AUS1	0.108903	-0.0569231	0.308222	0.0562517	-0.129958	0.00501615	Plasma membrane sterol transporter of the ATP-binding cassette family; required, along with Pdr11p, for uptake of exogenous sterols and their incorporation into the plasma membrane; activity is stimulated by phosphatidylserine; sterol uptake is required for anaerobic growth because sterol biosynthesis requires oxygen; AUS1 has a paralog, PDR11, that arose from the whole genome duplication
YJL138C	TIF2	0.10857	-0.0944512	-0.334562	-0.321175	-0.0132666	0.256723	Translation initiation factor eIF4A; DEA(D/H)-box RNA helicase that couples ATPase activity to RNA binding and unwinding; forms a dumbbell structure of two compact domains connected by a linker; interacts with eIF4G; protein abundance increases in response to DNA replication stress; TIF2 has a paralog, TIF1, that arose from the whole genome duplication
YOR381W	FRE3	0.108414	0.0472229	0.0397558	-0.0945736	0.289311	0.0766878	Ferric reductase; reduces siderophore-bound iron prior to uptake by transporters; expression induced by low iron levels
YIL089W	YIL089W	0.108341	0	-0.0132313	-0.0535105	0.0951047	-0.156641	Protein of unknown function found in the ER and vacuole lumen; overexpression of YIL089W affects endocytic protein trafficking
YMR132C	JLP2	0.108237	0.0711721	-0.146235	0	0.161881	0.000392437	Protein of unknown function; contains sequence that closely resembles a J domain (typified by the E. coli DnaJ protein)
YKL159C	RCN1	0.108211	-0.135878	-0.13836	0	-0.429309	-0.0875216	Protein involved in calcineurin regulation during calcium signaling; has similarity to H. sapiens DSCR1 which is found in the Down Syndrome candidate region
YAL009W	SPO7	0.108193	0.0185057	-0.0512026	0.0986833	0.00883587	0.00381902	Putative regulatory subunit of Nem1p-Spo7p phosphatase holoenzyme; regulates nuclear growth by controlling phospholipid biosynthesis, required for normal nuclear envelope morphology, premeiotic replication, and sporulation
YKR046C	PET10	0.108092	0.159405	0.0555201	-0.0238938	0.10714	0.0210313	Protein of unknown function that localizes to lipid particles; localization suggests a role in lipid metabolism; expression pattern suggests a role in respiratory growth; computational analysis of large-scale protein-protein interaction data suggests a role in ATP/ADP exchange
YKR011C	YKR011C	0.10802	-0.0718058	0.0650845	0.0848947	0.378752	0.0677325	Protein of unknown function; green fluorescent protein (GFP)-fusion protein localizes to the nucleus; protein abundance increases in response to DNA replication stress
YOL052C	SPE2	0.107988	0	0.340465	-0.0230451	0.167559	0.0983164	S-adenosylmethionine decarboxylase; required for the biosynthesis of spermidine and spermine; cells lacking Spe2p require spermine or spermidine for growth in the presence of oxygen but not when grown anaerobically
YMR090W	YMR090W	0.107935	-0.0621321	-0.0365321	0.045346	0.054801	0.00337767	Putative protein of unknown function; similar to DTDP-glucose 4,6-dehydratases; GFP-fusion protein localizes to the cytoplasm; up-regulated in response to the fungicide mancozeb; not essential for viability
YML090W	YML090W	0.107902	0.0730678	0.0968225	0.100716	0.0278239	-0.0917043	Dubious open reading frame; unlikely to encode a functional protein, based on available experimental and comparative sequence data; partially overlaps the dubious ORF YML089C; exhibits growth defect on a non-fermentable (respiratory) carbon source
YBR014C	GRX7	0.107873	0.0344582	0.136622	-0.0150174	0.00453375	0.0223493	Cis-golgi localized monothiol glutaredoxin; more similar in activity to dithiol than other monothiol glutaredoxins; involved in the oxidative stress response; does not bind metal ions; GRX7 has a paralog, GRX6, that arose from the whole genome duplication
YDL117W	CYK3	0.10773	0.193136	-0.864441	-0.284167	-0.339435	0.253922	SH3-domain protein located in the bud neck and cytokinetic actin ring; relocalizes from bud neck to nucleus upon DNA replication stress; activates the chitin synthase activity of Chs2p during cytokinesis; suppressor of growth and cytokinesis defects of chs2 phospho-mutants
YML097C	VPS9	0.107696	0.0345597	-0.217537	-0.133672	0.205392	-0.0295968	Guanine nucleotide exchange factor (GEF); involved in vesicle-mediated vacuolar transport, including Golgi-endosome trafficking and sorting through the multivesicular body (MVB); specifically stimulates the intrinsic guanine nucleotide exchange activity of Rab family members (Vps21p/Ypt52p/Ypt53p); partially redundant with GEF MUK1; required for localization of the CORVET complex to endosomes; si…
YDR031W	MIX14	0.107513	-0.243005	-0.0401795	-0.211354	0.0962513	0.212074	Mitochondrial intermembrane space protein of unknown function; required for normal oxygen consumption; contains twin cysteine-x9-cysteine motifs; protein abundance increases in response to DNA replication stress
YNR027W	BUD17	0.107446	-0.0815764	0.0502294	0.124766	-0.0964491	-0.11064	Putative pyridoxal kinase; a key enzyme in vitamin B6 metabolism; involved in bud-site selection; diploid mutants display a random rather than a bipolar budding pattern; similarity to yeast BUD16 and human pyridoxal kinase (PDXK)
YHR087W	RTC3	0.107433	0.00903972	-0.00528539	-0.127526	0.00735753	0.0467691	Protein of unknown function involved in RNA metabolism; has structural similarity to SBDS, the human protein mutated in Shwachman-Diamond Syndrome (the yeast SBDS ortholog = SDO1); null mutation suppresses cdc13-1 temperature sensitivity; protein abundance increases in response to DNA replication stress
YPR101W	SNT309	0.107237	-0.267836	0.0160143	0.191513	0.23443	0.102389	Member of the NineTeen Complex (NTC); this complex contains Prp19p and stabilizes U6 snRNA in catalytic forms of the spliceosome containing U2, U5, and U6 snRNAs; interacts physically and genetically with Prp19p
YKR078W	YKR078W	0.107199	0.0720597	0.0542178	0.0137265	-0.118533	-0.229094	Cytoplasmic protein of unknown function; potential Cdc28p substrate; contains a Phox homology (PX) domain and specifically binds phosphatidylinositol 3-phosphate (PtdIns-3-P); YKR078W has a paralog, VPS5, that arose from the whole genome duplication
YDR329C	PEX3	0.107135	0.022471	-0.0404855	0	-0.0633725	0.0423529	Peroxisomal membrane protein (PMP); required for proper localization and stability of PMPs; anchors peroxisome retention factor Inp1p at the peroxisomal membrane; interacts with Pex19p
YHR047C	AAP1	0.107075	-0.129265	-0.0131033	0.0431056	-0.073044	0.00700228	Arginine/alanine amino peptidase; overproduction stimulates glycogen accumulation; AAP1 has a paralog, APE2, that arose from the whole genome duplication
YBR139W	YBR139W	0.107072	0.106245	0.023689	-0.163161	-0.129371	0.120309	Putative serine type carboxypeptidase; role in phytochelatin synthesis; green fluorescent protein (GFP)-fusion protein localizes to the vacuole; expression induced by nitrogen limitation in a GLN3, GAT1-independent manner
YER120W	SCS2	0.106966	-0.035652	-0.0068071	0	-0.173048	-0.156212	Integral ER membrane protein, regulates phospholipid metabolism; one of 6 proteins (Ist2p, Scs2p, Scs22p, Tcb1p, Tcb2p, Tcb3p) that connect ER to plasma membrane (PM) and regulate PI4P levels by controlling access of Sac1p phosphatase to substrate PI4P in the PM; interacts with FFAT motifs in Opi1p, Swh1p, Osh2p, and Osh3p; involved in telomeric silencing; VAP homolog; SCS2 has a paralog, SCS22, …
YOR375C	GDH1	0.106947	-0.140418	-0.158034	-0.131429	-0.044188	0.0932504	NADP(+)-dependent glutamate dehydrogenase; synthesizes glutamate from ammonia and alpha-ketoglutarate; rate of alpha-ketoglutarate utilization differs from Gdh3p; expression regulated by nitrogen and carbon sources; GDH1 has a paralog, GDH3, that arose from the whole genome duplication
YGR112W	SHY1	0.106632	0.0152414	-0.0507398	0.00123852	-0.136522	-0.103399	Mitochondrial inner membrane protein required for complex IV assembly; associates with complex IV assembly intermediates and complex III/complex IV supercomplexes; similar to human SURF1 involved in Leigh Syndrome; complex IV is also known as cytochrome c oxidase
YHR075C	PPE1	0.10663	0.0353148	0.19323	-0.0178893	0.255104	0.0714363	Protein with carboxyl methyl esterase activity; may have a role in demethylation of the phosphoprotein phosphatase catalytic subunit; also identified as a small subunit mitochondrial ribosomal protein
YER131W	RPS26B	0.106618	-0.00868567	-0.0480903	0	0.0635853	-0.00156809	Protein component of the small (40S) ribosomal subunit; homologous to mammalian ribosomal protein S26, no bacterial homolog; RPS26B has a paralog, RPS26A, that arose from the whole genome duplication
YLR356W	ATG33	0.106553	0.0351324	-0.244629	-0.038353	-0.0538098	-0.0818859	Mitochondrial mitophagy-specific protein; required primarily for mitophagy induced at post-log phase; not required for other types of selective autophagy or macroautophagy; conserved within fungi, but not in higher eukaryotes; ATG33 has a paralog, SCM4, that arose from the whole genome duplication
YJR146W	YJR146W	0.106094	0.0970977	-0.0135855	-0.0715695	0.000228526	-0.0789148	Protein of unknown function; expressed at both mRNA and protein levels; partially overlaps HMS2
YOR288C	MPD1	0.106058	0.107723	-0.243689	0.00631866	-0.391265	-0.21165	Member of the protein disulfide isomerase (PDI) family; interacts with and inhibits the chaperone activity of Cne1p; MPD1 overexpression in a pdi1 null mutant suppresses defects in Pdi1p functions such as carboxypeptidase Y maturation
YDL106C	PHO2	0.106025	0	0.0435178	0.0308325	-0.0150012	-0.0336747	Homeobox transcription factor; regulatory targets include genes involved in phosphate metabolism; binds cooperatively with Pho4p to the PHO5 promoter; phosphorylation of Pho2p facilitates interaction with Pho4p; relocalizes to the cytosol in response to hypoxia
YER091C-A	MET6_dub	0.105988	0.0608681	-0.014954	0	0.191887	-0.0472184	Dubious open reading frame; unlikely to encode a functional protein, based on available experimental and comparative sequence data
YLR020C	YEH2	0.105368	0.373971	-0.0376748	-0.113603	0.167324	-0.0295857	Steryl ester hydrolase; catalyzes steryl ester hydrolysis at the plasma membrane; involved in sterol metabolism; YEH2 has a paralog, YEH1, that arose from the whole genome duplication
YCR099C	YCR099C	0.10525	-0.0365796	0.0902506	0.0153335	0.364424	-0.0312533	Putative protein of unknown function
YFL042C	LAM5	0.105034	0	-0.136845	-0.0251284	-0.02992	-0.124431	Putative sterol transfer protein; one of six StART-like domain-containing proteins in yeast that may be involved in sterol transfer between intracellular membranes; conserved across eukaryotes; has both GRAM and StART-like (VASt) domains; localizes to membrane contact sites throughout the cell, including nucleus-vacuole junctions and ER-mitochondrial contact sites
YOR200W	YOR200W	0.10497	0	0.305556	-0.0893723	-0.245419	-0.099895	Dubious open reading frame; unlikely to encode a functional protein, based on available experimental and comparative sequence data; partially overlaps the verified ORF MRM1/YOR201c
YPL133C	RDS2	0.104845	-0.0202342	0.089675	0.149985	0.0332416	0.119381	Transcription factor involved in regulating gluconeogenesis; also involved in the regulation of glyoxylate cycle genes; member of the zinc cluster family of proteins; confers resistance to ketoconazole
YOR006C	TSR3	0.104728	0.0109247	0.0882709	-0.0460496	-0.00297852	0.0409872	Protein required for 20S pre-rRNA processing; involved in processing of the 20S pre-rRNA at site D to generate mature 18S rRNA; green fluorescent protein (GFP)-fusion protein localizes to both the cytoplasm and the nucleus; relative distribution to the nucleus increases upon DNA replication stress
YCR031C	RPS14A	0.104667	0.0832607	0.0111461	0.109603	0.0691749	-0.00430797	Protein component of the small (40S) ribosomal subunit; required for ribosome assembly and 20S pre-rRNA processing; mutations confer cryptopleurine resistance; homologous to mammalian ribosomal protein S14 and bacterial S11; RPS14A has a paralog, RPS14B, that arose from the whole genome duplication
YLR107W	REX3	0.104593	0.0342086	0.147052	-0.0432984	-0.291838	-0.0177309	RNA exonuclease; required for maturation of the RNA component of RNase MRP; functions redundantly with Rnh70p and Rex2p in processing of U5 snRNA and RNase P RNA; member of RNase D family of exonucleases
YKL038W	RGT1	0.104461	0.0254203	0.600757	0.101158	-0.169839	-0.208133	Glucose-responsive transcription factor; regulates expression of several glucose transporter (HXT) genes in response to glucose; binds to promoters and acts both as a transcriptional activator and repressor; recruits Tup1p/Cyc8p to target gene promoters; RGT1 has a paralog, EDS1, that arose from the whole genome duplication
YMR252C	YMR252C	0.104309	0	0.084147	0.112385	0.0314889	-0.0438533	Putative protein of unknown function; green fluorescent protein (GFP)-fusion protein localizes to mitochondria; YMR252C is not an essential gene
YKR053C	YSR3	0.104191	0	0.213464	-0.285789	0.357199	0.0947673	Dihydrosphingosine 1-phosphate phosphatase; membrane protein involved in sphingolipid metabolism; YSR3 has a paralog, LCB3, that arose from the whole genome duplication
YDL170W	UGA3	0.103896	0.134635	-0.132879	-0.0243875	-0.397458	-0.0769743	Transcriptional activator for GABA-dependent induction of GABA genes; binds to DNA elements found in the promoters of target genes and increases their expression in the presence of GABA (gamma-aminobutyrate); zinc finger transcription factor of the Zn(2)-Cys(6) binuclear cluster domain type; localized to the nucleus; examples of GABA genes include UGA1, UGA2, and UGA4
YPL180W	TCO89	0.103868	-0.0637711	0.137954	0.012784	0.250871	0.160772	Subunit of TORC1 (Tor1p or Tor2p-Kog1p-Lst8p-Tco89p); regulates global H3K56ac; TORC1 complex regulates growth in response to nutrient availability; cooperates with Ssd1p in the maintenance of cellular integrity; deletion strains are hypersensitive to rapamycin
YPL164C	MLH3	0.103854	0.10276	-0.0113483	0.00728043	-0.433486	-0.186179	Protein involved in DNA mismatch repair and meiotic recombination; involved in crossing-over during meiotic recombination; forms a complex with Mlh1p; mammalian homolog is implicated mammalian microsatellite instability
YJR090C	GRR1	0.103835	0	-0.415606	0.858673	-0.43904	-0.0598951	F-box protein component of an SCF ubiquitin-ligase complex; modular substrate specificity factor which associates with core SCF (Cdc53p, Skp1p and Hrt1p/Rbx1p) to form the SCF(Grr1) complex; SCF(Grr1) acts as a ubiquitin-protein ligase directing ubiquitination of substrates such as: Gic2p, Mks1p, Mth1p, Cln1p, Cln2p and Cln3p; involved in carbon catabolite repression, glucose-dependent divalent c…
YML067C	ERV41	0.103461	0.0194924	0.0469153	-0.0790882	0.441119	0.00042306	Protein localized to COPII-coated vesicles; forms a complex with Erv46p; involved in the membrane fusion stage of transport; has homology to human ERGIC2 (PTX1) protein
YKL183W	LOT5	0.103292	-0.00498739	-0.112258	0.00635677	-0.090864	-0.0236028	Protein of unknown function; gene expression increases in cultures shifted to a lower temperature; protein abundance increases in response to DNA replication stress
YMR177W	MMT1	0.103122	0.132872	0.213546	0	0.168992	0.0464477	Putative metal transporter involved in mitochondrial iron accumulation; MMT1 has a paralog, MMT2, that arose from the whole genome duplication
[truncated: 3,005 more rows]

## Sheet: contingency tables
contingency tables:	Pearson's Chi-squared test for independence with Yates' continuity correction
		microarray
[truncated: 17 more rows]

## Sheet: MATa barseq
orf	gene	barseq_arg	barseq_trp	adj.P.Val_Arg	adj.P.Val_Trp	description
[truncated: 4,028 more rows]
